# Supplementary material for: Analyses of genome architecture and gene expression reveal novel candidate virulence factors in the secretome of Phytophthora infestans
Source: BMC Genomics. 2010 Nov 16;11:637. doi: 10.1186/1471-2164-11-637 (PMC3091767; doi:10.1186/1471-2164-11-637)
Supplement: Additional file 1 — Complete list of P. infestans predicted secretome. Microsoft Excel spreadsheet containing complete list of P. infestans secretome genes, including annotation steps, biological processes and biological function categories, genomic and expression data. [file 1471-2164-11-637-S1.XLS]

## Sheet: Sheet1
Gene ID	SignalP 2.0 NN prob (total>0.9: 2228)	SignalP 2.0 NN cleavage site	SignalP3.0-NN maximum cleavage site score	SignalP3.0-NN maximum cleavage site position	? (total Y: 1838)	SignalP3.0-NN Ymax	SignalP3.0-NN Ymax position	? (total Y: 2044)	SignalP3.0-NN Smax	SignalP3.0-NN Smax position	? (total Y: 2047)	SignalP3.0-NN Smean	? (total Y: 2144)	SignalP3.0-NN D score	? (total Y: 2086)	!	SignalP3.0-HMM Cmax	SignalP3.0-HMM Cmax position	? (total Y: 1751)	Sprob	? (total Y: 2227)	RPSP Predicted Signal peptide (total <>"": 1592)	RPSP Predicted Cleavage site	TargetP mitochondrial targeting peptide score	TargetP signal peptide score	TargetP other targeting peptide score	TargetP predicted localization (Total S: 2099)	TargetP reliability class	TargetP targeting peptide length	Psort	Top Psort location (total extr.: 1712)	Satisfiies all secretion predictions ? (total YES: 1565)	TMHMM expAA	TMHMM First60	TMHMM Topology	TMHMM Pred helices	TMHMM most C-terminal helix predicted	TMHMM helix predicted after SignalP2 cleavage site ? (total no:1834)	Is secretome gene ? (total YES: 1415)	BlastP Top hit vs P.ramorum	BlastP Top hit vs P.ramorum e-val (no cutoff - total >1E-05 : 475)	BlastP top hit vs P.ramorum aln len (% PITG)	BlastP Top hit vs P.sojae	BlastP Top hit vs P.sojae e-val (no cutoff - total >1E-05: 446)	BlastP top hit vs P.sojae aln len (% PITG)	Haas et al 1:1:1 orthologs (total not : 1535)	Haas et al P.ramorum ortholog (total not: 1417)	Haas et al P.sojae ortholog (total not: 1407)	No ortholog ? (total YES: 1299)
PITG_09852	0.957	25	0.514	26	Y	0.649	26	Y	0.998	17	Y	0.945	Y	0.797	Y	S	0.58	26	Y	0.952	Y	MNSRSMNMLVVAVTLLVACCAVAFG	25	0.018	0.96	0.051	S	1	25	extr:32.0	extr	YES	22.62	22.42	i7-29o	1	[7-29]	no	YES	Pr44430	6e-33	69.9248	Ps108604	4e-34	70.6767	PITG_09852 Pr44430 Ps108604	Pr44430	Ps108604	no
PITG_10031	1	18	0.443	19	Y	0.605	19	Y	0.977	6	Y	0.892	Y	0.748	Y	S	0.397	19	N	1	Y	MRVLGTLASALLAASAAA	18	0.084	0.8	0.082	S	2	18	mito:13.0, extr:12.0, pero:3.0, lyso:3.0	mito	no	0.01	0.01	o	0		no	no	Pr80246	0	100	Ps131780	0	100	PITG_10031 Pr80246 Ps131780	Pr80246	Ps131780	no
PITG_09837	1	24	0.595	19	Y	0.557	19	Y	0.996	13	Y	0.972	Y	0.765	Y	S	0.304	25	N	1	Y	MRQFAVLLIIAAFALVLG	18	0.071	0.883	0.027	S	1	18	extr:32.0	extr	YES	22.4	22.38	i5-27o	1	[5-27]	no	YES	Pr85454	0.37	43.9024	Ps139445	0.68	40.6504				YES
PITG_10149	0.998	18	0.529	17	Y	0.553	17	Y	0.996	13	Y	0.972	Y	0.763	Y	S	0.733	19	Y	0.998	Y	MVAAMAVLSLVLLTYA	16	0.081	0.916	0.033	S	1	16	extr:17.0, E.R.:12.0	extr	YES	20.41	19.84	i2-24o	1	[2-24]	no	YES	Pr45104	0	90.873	Ps123276	0	88.4921	PITG_10149 Pr45104 Ps123276	Pr45104	Ps123276	no
PITG_09870	1	20	0.849	21	Y	0.768	21	Y	0.952	12	Y	0.862	Y	0.815	Y	S	0.653	21	Y	1	Y			0.053	0.909	0.039	S	1	20	mito:14.0, extr:10.0, cyto_mito:8.8, lyso:5.0	mito	no	0.75	0.66	o	0		no	no	Pr94661	0	99.8523	Ps156439	0	95.421	PITG_09870 Pr94661 Ps156439	Pr94661	Ps156439	no
PITG_10064	1	19	0.872	20	Y	0.824	20	Y	0.984	4	Y	0.893	Y	0.859	Y	S	0.992	20	Y	1	Y	MWPKLAVAGALLLIQGANA	19	0.028	0.967	0.086	S	1	19	extr:21.5, extr_plas:13.5, plas:4.5, pero:3.0	extr	YES	22.67	0.18	o256-278i	1	[256-278]	YES	no	Pr95625	2e-44	31.761	Ps156359	1e-45	32.0755	PITG_10064 Pr95625 Ps156359	Pr95625	Ps156359	no
PITG_09847	0.961	34	0.585	35	Y	0.639	35	Y	0.954	24	Y	0.607	Y	0.623	Y	S	0.808	35	Y	0.955	Y	MKTALSKAVHKPLHCSGWILFTVLLLNTAKKADA	34	0.088	0.638	0.272	S	4	34	extr:16.0, extr_plas:9.5, mito:7.0, pero:4.0	extr	YES	8.61	1.36	o	0		no	YES	Pr76992	2e-54	66.0377	Ps132095	4e-67	83.0189	PITG_09847 Pr76992 Ps132095	Pr76992	Ps132095	no
PITG_09824	1	17	0.791	18	Y	0.782	18	Y	0.984	4	Y	0.938	Y	0.86	Y	S	0.525	18	Y	1	Y	MLLPTLLLLSWGACVWA	17	0.028	0.944	0.083	S	1	17	extr:22.0, lyso:5.0, mito:3.0	extr	YES	0	0	o	0		no	YES	Pr77012	0	100	Ps132143	0	100	PITG_09824 Pr77012 Ps132143	Pr77012	Ps132143	no
PITG_09988	0.901	31	0.622	32	Y	0.642	32	Y	0.937	21	Y	0.629	Y	0.636	Y	S	0.535	32	Y	0.886	Y	MFDSKWEVRHGALLSLRQILLSAHFTAAVEA	31	0.152	0.643	0.139	S	3	31	nucl:16.5, cyto_nucl:13.5, cyto:9.5, extr:4.0	nucl	no	0.9	0.41	o	0		no	no	Pr49456	0	43.4783	Ps113912	0	43.3402	PITG_09988 Pr49456 Ps113912	Pr49456	Ps113912	no
PITG_10006	1	23	0.973	24	Y	0.868	24	Y	0.994	5	Y	0.909	Y	0.888	Y	S	0.988	24	Y	1	Y	MRGFLSLAVTLLMCVCLLPNAHA	23	0.107	0.908	0.018	S	1	23	extr:9.0, E.R.:8.0, lyso:7.0, plas:3.0, golg:3.0	extr	YES	36.4	16.05	o4-23i339-361o	2	[339-361]	YES	no	Pr80267	0	100	Ps131803	0	100	PITG_10006 Pr80267 Ps131803	Pr80267	Ps131803	no
PITG_22905	0.998	22	0.83	23	Y	0.763	23	Y	0.961	12	Y	0.771	Y	0.767	Y	S	0.866	23	Y	0.999	Y	MTSSPFWLACSFVELLTGGVTA	22	0.032	0.967	0.05	S	1	22	extr:20.0, nucl:9.0	extr	YES	6.92	6.92	o	0		no	YES	No hit found	NA	0	Ps142624	9.9	9.90991				YES
PITG_09836	0.999	24	0.382	20	Y	0.504	20	Y	0.99	13	Y	0.91	Y	0.707	Y	S	0.332	22	N	0.999	Y			0.208	0.842	0.016	S	2	19	extr:30.0	extr	YES	7.8	7.79	o	0		no	YES	Pr77466	0.53	70.1863	Ps136284	0.006	47.8261				YES
PITG_09832	1	20	0.802	21	Y	0.751	21	Y	0.98	13	Y	0.805	Y	0.778	Y	S	0.985	21	Y	1	Y	MKVAKSLVLAAVLCAAQVNA	20	0.033	0.943	0.076	S	1	20	plas:13.5, extr_plas:11.5, extr:6.5, E.R.:5.0, lyso:4.0	plas	no	22.13	0.26	o688-710i	1	[688-710]	YES	no	Pr77004	6e-31	12.824	Ps132119	1e-34	12.0055	PITG_09832 Pr77004 Ps132119	Pr77004	Ps132119	no
PITG_22903	0.995	27	0.153	28	N	0.23	28	N	0.842	7	N	0.635	Y	0.432	Y	S	0.304	43	N	0.993	Y			0.275	0.872	0.02	S	3	27	extr:18.0, mito:11.0	extr	no	3	2.99	o	0		no	no	Pr78125	2	27.6074	Ps142196	0.15	28.8344				YES
PITG_10134	1	18	0.872	19	Y	0.718	19	Y	0.998	14	Y	0.969	Y	0.843	Y	S	0.967	19	Y	1	Y	MGRVLPVLLLLALPRALA	18	0.027	0.979	0.029	S	1	18	plas:30.0	plas	no	182.7	9.89	o264-286i307-324o329-351i371-393o397-416i423-445o500-522i534-556o561-578i	9	[561-578]	YES	no	Pr77196	0	100	Ps131659	0	100	PITG_10134 Pr77196 Ps131659	Pr77196	Ps131659	no
PITG_10037	0.991	25	0.693	26	Y	0.707	26	Y	0.989	12	Y	0.858	Y	0.782	Y	S	0.808	26	Y	0.99	Y	MPRFSTFAIIAASVVAVSVVPSTTA	25	0.137	0.79	0.025	S	2	25	extr:32.0	extr	YES	18.25	18.24	i7-29o	1	[7-29]	no	YES	Pr80241	5e-102	90.3475	Ps131774	1e-98	89.9614		Pr80241		no
PITG_09910	0.998	23	0.696	24	Y	0.653	24	Y	0.987	12	Y	0.771	Y	0.712	Y	S	0.703	24	Y	0.999	Y	MFIQTALLLAGVCASSMLDTAAA	23	0.054	0.884	0.116	S	2	23	extr:30.0	extr	YES	0.47	0.3	o	0		no	YES	Pr76943	1e-164	100	Ps131879	3e-158	100	PITG_09910 Pr76943 Ps131879	Pr76943	Ps131879	no
PITG_10036	0.967	25	0.584	26	Y	0.605	26	Y	0.965	14	Y	0.766	Y	0.686	Y	S	0.745	26	Y	0.961	Y			0.135	0.8	0.037	S	2	25	extr:32.0	extr	YES	19.59	19.59	i7-29o	1	[7-29]	no	YES	Pr80241	1e-94	100	Ps131774	3e-112	99.6063			Ps131774	no
PITG_10116	1	22	0.813	23	Y	0.85	23	Y	0.996	14	Y	0.959	Y	0.904	Y	S	0.554	23	Y	1	Y	MRFCCTVSLLLVLVSLVATSAATDS	25	0.034	0.916	0.041	S	1	22	extr:24.0, E.R.:5.0	extr	YES	10.3	9.91	o	0		no	YES	Pr74395	1e-53	90.8805	Ps133874	2e-60	92.4528	PITG_10116 Pr74395 Ps133874	Pr74395	Ps133874	no
PITG_09845	1	23	0.869	24	Y	0.815	24	Y	0.985	7	Y	0.874	Y	0.844	Y	S	0.848	24	Y	1	Y	MKLLLATTAVVAALACSLSVVEA	23	0.032	0.938	0.065	S	1	23	extr:31.0	extr	YES	9.43	9.43	o	0		no	YES	Pr76994	1e-48	78.5124	Ps132097	1e-49	78.5124	PITG_09845 Pr76994 Ps132097	Pr76994	Ps132097	no
PITG_09823	0.999	18	0.653	19	Y	0.684	19	Y	0.979	13	Y	0.917	Y	0.8	Y	S	0.557	19	Y	0.999	Y	MHINFFLALLVACSTVSGMVVA	22	0.015	0.971	0.084	S	1	18	extr:32.0	extr	YES	5.95	5.95	o	0		no	YES	Pr72575	0.015	66.0714	Ps143397	0.036	45.5357				YES
PITG_09935	0.985	21	0.415	28	Y	0.558	22	Y	0.984	6	Y	0.865	Y	0.711	Y	S	0.772	22	Y	0.987	Y	MRISFMMAVAMATLYFAICNATGDSNA	27	0.081	0.884	0.051	S	1	21	extr:27.0, mito:2.0	extr	YES	3.66	3.66	o	0		no	YES	Pr83582	5e-05	50.3817	Ps109104	2e-07	100				YES
PITG_10035	1	20	0.905	21	Y	0.862	21	Y	0.994	2	Y	0.938	Y	0.9	Y	S	0.886	21	Y	1	Y	MLRLALIAALISVFFPSTTS	20	0.095	0.848	0.048	S	2	20	extr:32.0	extr	YES	1.83	1.82	o	0		no	YES	Pr80242	9e-88	100	Ps131775	4e-91	92.562	PITG_10035 Pr80242 Ps131775	Pr80242	Ps131775	no
PITG_09861	1	24	0.701	17	Y	0.675	17	Y	0.989	14	Y	0.964	Y	0.819	Y	S	0.475	17	N	1	Y	MRRLLGAVLVVAVVLARGICPATS	24	0.313	0.803	0.014	S	3	16	extr:27.0, lyso:3.0	extr	YES	1.44	1.43	o	0		no	YES	Pr76365	0.26	32.1888	Ps136286	0.019	21.4592				YES
PITG_09817	0.986	29	0.322	30	Y	0.386	30	Y	0.886	11	Y	0.495	Y	0.441	Y	S	0.7	30	Y	0.984	Y			0.75	0.106	0.066	M	2	35	mito:27.5, cyto_mito:14.5	mito	no	5.35	5.32	o	0		no	no	Pr72269	0	100	Ps111357	2e-64	82.5397		Pr72269		no
PITG_09915	0.99	21	0.476	22	Y	0.591	22	Y	0.984	6	Y	0.857	Y	0.724	Y	S	0.742	22	Y	0.992	Y			0.056	0.91	0.047	S	1	21	extr:25.0, pero:4.0	extr	YES	6.14	6.13	o	0		no	YES	Pr83582	2e-05	48.0916	Ps109104	9e-07	99.2366				YES
PITG_22908	0.992	21	0.749	22	Y	0.724	22	Y	0.936	13	Y	0.803	Y	0.764	Y	S	0.894	22	Y	0.991	Y	MNLGIYAVAAITAMIATTTSA	21	0.076	0.694	0.147	S	3	21	extr:13.0, mito:13.0, extr_plas:8.0, lyso:2.0	extr	YES	7.13	5.58	o	0		no	YES	Pr75926	0.45	61.3636	Ps111409	0.16	29.5455				YES
PITG_09838	1	24	0.595	19	Y	0.557	19	Y	0.996	13	Y	0.972	Y	0.765	Y	S	0.304	25	N	1	Y	MRQFAVLLIIAAFALVLG	18	0.069	0.853	0.031	S	2	18	extr:32.0	extr	YES	22.4	22.38	i5-27o	1	[5-27]	no	YES	Pr85454	0.37	43.9024	Ps139445	0.68	40.6504				YES
PITG_10218	1	26	0.298	28	N	0.46	28	Y	0.986	8	Y	0.808	Y	0.634	Y	S	0.584	28	Y	1	Y	MLVGSSLKTAAALCALLALSLQPSVSS	27	0.056	0.906	0.049	S	1	27	extr:30.0	extr	YES	0.31	0.13	o	0		no	YES	Pr41489	0	100	Ps109097	0	100				YES
PITG_10208	0.916	21	0.316	22	N	0.301	22	N	0.809	13	N	0.503	Y	0.402	N	S	0.888	22	Y	0.929	Y			0.593	0.117	0.243	M	4	33	mito:14.0, cyto:10.0, nucl:3.0, pero:3.0	mito	no	0.01	0.01	o	0		no	no	Pr84599	0.28	57.3529	Ps136970	3e-69	100			Ps136970	no
PITG_09868	0.936	18	0.634	19	Y	0.667	19	Y	0.967	13	Y	0.745	Y	0.706	Y	S	0.717	19	Y	0.949	Y	MAFKRIQFFVLGAGYAFG	18	0.209	0.479	0.115	S	4	18	mito:15.0, extr:11.0, cyto:5.5, cyto_nucl:3.5	mito	no	2.84	2.84	o	0		no	no	Pr87831	0.026	28.5714	Ps142461	2.6	27.2727				YES
PITG_09833	0.992	22	0.924	23	Y	0.895	23	Y	0.995	4	Y	0.962	Y	0.928	Y	S	0.978	23	Y	0.993	Y	MLFYILRRVVLVVLLSVATVHG	22	0.063	0.872	0.024	S	1	22	extr:24.0, E.R.:4.0, golg:2.0	extr	YES	2.44	1.48	o	0		no	YES	Pr77003	3e-49	60.6987	Ps156442	5e-97	82.0961	PITG_09833 Pr77003 Ps156442	Pr77003	Ps156442	no
PITG_09907	0.999	23	0.615	24	Y	0.646	24	Y	0.99	12	Y	0.85	Y	0.748	Y	S	0.599	24	Y	0.999	Y	MFLRTAFLFASACLASVLDTSVA	23	0.049	0.927	0.041	S	1	23	extr:19.0, E.R.:5.0, pero:5.0	extr	YES	3.36	3.35	o	0		no	YES	Pr76944	2e-136	96.4789	Ps131879	3e-111	97.8873				YES
PITG_09840	0.999	19	0.951	20	Y	0.884	20	Y	0.981	2	Y	0.911	Y	0.897	Y	S	0.997	20	Y	1	Y	MKTIFAVVALLLAYTPVDA	19	0.053	0.906	0.068	S	1	19	extr:32.0	extr	YES	1.46	1.46	o	0		no	YES	Pr76996	9e-49	100	Ps132099	2e-46	100	PITG_09840 Pr76996 Ps132099	Pr76996	Ps132099	no
PITG_10009	0.985	26	0.385	27	Y	0.518	27	Y	0.937	8	Y	0.789	Y	0.654	Y	S	0.695	27	Y	0.982	Y	MLRNARSVSVAVATLTPLVAFAVGEA	26	0.174	0.706	0.028	S	3	26	extr:11.0, E.R.:9.0, plas:3.0, lyso:3.0, golg:3.0	extr	YES	13.69	13.66	o	0		no	YES	Pr96590	1.4	22.2836	Ps137562	0.51	8.10313				YES
PITG_10005	1	20	0.624	24	Y	0.603	24	Y	0.985	13	Y	0.791	Y	0.697	Y	S	0.717	24	Y	1	Y	MVKFLSPLALSLAASAAAAAAYA	23	0.23	0.857	0.02	S	2	23	mito:21.0, mito_pero:11.8, cyto_mito:11.3, extr:6.0	mito	no	16.7	13.56	o	0		no	no	Pr80268	0	95.614	Ps131804	0	96.6667	PITG_10005 Pr80268 Ps131804	Pr80268	Ps131804	no
PITG_09831	0.999	20	0.634	21	Y	0.663	21	Y	0.982	5	Y	0.807	Y	0.735	Y	S	0.54	21	Y	0.999	Y	MQLVKTLFVAAALCVAMVNAGNA	23	0.047	0.938	0.044	S	1	20	extr:27.5, extr_plas:15.5	extr	YES	23.56	3.89	o87-106i	1	[87-106]	YES	no	Pr77005	9e-31	100	Ps132120	2e-31	100	PITG_09831 Pr77005 Ps132120	Pr77005	Ps132120	no
PITG_09825	1	21	0.529	22	Y	0.598	22	Y	0.987	4	Y	0.863	Y	0.73	Y	S	0.55	22	Y	1	Y	MVRVFAAAALSAAILAASAKA	21	0.093	0.865	0.06	S	2	21	extr:15.0, lyso:7.0, E.R.:4.0, golg:3.0	extr	YES	2.59	2.57	o	0		no	YES	Pr77013	0	100	Ps132144	0	96.4444				YES
PITG_22902	0.975	25	0.403	24	Y	0.467	24	Y	0.915	12	Y	0.662	Y	0.565	Y	S	0.366	25	N	0.971	Y			0.114	0.586	0.109	S	3	23	extr:15.0, plas:14.0	extr	YES	45.29	2.24	i99-121o131-153i	2	[131-153]	YES	no	Pr85300	5.1	20.922	Ps133121	5.4	7.80142				YES
PITG_09851	0.997	21	0.483	22	Y	0.648	22	Y	0.996	13	Y	0.946	Y	0.797	Y	S	0.821	22	Y	0.998	Y	MAGWIRCSVLATLAALAVVAA	21	0.04	0.946	0.035	S	1	21	extr:31.0	extr	YES	0.87	0.87	o	0		no	YES	Pr76987	2e-179	100	Ps132092	0	100	PITG_09851 Pr76987 Ps132092	Pr76987	Ps132092	no
PITG_10204	0.999	24	0.25	25	N	0.44	25	Y	0.982	12	Y	0.862	Y	0.651	Y	S	0.602	25	Y	0.999	Y			0.043	0.931	0.037	S	1	24	extr:28.0, lyso:4.0	extr	YES	1.32	1.32	o	0		no	YES	Pr71345	0	95.4741	Ps109096	0	95.4741	PITG_10204 Pr71345 Ps109096	Pr71345	Ps109096	no
PITG_09998	1	21	0.826	22	Y	0.822	22	Y	0.994	14	Y	0.962	Y	0.892	Y	S	0.44	22	N	1	Y	MHRGVLRSLVLLALLATVASS	21	0.438	0.734	0.006	S	4	21	extr:25.5, extr_plas:16.0, plas:5.5	extr	YES	51.46	6.54	o114-136i212-234o	2	[212-234]	YES	no	Pr71785	1e-57	57.4803	Ps108587	4e-50	58.2677	PITG_09998 Pr71785 Ps108587	Pr71785	Ps108587	no
PITG_20561	1	19	0.799	20	Y	0.814	20	Y	0.977	4	Y	0.918	Y	0.866	Y	S	0.843	20	Y	1	Y	MLVLLLFSIAVFIANVASA	19	0.013	0.976	0.077	S	1	19	extr:27.0, plas:2.0	extr	YES	5.48	5.47	o	0		no	YES	Pr84917	0	100	Ps158844	0	99.6805	PITG_20561 Pr84917 Ps158844	Pr84917	Ps158844	no
PITG_20656	0.987	16	0.574	17	Y	0.646	17	Y	0.927	1	Y	0.794	Y	0.72	Y	S	0.913	17	Y	0.984	Y			0.079	0.768	0.333	S	3	16	extr:7.0, E.R.:7.0, mito_pero:4.5, plas:4.0, cyto:4.0, pero:3.5, nucl:3.0	extr	YES	0.11	0	o	0		no	YES	Pr94008	5e-62	22.3653	Ps156637	7e-125	54.8009				YES
PITG_22151	0.996	23	0.813	24	Y	0.706	24	Y	0.958	10	Y	0.769	Y	0.738	Y	S	0.842	24	Y	0.997	Y	MFSSSKITAVCLAVVALTNSAYA	23	0.037	0.907	0.081	S	1	23	extr:27.0, mito:4.0	extr	YES	80.97	23.72	o	0		no	YES	Pr87603	5e-06	13.3047	Ps138849	4e-06	13.3047				YES
PITG_20676	1	21	0.872	22	Y	0.696	22	Y	0.92	5	Y	0.696	Y	0.696	Y	S	0.875	22	Y	1	Y	MRLLPPLALLACAISTPTVDA	21	0.069	0.81	0.119	S	2	21	extr:19.0, lyso:4.0, pero:3.0, mito:2.0, E.R.:2.0	extr	YES	0	0	o	0		no	YES	Pr73436	0	98.1459	Ps144049	0	97.8986				YES
PITG_20641	0.97	15	0.339	23	Y	0.318	23	N	0.855	13	N	0.479	N	0.399	N	S	0.484	16	N	0.977	Y			0.083	0.692	0.422	S	4	22	extr:20.0, E.R.:7.0, pero:2.0	extr	no	10.94	0.26	o	0		no	no	Pr85672	3e-23	37.4613	Ps143716	2e-87	80.805				YES
PITG_10413	0.967	21	0.251	23	N	0.423	23	Y	0.961	7	Y	0.841	Y	0.632	Y	S	0.429	23	N	0.959	Y			0.227	0.829	0.014	S	2	22	extr:32.0	extr	YES	13.41	13.37	o	0		no	YES	Pr82082	5e-38	99.4505	Ps141343	4e-39	84.0659				YES
PITG_10563	0.999	29	0.792	30	Y	0.789	30	Y	0.992	19	Y	0.821	Y	0.805	Y	S	0.524	30	Y	0.999	Y	MNVRTPRRRAKLLLAFICVLAIAPTQSSA	29	0.6	0.839	0.002	S	4	29	E.R.:12.5, extr:9.0, E.R._golg:9.0, lyso:5.0, golg:4.5	E.R.	no	19.94	19.94	i12-34o	1	[12-34]	no	no	Pr84379	0	92.8094	Ps138537	0	100		Pr81635		no
PITG_10226	0.982	29	0.385	24	Y	0.453	30	Y	0.951	23	Y	0.681	Y	0.567	Y	S	0.811	30	Y	0.972	Y	MMLGDNSPLTRLAVAATAAVAFSAFVVSA	29	0.039	0.773	0.236	S	3	29	plas:30.0	plas	no	252.61	19.83	i12-34o73-95i116-138o158-180i187-209o232-254i267-286o296-318i325-344o349-371i383-402o422-444i	12	[422-444]	YES	no	Pr73398	0	93.6293	Ps108558	0	100		Pr73398	Ps108558	no
PITG_10338	1	18	0.962	19	Y	0.879	19	Y	0.986	13	Y	0.936	Y	0.908	Y	S	0.939	19	Y	1	Y	MVPLIALLLVFLFDVAQC	18	0.032	0.98	0.04	S	1	18	plas:31.0	plas	no	132.19	1.53	o271-293i347-369o373-392i404-423o427-449i456-478o	6	[456-478]	YES	no	Pr77196	3e-33	75.2381	Ps138307	0	100			Ps138307	no
PITG_10227	1	22	0.421	23	Y	0.548	23	Y	0.968	5	Y	0.826	Y	0.687	Y	S	0.921	23	Y	1	Y	MKLSLAFVVAAALGFVAQDALS	22	0.015	0.952	0.11	S	1	22	extr:27.0, E.R.:4.0	extr	YES	0.91	0.9	o	0		no	YES	Pr77466	2e-05	46.7153	Ps135209	0.08	54.0146				YES
PITG_10269	0.999	20	0.457	21	Y	0.569	21	Y	0.967	4	Y	0.826	Y	0.697	Y	S	0.916	21	Y	0.999	Y	MKVFALAATATFATLSVVHS	20	0.141	0.726	0.082	S	3	20	extr:31.0	extr	YES	0.51	0.51	o	0		no	YES	Pr79079	8e-26	41.6667	Ps108652	2e-24	40.3846			Ps108652	no
PITG_10339	1	19	0.814	20	Y	0.841	20	Y	0.992	13	Y	0.966	Y	0.904	Y	S	0.657	20	Y	1	Y	MIRLFVVVLLIFAASLACA	19	0.029	0.945	0.044	S	1	19	extr:24.0, E.R.:4.0, plas:1.0	extr	YES	4.09	3.97	o	0		no	YES	Pr85684	9e-18	97.9592	Ps145414	5e-21	90.8163				YES
PITG_10591	0.993	22	0.533	23	Y	0.553	23	Y	0.975	12	Y	0.782	Y	0.667	Y	S	0.411	21	N	0.993	Y	MILSCFATGATWLCINSAMASA	22	0.053	0.758	0.16	S	3	22	nucl:11.5, extr:9.0, cyto_nucl:7.3, mito:6.5, cyto_mito:4.8, cyto:2.0, E.R._golg:2.0	nucl	no	0.61	0.46	o	0		no	no	Pr47063	7e-14	7.1618	Ps133329	1e-13	11.4058				YES
PITG_10255	1	20	0.896	21	Y	0.867	21	Y	0.983	4	Y	0.92	Y	0.894	Y	S	0.953	21	Y	1	Y	MKLLSTAFAVFALLAATTEA	20	0.039	0.935	0.07	S	1	20	extr:30.0	extr	YES	0.9	0.87	o	0		no	YES	Pr72133	3e-145	92.0844	Ps135149	1e-150	100			Ps108849	no
PITG_10341	0.999	20	0.68	21	Y	0.765	21	Y	0.994	3	Y	0.961	Y	0.863	Y	S	0.763	21	Y	0.999	Y	MMRLFSVVLLVVAAFLACA	19	0.025	0.959	0.041	S	1	20	extr:22.0, E.R.:6.0, pero:2.0	extr	YES	15.2	9.92	o	0		no	YES	Pr74387	3e-31	83.2547	Ps141933	2e-71	87.0283			Ps141933	no
PITG_10405	1	24	0.98	25	Y	0.877	25	Y	0.997	13	Y	0.888	Y	0.883	Y	S	0.823	25	Y	1	Y	MAIVQSSLALLLVVAAASSGLTEA	24	0.143	0.871	0.021	S	2	24	extr:30.0	extr	YES	7.3	7.3	o	0		no	YES	Pr82080	5e-37	91.2281	Ps138340	3e-37	91.2281				YES
PITG_10542	1	24	0.964	25	Y	0.9	25	Y	0.997	13	Y	0.92	Y	0.91	Y	S	0.954	25	Y	1	Y	MARFMTYLALMALAVVAVTSPVSA	24	0.07	0.924	0.018	S	1	24	extr:26.5, extr_plas:14.0, E.R.:2.0	extr	YES	15.18	13.38	o	0		no	YES	Pr72661	2e-44	62.8788	Ps130170	3e-44	62.8788				YES
PITG_10284	0.999	19	0.743	20	Y	0.76	20	Y	0.978	2	Y	0.878	Y	0.819	Y	S	0.469	20	N	0.999	Y	MQVTTVLSLLAAWTTISSA	19	0.064	0.937	0.035	S	1	19	extr:28.0, lyso:3.0	extr	YES	0.02	0.02	o	0		no	YES	Pr84278	0	95.8333	Ps132864	1e-162	98.6979	PITG_10284 Pr84278 Ps132864	Pr84278	Ps132864	no
PITG_10543	0.999	21	0.202	22	N	0.379	22	Y	0.966	6	Y	0.866	Y	0.623	Y	S	0.5	29	N	0.998	Y			0.244	0.691	0.021	S	3	21	extr:30.0	extr	YES	21.54	0.26	o258-280i	1	[258-280]	YES	no	Pr81958	6e-80	100	Ps128827	7e-71	100				YES
PITG_10540	0.997	20	0.806	21	Y	0.742	21	Y	0.913	13	Y	0.747	Y	0.745	Y	S	0.656	21	Y	0.997	Y	MRHLLTAAVILFGGCDMASA	20	0.028	0.862	0.189	S	2	20	extr:16.0, E.R.:10.0, mito:3.0	extr	YES	0.36	0.36	o	0		no	YES	Pr75845	5e-28	61.75	Ps138565	3e-23	59.75	PITG_10540 Pr75845 Ps138565	Pr75845		no
PITG_10517	1	24	0.866	25	Y	0.814	25	Y	0.992	13	Y	0.896	Y	0.855	Y	S	0.989	25	Y	1	Y	MKLSSSRALSLVAASWWLLQVAHG	24	0.184	0.861	0.017	S	2	24	extr:18.0, mito:6.0, cyto_mito:4.8, lyso:3.0, cyto_nucl:2.7	extr	YES	1.34	0.17	o	0		no	YES	Pr84406	8e-139	42.4153	Ps144436	0	93.2253			Ps144436	no
PITG_10544	0.997	27	0.747	28	Y	0.804	28	Y	0.995	12	Y	0.953	Y	0.879	Y	S	0.92	28	Y	0.998	Y	MLHLVFTLKMRVLSCLALIAIATVATA	27	0.029	0.973	0.027	S	1	27	extr:27.0, E.R.:3.0	extr	YES	17.93	11.77	o	0		no	YES	Pr84390	0.037	53.9877	Ps138548	0.33	8.58896				YES
PITG_10509	0.999	23	0.257	22	N	0.385	22	Y	0.932	11	Y	0.789	Y	0.587	Y	S	0.785	22	Y	0.999	Y			0.337	0.624	0.031	S	4	21	extr:17.0, pero:6.0, E.R.:4.0, lyso:2.0	extr	YES	12.13	12.1	o	0		no	YES	Pr40011	3e-169	93.4211	Ps109636	2e-161	93.1579	PITG_10509 Pr40011 Ps109636	Pr40011	Ps109636	no
PITG_10248	1	18	0.98	19	Y	0.92	19	Y	0.99	1	Y	0.916	Y	0.918	Y	S	0.495	18	N	1	Y	MYWIVLVVLLALTGGAGA	18	0.023	0.944	0.101	S	1	18	extr:15.0, E.R.:14.0	extr	YES	11.28	11.28	o	0		no	YES	Pr78053	4e-10	61.0879	Ps136045	1e-27	81.59			Ps136045	no
PITG_10534	0.988	39	0.658	40	Y	0.729	40	Y	0.975	30	Y	0.555	Y	0.642	Y	S	0.817	40	Y	0.991	Y	MASRRPPCNRSKQRALCSPHLYSALVLLLLASSSSISQA	39	0.377	0.686	0.032	S	4	39	plas:28.5, extr_plas:15.0	plas	no	51.04	3.37	i302-321o368-390i	2	[368-390]	YES	no	Pr84395	8e-142	91.2752	Ps138569	6e-138	93.0649	PITG_10534 Pr84395 Ps138569	Pr84395	Ps138569	no
PITG_10396	0.992	24	0.883	27	Y	0.797	27	Y	0.994	14	Y	0.853	Y	0.825	Y	S	0.43	21	N	0.993	Y	MRRTCILLVCVIFLLTLLSAKGNAEA	26	0.078	0.95	0.012	S	1	26	extr:29.0	extr	YES	16.41	16.37	i5-22o	1	[5-22]	no	YES	Pr82880	2e-07	76.2238	Ps130530	0.051	72.7273				YES
PITG_10546	0.995	19	0.829	25	Y	0.671	25	Y	0.975	13	Y	0.705	Y	0.688	Y	S	0.85	25	Y	0.994	Y			0.069	0.872	0.046	S	1	24	extr:27.0, mito:2.0, nucl:1.5	extr	YES	0.27	0.27	o	0		no	YES	Pr84388	5e-32	73.4234	Ps138551	2e-31	73.8739	PITG_10546 Pr84388 Ps138551	Pr84388		no
PITG_22916	0.998	19	0.894	20	Y	0.804	20	Y	0.938	12	Y	0.798	Y	0.801	Y	S	0.986	20	Y	0.998	Y	MRFFPVFTSIIASLSAVHA	19	0.08	0.842	0.056	S	2	19	extr:24.0, E.R.:3.0, mito:2.0	extr	YES	0.08	0.08	o	0		no	YES	Pr74307	9e-72	96.371	Ps131034	7e-67	96.371				YES
PITG_10461	1	17	0.797	18	Y	0.819	18	Y	0.987	1	Y	0.932	Y	0.875	Y	S	0.614	18	Y	1	Y	MLLRLLAAALCLATSNA	17	0.026	0.96	0.08	S	1	17	plas:16.0, E.R.:9.5, E.R._golg:5.5, extr:4.0	plas	no	15.05	0.03	o	0		no	no	Pr82041	0	98.583	Ps141803	0	98.583	PITG_10461 Pr82041 Ps141803	Pr82041	Ps141803	no
PITG_10410	1	22	0.795	23	Y	0.793	23	Y	0.996	13	Y	0.884	Y	0.839	Y	S	0.711	23	Y	1	Y	MLSVSQFSLALLLVAATASTDA	22	0.017	0.968	0.059	S	1	22	extr:28.0, cyto:1.0	extr	YES	1.65	1.65	o	0		no	YES	Pr82078	5e-57	56.0748	Ps138345	8e-64	56.0748	PITG_10410 Pr82078 Ps138345	Pr82078	Ps138345	no
PITG_10347	1	19	0.64	20	Y	0.732	20	Y	0.987	4	Y	0.961	Y	0.847	Y	S	0.74	20	Y	1	Y	MMHLFSVVLLVVAASLACA	19	0.015	0.967	0.065	S	1	19	extr:23.0, E.R.:7.0	extr	YES	3.01	3.01	o	0		no	YES	Pr84992	3e-34	92.5339	Ps141933	3e-60	87.3303				YES
PITG_10244	0.998	22	0.732	23	Y	0.764	23	Y	0.98	4	Y	0.889	Y	0.826	Y	S	0.591	23	Y	0.999	Y	MRLYAVIASTVLILCCINATTA	22	0.037	0.932	0.067	S	1	22	extr:32.0	extr	YES	18.24	18.2	i5-24o	1	[5-24]	no	YES	Pr84627	2e-16	100	Ps136266	6e-12	89.5522				YES
PITG_10381	0.999	21	0.812	23	Y	0.803	23	Y	0.968	13	Y	0.865	Y	0.834	Y	S	0.609	23	Y	0.999	Y	MASLSTTSLAILLAISATSTGA	22	0.067	0.881	0.045	S	1	22	extr:31.0	extr	YES	0.58	0.52	o	0		no	YES	Pr82082	2e-57	65.1452	Ps138314	4e-71	78.8382			Ps138314	no
PITG_10451	0.981	22	0.794	23	Y	0.773	23	Y	0.978	14	Y	0.849	Y	0.811	Y	S	0.853	23	Y	0.972	Y	MRYRVDLVFLTLIALVIGNTFS	22	0.029	0.975	0.038	S	1	22	extr:17.0, E.R.:7.0, plas:6.0	extr	YES	1.41	1.29	o	0		no	YES	Pr96208	0	100	Ps158401	0	100	PITG_10451 Pr96208 Ps158401	Pr96208	Ps158401	no
PITG_10348	0.999	21	0.641	22	Y	0.739	22	Y	0.998	13	Y	0.958	Y	0.848	Y	S	0.619	22	Y	0.999	Y	MHLSLALWLMPVVVLACVASA	21	0.017	0.963	0.062	S	1	21	extr:27.0, E.R.:3.0	extr	YES	31.14	14.83	o	0		no	YES	Pr82368	7e-16	91.7874	Ps145414	3e-18	72.9469				YES
PITG_10232	0.997	24	0.446	25	Y	0.458	25	Y	0.975	4	Y	0.681	Y	0.57	Y	S	0.476	25	N	0.998	Y	MRLGYLIVGCAVALLATTDGVVDA	24	0.04	0.903	0.114	S	2	24	extr:28.0, E.R.:2.0	extr	YES	2.57	2.57	o	0		no	YES	Pr82381	0.019	33.526	Ps136284	7e-05	73.9884				YES
PITG_10524	1	20	0.457	21	Y	0.565	21	Y	0.977	13	Y	0.881	Y	0.723	Y	S	0.579	21	Y	1	Y	MRLGLLVAALAALSFQPASS	20	0.713	0.602	0.008	M	5	34	plas:27.0, E.R.:3.0	plas	no	158.62	0.95	o458-480i492-514o534-556i569-591o611-633i657-679o689-711i	7	[689-711]	YES	no	Pr84399	0	99.3216	Ps138576	0	97.5577	PITG_10524 Pr84399 Ps138576	Pr84399	Ps138576	no
PITG_10568	0.997	28	0.446	29	Y	0.58	29	Y	0.988	19	Y	0.81	Y	0.695	Y	S	0.667	29	Y	0.997	Y	MERGKMRVARFTIVCFCMLALAPSSSMA	28	0.155	0.913	0.009	S	2	28	extr:16.0, lyso:8.0, plas:3.0, E.R.:2.5, E.R._golg:2.5	extr	YES	20.3	20.3	i7-29o	1	[7-29]	no	YES	Pr84378	0	99.1349	Ps138544	0	98.7889	PITG_10568 Pr84378 Ps138544	Pr84378	Ps138544	no
PITG_10322	0.992	23	0.746	24	Y	0.732	24	Y	0.979	4	Y	0.832	Y	0.782	Y	S	0.839	24	Y	0.985	Y	MIPSLLRSLPVFLLLTTTFNAEA	23	0.073	0.86	0.067	S	2	23	extr:18.0, mito:9.5, mito_pero:6.5, pero:2.5	extr	YES	0.4	0.02	o	0		no	YES	Pr79218	3e-88	94.375	Ps138294	3e-126	100				YES
PITG_10572	0.999	24	0.66	25	Y	0.531	25	Y	0.984	2	Y	0.791	Y	0.661	Y	S	0.897	25	Y	1	Y	MVRVFSATVALLCVLSNAPTSTFA	24	0.329	0.901	0.011	S	3	24	extr:13.0, mito:10.0, mito_pero:7.8, cyto_mito:5.8, pero:4.5	extr	YES	1.24	1.22	o	0		no	YES	Pr84379	0	88.2852	Ps138537	0	89.3039				YES
PITG_10465	1	23	0.933	24	Y	0.83	24	Y	0.992	2	Y	0.863	Y	0.847	Y	S	0.725	24	Y	1	Y	MSLYLIVLLFVAVLLANIEQATS	23	0.014	0.953	0.078	S	1	23	extr:27.0, E.R.:4.0	extr	YES	5.42	5.42	o	0		no	YES	Pr78050	4e-15	71.4844	Ps145414	4e-27	84.7656				YES
PITG_20602	0.996	17	0.511	19	Y	0.618	19	Y	0.964	1	Y	0.836	Y	0.727	Y	S	0.748	19	Y	0.997	Y	MLVLFFIYAIAASTTSSA	18	0.046	0.938	0.067	S	1	18	extr:27.0, E.R.:2.0	extr	YES	3.92	3.91	o	0		no	YES	Pr79972	0	95.8781	Ps140963	0	92.1147				YES
PITG_20581	0.976	24	0.157	29	N	0.231	21	N	0.967	13	Y	0.783	Y	0.507	Y	S	0.725	25	Y	0.974	Y			0.041	0.911	0.086	S	1	20	extr:17.0, lyso:5.0, mito:4.0, nucl:2.0, cyto:2.0	extr	no	7.23	3.02	o	0		no	no	Pr87347	2e-06	6.53465	Ps131410	6e-11	7.92079				YES
PITG_20582	0.991	24	0.202	25	N	0.322	25	N	0.984	13	Y	0.715	Y	0.518	Y	S	0.873	25	Y	0.991	Y			0.033	0.938	0.073	S	1	24	extr:18.0, lyso:6.0, mito:4.0, nucl:2.0	extr	no	5.76	5.18	o	0		no	no	Pr87347	4e-11	12.9412	Ps131410	5e-17	13.1373				YES
PITG_22089	0.989	21	0.6	22	Y	0.646	22	Y	0.951	6	Y	0.791	Y	0.718	Y	S	0.852	22	Y	0.99	Y	MRLYLILSASMVISYFVTCNA	21	0.112	0.897	0.029	S	2	21	extr:29.0	extr	YES	8.05	8.05	o	0		no	YES	Pr86871	0.001	53.3333	Ps142101	1e-17	100				YES
PITG_20786	0.993	20	0.454	21	Y	0.487	21	Y	0.927	7	Y	0.663	Y	0.575	Y	S	0.745	21	Y	0.993	Y	MRSLLLPTTAVALFNTPITA	20	0.158	0.65	0.16	S	3	20	mito:19.5, cyto_mito:11.7, extr:6.0, cyto_nucl:2.8, cyto:2.5	mito	no	0.05	0.02	o	0		no	no	Pr82761	0	100	Ps135217	0	100	PITG_20786 Pr82761 Ps135217	Pr82761	Ps135217	no
PITG_20795	1	16	0.656	22	Y	0.693	17	Y	0.942	13	Y	0.86	Y	0.776	Y	S	0.469	17	N	1	Y	MRHVAALLLCVLGGNATPAVA	21	0.063	0.874	0.147	S	2	16	extr:29.0	extr	YES	0.41	0.37	o	0		no	YES	Pr39678	4e-29	60.3604	Ps108694	4e-30	100	PITG_20795 Pr39678 Ps108694	Pr39678	Ps108694	no
PITG_11084	0.919	29	0.174	25	N	0.277	25	N	0.966	12	Y	0.671	Y	0.474	Y	S	0.337	25	N	0.866	Y			0.46	0.605	0.049	S	5	24	plas:26.0, E.R.:6.0	plas	no	255.18	6.61	o80-102i115-137o147-169i176-198o232-254i266-288o298-320i333-355o365-387i394-416o	10	[394-416]	YES	no	Pr74553	0	66.2517	Ps136629	0	68.4647	PITG_11084 Pr74553 Ps136629	Pr74553	Ps136629	no
PITG_10933	0.998	25	0.721	26	Y	0.796	26	Y	0.996	16	Y	0.956	Y	0.876	Y	S	0.822	26	Y	0.998	Y	MGGRRKMLVALMLATVALLSVPTSA	25	0.165	0.9	0.009	S	2	25	extr:31.0	extr	YES	6.02	3.28	o	0		no	YES	Pr74449	1e-115	98.374	Ps140046	1e-113	96.3415				YES
PITG_10978	0.953	18	0.394	21	Y	0.315	21	N	0.961	12	Y	0.688	Y	0.502	Y	S	0.852	21	Y	0.96	Y			0.577	0.281	0.088	M	4	16	extr:12.0, mito:10.0, mito_nucl:8.8, nucl:5.5, cyto_nucl:4.7	extr	no	16.3	16.28	o20-38i	1	[20-38]	YES	no	Pr77972	2e-13	36.4162	Ps145222	4e-16	37.5723				YES
PITG_11023	0.963	21	0.255	39	N	0.307	22	N	0.95	12	Y	0.769	Y	0.538	Y	S	0.519	22	Y	0.966	Y			0.015	0.987	0.113	S	1	21	plas:12.0, extr:10.0, pero:5.0, E.R.:2.0	plas	no	60.79	19.45	i56-78o98-120i	2	[98-120]	YES	no	Pr74513	9e-51	69.9531	Ps130123	2e-49	69.9531	PITG_11023 Pr74513 Ps130123	Pr74513	Ps130123	no
PITG_11061	1	18	0.881	19	Y	0.867	19	Y	0.98	3	Y	0.928	Y	0.898	Y	S	0.954	19	Y	1	Y	MKAFLALALVALVSSADA	18	0.027	0.913	0.15	S	2	18	extr:32.0	extr	YES	0.33	0.1	o	0		no	YES	Pr74540	8e-62	85.5263	Ps136644	3e-59	85.5263	PITG_11061 Pr74540 Ps136644	Pr74540	Ps136644	no
PITG_10928	0.997	29	0.636	30	Y	0.5	30	Y	0.961	8	Y	0.645	Y	0.572	Y	S	0.764	17	Y	0.998	Y	MAAAVAAVSAATGALATSWFLVNLRCGQA	29	0.454	0.391	0.068	M	5	7	extr:29.0	extr	no	18.22	16.78	o	0		no	no	Pr80401	4e-14	57.8125	Ps126334	2e-17	38.6719				YES
PITG_22926	0.999	20	0.6	19	Y	0.657	19	Y	0.979	13	Y	0.885	Y	0.771	Y	S	0.516	19	Y	0.999	Y	MLRSFLLIVATVSLFGQCKP	20	0.252	0.649	0.058	S	4	18	extr:25.0, mito:4.0	extr	YES	0.07	0.07	o	0		no	YES	Pr85061	0.2	25.2525	Ps109418	1e-19	97.4747				YES
PITG_10934	0.997	25	0.721	26	Y	0.796	26	Y	0.995	6	Y	0.962	Y	0.879	Y	S	0.821	26	Y	0.998	Y	MGGRCKMLVALMLATVALLSVPTSA	25	0.061	0.928	0.022	S	1	25	plas:14.0, E.R.:7.0, extr:4.0, pero:3.0, lyso:3.0	plas	no	6.09	2.98	o	0		no	no	Pr74450	0	98.0903	Ps140046	0	98.9583	PITG_10934 Pr74450 Ps140046	Pr74450	Ps140046	no
PITG_11050	0.959	24	0.241	25	N	0.366	25	Y	0.97	13	Y	0.672	Y	0.519	Y	S	0.461	26	N	0.983	Y			0.075	0.777	0.093	S	2	24	extr:16.0, nucl:7.5, cyto_nucl:6.5, lyso:5.0	extr	YES	0.38	0.37	o	0		no	YES	Pr74531	0	100	Ps136654	0	100	PITG_11050 Pr74531 Ps136653	Pr74531	Ps136653	no
PITG_11117	1	21	0.871	22	Y	0.853	22	Y	0.991	5	Y	0.945	Y	0.899	Y	S	0.939	22	Y	1	Y	MCWRKVGVLALLAMAMAFVHA	21	0.018	0.974	0.046	S	1	21	extr:13.0, E.R.:8.0, lyso:5.0, plas:3.0	extr	YES	37.69	16.12	i7-24o64-85i	2	[64-85]	YES	no	Pr93834	8e-136	97.8395	Ps133413	8e-139	98.7654	PITG_11117 Pr93834 Ps133413	Pr93834	Ps133413	no
PITG_10994	0.986	19	0.279	23	N	0.431	23	Y	0.965	12	Y	0.843	Y	0.637	Y	S	0.66	29	Y	0.991	Y			0.087	0.89	0.033	S	1	22	extr:18.0, nucl:5.0, mito:5.0, cyto_nucl:4.5, cyto:2.0	extr	YES	15.26	15.25	o	0		no	YES	Pr74494	9e-73	97.561	Ps109460	4e-69	98.1707	PITG_10994 Pr74494 Ps109460	Pr74494	Ps109460	no
PITG_11039	0.948	22	0.902	23	Y	0.673	23	Y	0.988	3	Y	0.938	Y	0.806	Y	S	0.892	23	Y	0.959	Y	MVLSRKVLAFMLLTLPPTGVTA	22	0.04	0.981	0.024	S	1	22	extr:16.0, mito:12.0, cyto:2.0	extr	YES	45.9	42.95	i7-29o33-55i	2	[33-55]	YES	no	Pr74521	1e-101	98.7179	Ps142308	1e-107	98.7179	PITG_11039 Pr74521 Ps142308	Pr74521	Ps142308	no
PITG_22929	0.911	22	0.748	23	Y	0.74	23	Y	0.932	13	Y	0.778	Y	0.759	Y	S	0.838	23	Y	0.892	Y	MIREAVLHIVTIFFVLRKSTIA	22	0.086	0.69	0.167	S	3	22	extr:23.0, mito:4.5, mito_pero:4.0, pero:2.5	extr	YES	1.49	1.49	o	0		no	YES	Pr74995	4.4	27.193	Ps133145	2.1	41.2281				YES
PITG_11271	1	16	0.795	17	Y	0.753	17	Y	0.994	2	Y	0.961	Y	0.857	Y	S	0.478	17	N	1	Y	MLIPLISLVLLWTAAA	16	0.026	0.949	0.082	S	1	16	extr:29.0	extr	YES	0.05	0.04	o	0		no	YES	Pr87804	2e-130	96.519	Ps133564	1e-124	95.5696		Pr78844	Ps133564	no
PITG_10953	0.998	23	0.528	24	Y	0.671	24	Y	0.996	17	Y	0.941	Y	0.806	Y	S	0.944	24	Y	0.998	Y	MDLRAPLSWLLLLMMPLVRMSVA	23	0.031	0.933	0.044	S	1	23	extr:11.5, extr_plas:9.0, E.R.:7.0, plas:5.5, nucl:2.0, mito:2.0	extr	YES	38.68	15.69	o262-284i	1	[262-284]	YES	no	Pr74469	0	92.7835	Ps158083	3e-102	55.6701	PITG_10953 Pr74469 Ps158083	Pr74469	Ps158083	no
PITG_22932	0.997	24	0.715	18	Y	0.583	23	Y	0.997	14	Y	0.977	Y	0.78	Y	S	0.596	23	Y	0.997	Y	MLAFHVASLSMFLLALA	17	0.034	0.888	0.043	S	1	22	extr:31.0	extr	YES	21.66	21.58	o4-26i	1	[4-26]	no	YES	Pr86245	2e-27	100	Ps133566	6e-27	100				YES
PITG_10972	0.997	20	0.759	21	Y	0.794	21	Y	0.991	13	Y	0.928	Y	0.861	Y	S	0.9	21	Y	0.999	Y	MGVWKLAVSMAAMALGVVTA	20	0.026	0.923	0.105	S	1	20	extr:12.0, mito:8.0, cyto:5.0, cyto_pero:4.0, E.R.:3.0	extr	YES	0.39	0.39	o	0		no	YES	Pr71210	1e-168	97.5138	Ps109255	4e-175	100	PITG_10972 Pr71210 Ps109255	Pr71210	Ps109255	no
PITG_11236	0.962	20	0.363	21	Y	0.517	21	Y	0.992	7	Y	0.876	Y	0.696	Y	S	0.913	21	Y	0.959	Y			0.019	0.937	0.091	S	1	20	plas:16.0, extr_plas:10.0, nucl:5.0, E.R.:5.0, pero:3.0	plas	no	45.78	10.03	o289-311i	1	[289-311]	YES	no	Pr78868	0	100	Ps133527	0	100	PITG_11236 Pr78868 Ps133527	Pr78868	Ps133527	no
PITG_11199	0.975	20	0.456	21	Y	0.352	21	Y	0.765	4	N	0.435	N	0.393	N	S	0.806	21	Y	0.973	Y			0.127	0.439	0.212	S	4	20	extr:13.0, mito:11.0, cyto:6.0	extr	no	0	0	o	0		no	no	Pr95235	3e-42	86.5546	Ps133494	8e-41	87.395				YES
PITG_11112	0.913	15	0.195	16	N	0.355	16	Y	0.922	1	Y	0.803	Y	0.579	Y	S	0.595	16	Y	0.915	Y			0.084	0.609	0.312	S	4	15	extr:16.0, nucl:7.0, lyso:5.0, mito:3.0	extr	YES	4.21	2.91	o	0		no	YES	Pr73317	2e-160	100	Ps108542	4e-151	100				YES
PITG_22930	0.931	25	0.294	26	N	0.466	26	Y	0.992	12	Y	0.912	Y	0.689	Y	S	0.623	26	Y	0.934	Y			0.267	0.891	0.005	S	2	25	extr:27.0, mito:4.0	extr	YES	19.13	19.13	o5-24i	1	[5-24]	no	YES	Pr72908	0.22	43.4783	Ps141009	0.31	43.4783				YES
PITG_11185	0.999	22	0.372	23	Y	0.537	23	Y	0.988	13	Y	0.888	Y	0.713	Y	S	0.574	20	Y	0.999	Y	MFFLLQLALLVLVGHSLIAVET	22	0.083	0.862	0.032	S	2	22	E.R.:12.0, plas:11.0, extr:6.0	E.R.	no	38.23	15.87	o103-125i	1	[103-125]	YES	no	Pr93453	0.047	64.5669	Ps134574	1.2	37.0079				YES
PITG_22931	0.995	24	0.311	24	N	0.477	24	Y	0.998	13	Y	0.951	Y	0.714	Y	S	0.522	22	Y	0.982	Y			0.026	0.937	0.036	S	1	23	E.R.:13.0, plas:9.0, extr:6.0, lyso:2.0	E.R.	no	65.05	22.63	o4-26i132-151o166-185i	3	[166-185]	YES	no	Pr86246	1e-130	100	Ps133566	2e-121	99.7625				YES
PITG_11074	0.939	17	0.29	18	N	0.282	18	N	0.774	1	N	0.393	N	0.337	N	S	0.778	18	Y	0.95	Y			0.077	0.611	0.492	S	5	17	extr:25.0, cyto:4.5, cyto_nucl:3.5	extr	no	0	0	o	0		no	no	Pr82635	5e-19	62.766	Ps139470	8e-08	68.0851				YES
PITG_10999	0.983	28	0.103	32	N	0.265	32	N	0.927	23	Y	0.701	Y	0.483	Y	S	0.834	36	Y	0.974	Y			0.413	0.652	0.028	S	4	31	mito:16.5, extr:12.0, cyto_mito:9.3	mito	no	0.05	0.04	o	0		no	no	Pr74498	0	99.3289	Ps142277	0	99.4631	PITG_10999 Pr74498 Ps142277	Pr74498	Ps142277	no
PITG_11060	0.998	20	0.692	21	Y	0.705	21	Y	0.935	13	Y	0.794	Y	0.75	Y	S	0.922	21	Y	0.998	Y	MNIKGVFTLAVVALVGMANA	20	0.024	0.932	0.091	S	1	20	extr:25.0, lyso:3.0, mito:2.0	extr	YES	0.18	0.18	o	0		no	YES	Pr74536	4e-68	100	Ps136645	4e-67	99.3902		Pr74536	Ps136645	no
PITG_22242	0.933	40	0.601	23	Y	0.241	41	N	0.986	29	Y	0.693	Y	0.467	Y	S	0.575	41	Y	0.957	Y			0.252	0.54	0.195	S	4	40	mito:12.0, extr:11.0, cyto_mito:10.0, cyto:6.0	mito	no	11.81	11.44	o	0		no	no	Pr75121	1e-112	79.5455	Ps156676	8e-128	96.9697				YES
PITG_23228	0.991	20	0.5	21	Y	0.603	21	Y	0.941	13	Y	0.784	Y	0.694	Y	S	0.725	21	Y	0.99	Y	MNPQVLATIFVTAAWVCATA	20	0.047	0.904	0.078	S	1	20	extr:16.0, cyto_nucl:5.0, nucl:4.0, cyto:4.0, mito:3.0, lyso:3.0	extr	YES	3.7	0.68	o	0		no	YES	Pr84273	4e-67	100	Ps141553	1e-63	97.2441				YES
PITG_20942	0.999	18	0.91	19	Y	0.824	19	Y	0.988	13	Y	0.927	Y	0.875	Y	S	0.515	19	Y	0.999	Y	MWYLGFLALCSVLSFGRA	18	0.083	0.855	0.049	S	2	18	extr:31.0	extr	YES	2.92	2.77	o	0		no	YES	Pr85272	2e-61	100	Ps108579	3e-59	100				YES
PITG_20454	0.997	22	0.695	23	Y	0.725	23	Y	0.981	13	Y	0.848	Y	0.786	Y	S	0.947	23	Y	0.998	Y	MRAPVAFKLAVIASAMCSVATA	22	0.072	0.84	0.055	S	2	22	extr:17.0, E.R.:7.0, pero:4.0, lyso:2.0	extr	YES	10.87	10.82	o	0		no	YES	Pr83172	0	100	Ps142758	0	100				YES
PITG_01791	1	23	0.674	24	Y	0.768	24	Y	0.995	5	Y	0.964	Y	0.866	Y	S	0.869	24	Y	1	Y	MSCWQFLCVALLAFLGALQLAAA	23	0.015	0.97	0.044	S	1	23	extr:30.0	extr	YES	32.07	9.94	o175-197i	1	[175-197]	YES	no	Pr71147	2e-81	100	Ps108206	9e-84	100	PITG_01791 Pr71147 Ps108206	Pr71147	Ps108206	no
PITG_22674	0.97	23	0.649	24	Y	0.679	24	Y	0.985	12	Y	0.916	Y	0.797	Y	S	0.55	24	Y	0.939	Y	MKPTHFARIWSSILSLLVILGQC	23	0.057	0.946	0.024	S	1	23	extr:30.0	extr	YES	25.69	25.68	i7-26o36-58i	2	[36-58]	YES	no	No hit found	NA	0	Ps134500	5.8	61.7284				YES
PITG_01163	0.981	18	0.521	19	Y	0.621	19	Y	0.992	4	Y	0.969	Y	0.795	Y	S	0.804	19	Y	0.978	Y	MLISVLLIALTYLMPLFG	18	0.02	0.988	0.032	S	1	18	plas:22.0, extr:6.0, E.R.:2.0	plas	no	80.99	41.8	i2-24o34-56i97-114o119-141i	4	[119-141]	YES	no	Pr79771	5e-65	92.1687	Ps129051	4e-64	92.1687				YES
PITG_01934	1	22	0.445	23	Y	0.569	23	Y	0.987	13	Y	0.897	Y	0.733	Y	S	0.628	23	Y	0.999	Y	MRLYQILVVLSATLLFAGEVSS	22	0.084	0.858	0.029	S	2	22	extr:32.0	extr	YES	4.27	4.27	o	0		no	YES	Pr82587	8.5	32.5758	Ps140568	3.9	14.3939				YES
PITG_22676	1	18	0.706	17	Y	0.607	17	Y	0.996	13	Y	0.976	Y	0.792	Y	S	0.461	17	N	1	Y	MKLLAAIILLASMTRALS	18	0.098	0.921	0.023	S	1	16	extr:13.0, E.R.:7.0, mito:5.0, plas:3.0, golg:2.0	extr	YES	3	3	o	0		no	YES	Pr81509	0.004	100	Ps135333	0.15	87.5776				YES
PITG_22678	0.976	16	0.805	17	Y	0.726	17	Y	0.908	14	Y	0.728	Y	0.727	Y	S	0.75	17	Y	0.979	Y	MSTVFVCLCWIKSAGA	16	0.089	0.611	0.292	S	4	16	extr:20.0, cyto:4.5, cyto_pero:4.5, nucl:3.0, mito:1.5	extr	YES	0.02	0	o	0		no	YES	Pr94485	3e-16	45.2308	Ps128878	2e-57	81.8462				YES
PITG_01702	1	24	0.999	25	Y	0.861	25	Y	0.995	3	Y	0.848	Y	0.855	Y	S	0.973	25	Y	1	Y	MLTKHVMLLALVALVLGNAPYVQA	24	0.024	0.952	0.055	S	1	24	extr:32.0	extr	YES	1.56	1.56	o	0		no	YES	Pr73940	3e-76	98.8235	Ps131304	0.28	30		Pr73940		no
PITG_02009	0.999	19	0.773	20	Y	0.743	20	Y	0.948	2	Y	0.804	Y	0.773	Y	S	0.95	20	Y	0.999	Y	MKIYVAVAVSALALSTANA	19	0.176	0.793	0.072	S	2	19	extr:22.0, extr_plas:12.5, pero:5.0	extr	YES	9.66	0.61	o	0		no	YES	Pr77260	2e-172	96.134	Ps143963	7e-172	96.3918	PITG_02009 Pr77260 Ps143963	Pr77260	Ps143963	no
PITG_01904	1	21	0.785	22	Y	0.809	22	Y	0.987	13	Y	0.939	Y	0.874	Y	S	0.602	22	Y	1	Y	MRFHCTILLAILAFLDSTCRAALS	24	0.045	0.899	0.043	S	1	21	extr:31.0	extr	YES	0.66	0.66	o	0		no	YES	Pr85688	0.0007	98.3051	Ps137436	7e-13	89.8305				YES
PITG_22683	0.985	23	0.488	24	Y	0.549	24	Y	0.944	5	Y	0.743	Y	0.646	Y	S	0.546	24	Y	0.984	Y	MVLASGLTVLLAVTSRLLRWGEA	23	0.444	0.617	0.035	S	5	23	extr:29.0	extr	YES	0.09	0.09	o	0		no	YES	Pr85065	0.095	31.0345	Ps132496	1e-25	83.3333				YES
PITG_22681	1	16	0.867	17	Y	0.826	17	Y	0.975	1	Y	0.891	Y	0.858	Y	S	0.985	17	Y	1	Y	MKSALLFTLVVAAVHA	16	0.063	0.878	0.088	S	2	16	extr:30.0	extr	YES	0.03	0.03	o	0		no	YES	Pr74673	1e-19	85.2349	Ps129797	7e-23	81.8792				YES
PITG_01998	0.96	25	0.594	26	Y	0.552	26	Y	0.98	12	Y	0.8	Y	0.676	Y	S	0.762	26	Y	0.967	Y	MKFAYAVQVFACYISFIHWVACLWA	25	0.006	0.987	0.112	S	1	25	extr:15.5, extr_plas:12.0, plas:7.5, pero:3.0, cyto:2.0	extr	YES	63.31	40.13	i7-29o39-58i70-92o	3	[70-92]	YES	no	Pr96106	4e-28	71.8377	Ps137202	1e-171	96.8974			Ps137202	no
PITG_01398	0.996	24	0.397	25	Y	0.553	25	Y	0.99	13	Y	0.872	Y	0.713	Y	S	0.457	25	N	0.996	Y	MHRLLQLVGSVAAVLLATTTSVTA	24	0.077	0.821	0.041	S	2	24	extr:11.0, pero:11.0, extr_plas:8.5, plas:4.0, mito:2.0	extr	YES	29.21	6.43	o538-560i	1	[538-560]	YES	no	Pr76494	0	95.8763	Ps137930	0	96.0481	PITG_01398 Pr76494 Ps137930	Pr76494	Ps137930	no
PITG_01315	0.989	28	0.361	31	Y	0.456	29	Y	0.984	11	Y	0.795	Y	0.625	Y	S	0.45	29	N	0.983	Y			0.18	0.94	0.007	S	2	28	extr:30.0	extr	YES	6.99	6.98	o	0		no	YES	Pr94480	2e-56	100	Ps128910	1e-73	99.3548	PITG_01315 Pr94480 Ps128910	Pr94480	Ps128910	no
PITG_02024	0.991	19	0.188	20	N	0.306	20	N	0.845	12	N	0.563	Y	0.434	Y	S	0.556	20	Y	0.991	Y			0.537	0.391	0.027	M	5	41	mito:26.0, cyto_mito:15.3, cyto:2.5, cyto_nucl:2.2	mito	no	3.28	0.55	o	0		no	no	Pr94755	3e-121	74.4318	Ps158850	2e-153	98.0114				YES
PITG_02008	0.992	19	0.681	20	Y	0.673	20	Y	0.965	12	Y	0.771	Y	0.722	Y	S	0.801	20	Y	0.994	Y	MKIFIPIAVAAATVSTVSG	19	0.071	0.819	0.128	S	2	19	extr:12.0, extr_plas:12.0, plas:10.0, pero:6.0	extr	YES	5.3	3.17	o	0		no	YES	Pr77261	2e-137	90.7865	Ps143963	7e-136	85.618		Pr77261		no
PITG_01274	1	22	0.89	23	Y	0.874	23	Y	0.988	14	Y	0.93	Y	0.902	Y	S	0.985	23	Y	1	Y	MPPSTVLLILFGVFALFQSGLA	22	0.021	0.956	0.065	S	1	22	E.R.:17.0, extr:11.0, lyso:3.0	E.R.	no	3.81	2.43	o	0		no	no	Pr76386	0	98.4887	Ps143811	3e-164	100	PITG_01274 Pr76386 Ps143811	Pr76386	Ps143811	no
PITG_01484	1	23	0.663	24	Y	0.739	24	Y	0.986	5	Y	0.917	Y	0.828	Y	S	0.982	24	Y	1	Y	MSMLRLLPCALAAVTVLLAPAAA	23	0.043	0.892	0.042	S	1	23	plas:13.5, extr_plas:9.5, E.R.:6.0, extr:4.5, pero:4.0	plas	no	25.5	2.97	o495-517i	1	[495-517]	YES	no	Pr94544	0	96.2547	Ps137835	0	96.6292				YES
PITG_01625	0.941	15	0.653	16	Y	0.51	16	Y	0.812	2	N	0.472	N	0.491	Y	S	0.936	16	Y	0.968	Y			0.073	0.174	0.749	_	3	-	cyto:16.5, cyto_nucl:11.5, mito:7.0, extr:5.0	cyto	no	0	0	o	0		no	no	Pr84053	4e-88	100	Ps127302	5e-88	100				YES
PITG_01391	0.933	32	0.587	33	Y	0.589	33	Y	0.99	12	Y	0.728	Y	0.658	Y	S	0.388	33	N	0.891	Y	MFFVWMNFSLGLQAHQSLVVFSLAIFLPFIPA	32	0.027	0.995	0.032	S	1	32	E.R.:9.5, plas:8.5, extr_plas:8.5, extr:7.5, E.R._golg:6.0, pero:3.0	E.R.	no	60.75	22.68	o15-37i57-79o515-537i	3	[515-537]	YES	no	Pr76490	0	100	Ps137933	0	76.951				YES
PITG_01395	0.999	23	0.77	24	Y	0.717	24	Y	0.975	13	Y	0.805	Y	0.761	Y	S	0.654	24	Y	0.999	Y	MRFLRQLLPVAVAALFGSSVASA	23	0.335	0.611	0.013	S	4	23	plas:19.0, E.R.:4.5, extr:4.0, E.R._golg:4.0, golg:2.5	plas	no	25.67	2.86	o534-556i	1	[534-556]	YES	no	Pr76490	0	100	Ps137933	0	100	PITG_01395 Pr76490 Ps137933	Pr76490	Ps137933	no
PITG_01875	0.998	20	0.509	21	Y	0.632	21	Y	0.989	13	Y	0.945	Y	0.788	Y	S	0.679	23	Y	0.999	Y	MGCSSIVMLIAVAFLAGVLSHA	22	0.057	0.845	0.052	S	2	20	extr:32.0	extr	YES	18.35	18.35	o4-23i	1	[4-23]	no	YES	Pr78050	8e-06	87.6923	Ps137436	7e-16	89.7436				YES
PITG_01187	1	19	0.465	20	Y	0.567	20	Y	0.988	2	Y	0.932	Y	0.749	Y	S	0.879	20	Y	1	Y	MLGSLLVCVALIPLLQSHG	19	0.085	0.991	0.007	S	1	19	plas:31.0	plas	no	167.53	26.69	i38-60o86-108i120-135o140-162i182-201o211-233i240-262o277-299i	8	[277-299]	YES	no	Pr75695	0.017	31.25	Ps141559	2.9	19.6875				YES
PITG_01275	0.999	24	0.712	25	Y	0.761	25	Y	0.997	14	Y	0.954	Y	0.858	Y	S	0.96	25	Y	0.999	Y	MAISYGLTLLLSLCVLLATTSVFA	24	0.021	0.965	0.05	S	1	24	extr:27.0, lyso:4.0	extr	YES	15	13.74	o	0		no	YES	Pr76387	0	94.6009	Ps108318	0	94.1315	PITG_01275 Pr76387 Ps108318	Pr76387	Ps108318	no
PITG_01482	0.949	30	0.197	31	N	0.303	31	N	0.749	28	N	0.405	N	0.354	N	S	0.284	29	N	0.918	Y			0.811	0.073	0.052	M	2	7	extr:22.0, mito:7.0	extr	no	0.28	0.28	o	0		no	no	No hit found	NA	0	Ps143937	5.7	39.5161				YES
PITG_02001	0.929	18	0.123	24	N	0.169	19	N	0.72	5	N	0.474	N	0.322	N	S	0.597	24	Y	0.93	Y			0.03	0.704	0.29	S	3	18	mito:10.0, extr:9.0, cyto_nucl:6.5, nucl:5.5, cyto:4.5	mito	no	0.24	0.13	o	0		no	no	Pr77273	7e-118	100	Ps137205	9e-121	100	PITG_02001 Pr77273 Ps137205	Pr77273	Ps137205	no
PITG_01236	0.975	31	0.193	32	N	0.33	32	Y	0.889	28	Y	0.545	Y	0.438	Y	S	0.877	32	Y	0.975	Y			0.181	0.786	0.043	S	2	31	extr:21.0, mito:5.0, pero:3.0	extr	YES	0.29	0.03	o	0		no	YES	Pr85234	3e-118	98.155	Ps128981	1e-119	98.155	PITG_01236 Pr85234 Ps128981	Pr85234	Ps128981	no
PITG_01655	0.999	26	0.8	27	Y	0.79	27	Y	0.992	5	Y	0.892	Y	0.841	Y	S	0.693	27	Y	0.999	Y	MVFVVSSRTVFLPLLLLSVARHFADA	26	0.084	0.933	0.02	S	1	26	extr:28.0, cyto:1.0	extr	YES	5.53	0.56	o	0		no	YES	Pr73972	1e-100	95.1965	Ps127590	1e-103	95.1965	PITG_01655 Pr73972 Ps127590	Pr73972	Ps127590	no
PITG_01659	0.993	25	0.882	26	Y	0.759	26	Y	0.986	6	Y	0.796	Y	0.777	Y	S	0.814	26	Y	0.994	Y	MVTIASSTMALAPLLLSMMSHNTEA	25	0.034	0.872	0.092	S	2	25	extr:27.0, mito:2.0	extr	YES	19.71	5.34	o	0		no	YES	Pr73972	8e-88	84.3478	Ps127590	4e-87	84.3478				YES
PITG_01876	0.927	21	0.794	22	Y	0.432	22	Y	0.883	7	Y	0.532	Y	0.482	Y	S	0.927	22	Y	0.952	Y	MSLLLGLLNASSFFQLDEVDA	21	0.085	0.967	0.091	S	1	21	plas:32.0	plas	no	286.05	22.88	o27-49i70-92o102-124i131-153o163-180i222-244o297-316i537-559o574-596i617-639o654-676i681-703o750-772i	13	[750-772]	YES	no	Pr84672	0	100	Ps140011	0	100				YES
PITG_01447	1	17	0.716	20	Y	0.762	20	Y	0.996	13	Y	0.925	Y	0.844	Y	S	0.362	18	N	1	Y	MRRFLLSLALLACTASASS	19	0.115	0.915	0.022	S	2	19	extr:20.0, lyso:6.0, pero:3.0	extr	YES	0.99	0.83	o	0		no	YES	Pr71430	0	94.0928	Ps109077	0	94.0928	PITG_01447 Pr71430 Ps109077	Pr71430	Ps109077	no
PITG_01200	0.998	20	0.442	21	Y	0.59	21	Y	0.994	13	Y	0.9	Y	0.745	Y	S	0.647	21	Y	0.998	Y	MARIFGIICAVVTALSTTAA	20	0.077	0.91	0.069	S	1	20	extr:31.0	extr	YES	18.69	18.69	i5-27o	1	[5-27]	no	YES	Pr82388	3e-49	100	Ps136932	2e-42	100				YES
PITG_01199	0.999	20	0.573	21	Y	0.602	21	Y	0.926	12	Y	0.731	Y	0.667	Y	S	0.812	21	Y	0.999	Y	MVHSFGTAGAFACALAAAAA	20	0.08	0.679	0.143	S	3	20	extr:26.0, lyso:4.0	extr	YES	3.38	3.38	o	0		no	YES	Pr82390	2e-101	98.7288	Ps136932	2e-98	88.5593	PITG_01199 Pr82390 Ps136932	Pr82390	Ps136932	no
PITG_01369	0.999	18	0.879	19	Y	0.85	19	Y	0.988	13	Y	0.937	Y	0.894	Y	S	0.974	19	Y	1	Y	MKSAVIFTLLAAMATVNA	18	0.023	0.94	0.097	S	1	18	extr:32.0	extr	YES	3.64	3.64	o	0		no	YES	Pr48036	7e-18	75.3333	Ps129797	1e-23	86				YES
PITG_01429	0.998	19	0.853	20	Y	0.825	20	Y	0.969	13	Y	0.894	Y	0.86	Y	S	0.782	20	Y	0.998	Y	MKLSSFLVSTALCIISVAA	19	0.022	0.936	0.082	S	1	19	extr:21.0, lyso:4.0, E.R.:3.0, pero:2.0	extr	YES	0.21	0.21	o	0		no	YES	Pr76527	0	100	Ps137887	0	100	PITG_01429 Pr76527 Ps137887	Pr76527	Ps137887	no
PITG_01451	0.989	39	0.288	17	N	0.324	17	N	0.999	13	Y	0.982	Y	0.653	Y	S	0.419	47	N	0.99	Y			0.051	0.964	0.038	S	1	16	plas:29.0	plas	no	284.92	21.8	i5-27o495-517i529-551o555-577i590-612o616-638i677-699o726-748i769-791o855-877i890-912o927-949i	12	[927-949]	YES	no	Pr94524	3e-138	32.7103	Ps157725	6e-154	53.9979				YES
PITG_01802	0.996	34	0.384	35	Y	0.556	35	Y	0.987	12	Y	0.837	Y	0.697	Y	S	0.857	35	Y	0.998	Y	MAASGRLLAAPPSTAVLFLALSLVVTSFMHVTSG	34	0.039	0.952	0.034	S	1	34	plas:31.0	plas	no	271.78	22	i7-29o71-93i98-120o158-180i193-215o230-252i273-292o377-399i406-423o428-450i463-485o	11	[463-485]	YES	no	Pr73863	0	100	Ps127767	0	100	PITG_01802 Pr73863 Ps127767	Pr73863	Ps127767	no
PITG_01969	0.977	21	0.46	17	Y	0.584	17	Y	0.976	4	Y	0.884	Y	0.734	Y	S	0.556	17	Y	0.982	Y	MKTFSLSTAIVLTTLATNIDA	21	0.076	0.814	0.17	S	2	16	extr:28.0, lyso:2.0	extr	YES	0.93	0.92	o	0		no	YES	Pr77291	3e-103	77.1863	Ps137176	4e-102	78.7072	PITG_01969 Pr77291 Ps137176	Pr77291	Ps137176	no
PITG_01333	0.987	24	0.954	25	Y	0.78	25	Y	0.985	13	Y	0.796	Y	0.788	Y	S	0.882	25	Y	0.991	Y	MPRLVRVVSIVVAVAATICTPVEA	24	0.128	0.852	0.044	S	2	24	extr:32.0	extr	YES	10.31	10.31	o	0		no	YES	Pr76443	2e-45	86.087	Ps137095	0.003	71.3043		Pr76443		no
PITG_01679	0.932	21	0.551	32	Y	0.388	32	Y	0.994	13	Y	0.581	Y	0.485	Y	S	0.602	19	Y	0.942	Y			0.039	0.827	0.178	S	2	31	plas:17.0, E.R.:5.0, pero:5.0, extr:3.0	plas	no	82.53	21.42	o4-26i313-330o345-367i374-393o	4	[374-393]	YES	no	Pr73956	1e-168	100	Ps127659	2e-164	99.7512	PITG_01679 Pr73956 Ps127659	Pr73956	Ps127659	no
PITG_01430	0.986	27	0.42	32	Y	0.51	25	Y	0.986	12	Y	0.92	Y	0.715	Y	S	0.372	28	N	0.988	Y			0.045	0.835	0.057	S	2	24	pero:14.0, extr:6.0, extr_plas:6.0, plas:4.0, mito:4.0, lyso:2.0	pero	no	21.68	2.44	o539-561i	1	[539-561]	YES	no	Pr94521	0	90.8319	Ps137886	0	100			Ps137886	no
PITG_01235	0.94	21	0.209	68	N	0.281	18	N	0.958	43	Y	0.813	Y	0.547	Y	S	0.285	58	N	0.934	Y	MHDAQLLALAPLGLLLGVPLGILKEKLRKHSLKRWLLALAPFALAPLLSVRVGAVLA	57	0.067	0.97	0.047	S	1	17	E.R.:11.0, plas:10.0, mito:5.0, pero:4.0	E.R.	no	54.56	41.46	o4-23i35-57o	2	[35-57]	YES	no	Pr97077	6e-102	89.7887	Ps128982	1e-102	89.7887	PITG_01235 Pr97077 Ps128982	Pr97077	Ps128982	no
PITG_01328	0.998	20	0.406	23	Y	0.548	23	Y	0.975	6	Y	0.855	Y	0.702	Y	S	0.494	21	N	0.998	Y	MLTRLQLATALASLCSTGLA	20	0.069	0.851	0.075	S	2	22	extr:16.0, mito:8.0, cyto:6.0	extr	YES	0.08	0.07	o	0		no	YES	Pr85972	4e-74	54.878	Ps140682	8e-83	64.939		Pr85972	Ps140682	no
PITG_22677	0.999	21	0.787	22	Y	0.819	22	Y	0.994	13	Y	0.947	Y	0.883	Y	S	0.837	22	Y	0.999	Y	MNFKTCFAVLLAAVIATVATA	21	0.021	0.954	0.052	S	1	21	extr:32.0	extr	YES	6.23	6.23	o	0		no	YES	Pr43241	2e-09	100	Ps111409	1e-17	100				YES
PITG_01352	0.914	22	0.147	23	N	0.276	23	N	0.81	10	N	0.567	Y	0.421	N	S	0.255	23	N	0.89	Y			0.029	0.757	0.286	S	3	22	plas:22.0, lyso:3.0, extr:2.0, pero:2.0	plas	no	0.8	0.03	o	0		no	no	Pr75558	0.0007	25.9146	Ps143335	1e-05	37.8049				YES
PITG_01318	0.936	18	0.907	19	Y	0.537	19	Y	0.794	13	N	0.402	N	0.469	Y	S	0.909	19	Y	0.922	Y	MAGATLLMDAWLLEQVRA	18	0.444	0.25	0.135	M	5	63	cyto:13.0, extr:7.0, mito:6.0, nucl:5.0	cyto	no	0	0	o	0		no	no	Pr76434	5e-46	64.7727	Ps133427	5e-19	59.0909		Pr76434		no
PITG_02058	0.984	22	0.847	23	Y	0.784	23	Y	0.977	4	Y	0.845	Y	0.814	Y	S	0.962	23	Y	0.984	Y	MVMQTLSRALMGLALLNGVARG	22	0.185	0.724	0.077	S	3	22	extr_plas:9.0, plas:8.5, extr:6.5, pero:5.0, lyso:4.0, cyto:3.0, mito:3.0	extr	YES	22.55	0.36	o330-352i	1	[330-352]	YES	no	Pr80979	9e-86	44.9871	Ps134025	2e-87	44.9871				YES
PITG_22675	0.996	22	0.369	23	Y	0.472	23	Y	0.941	3	Y	0.728	Y	0.6	Y	S	0.487	23	N	0.997	Y			0.06	0.849	0.087	S	2	22	extr:31.0	extr	YES	1.01	1.01	o	0		no	YES	Pr79763	2e-14	100	Ps133811	0.48	41.6667				YES
PITG_01462	1	23	0.756	24	Y	0.793	24	Y	0.984	5	Y	0.921	Y	0.857	Y	S	0.984	24	Y	1	Y	MSMLRLLPCALAAVTILLAPAAA	23	0.039	0.895	0.046	S	1	23	plas:18.5, extr_plas:12.0, E.R.:5.5, extr:4.5, E.R._golg:3.5	plas	no	26.66	4.08	o534-556i	1	[534-556]	YES	no	Pr94544	0	93.8918	Ps137835	0	94.0663	PITG_01462 Pr94544 Ps137835	Pr94544	Ps137835	no
PITG_01399	0.997	24	0.299	25	N	0.369	25	Y	0.969	5	Y	0.689	Y	0.529	Y	S	0.64	25	Y	0.997	Y			0.064	0.836	0.16	S	2	24	extr:12.0, plas:6.0, E.R.:6.0, lyso:5.0	extr	YES	0.17	0.12	o	0		no	YES	Pr76495	0	100	Ps137929	0	100				YES
PITG_01985	0.998	19	0.528	20	Y	0.648	20	Y	0.987	2	Y	0.917	Y	0.782	Y	S	0.963	20	Y	0.999	Y	MLKVIAIGFAALTAATVRA	19	0.12	0.871	0.051	S	2	19	extr:16.0, lyso:7.0, E.R.:4.0, golg:3.0	extr	YES	0.12	0.11	o	0		no	YES	Pr77280	0	86.3548	Ps140354	1e-173	96.8811		Pr77280		no
PITG_01397	0.998	24	0.487	29	Y	0.58	25	Y	0.985	11	Y	0.82	Y	0.7	Y	S	0.723	25	Y	0.998	Y	MRFLDQGIRLAGVLSALLLSSVAA	24	0.11	0.677	0.056	S	3	24	plas:17.0, E.R.:8.5, E.R._golg:5.0, extr:4.0	plas	no	22.87	2.32	o536-555i	1	[536-555]	YES	no	Pr76492	0	94.9477	Ps137931	0	95.2962	PITG_01397 Pr76492 Ps137931	Pr76492	Ps137931	no
PITG_01639	1	18	1	19	Y	0.907	19	Y	0.97	2	Y	0.901	Y	0.904	Y	S	0.984	19	Y	1	Y	MLELLLLLVLLCIDGARA	18	0.013	0.991	0.044	S	1	18	plas:30.0	plas	no	115.57	16.6	o45-67i130-152o172-194i201-223o	4	[201-223]	YES	no	Pr73986	0	95.5457	Ps127566	0	97.5501	PITG_01639 Pr73986 Ps127566	Pr73986	Ps127566	no
PITG_01642	0.963	23	0.769	24	Y	0.587	24	Y	0.977	11	Y	0.619	Y	0.603	Y	S	0.817	24	Y	0.975	Y	MRFFRGATGSLPVIASTLALTNA	23	0.394	0.64	0.033	S	4	23	mito:19.5, cyto_mito:11.7, mito_pero:10.7, extr:7.0, cyto_nucl:2.2	mito	no	0.46	0.43	o	0		no	no	Pr48300	0	98.7478	Ps129619	0	100	PITG_01642 Pr48300 Ps129619	Pr48300	Ps129619	no
PITG_01423	0.984	28	0.699	29	Y	0.713	29	Y	0.984	12	Y	0.811	Y	0.762	Y	S	0.919	29	Y	0.989	Y	MTPGFSLRSPLSFLIGVVLLATRPIVHS	28	0.086	0.914	0.026	S	1	28	extr:11.0, golg:8.0, E.R.:6.0, lyso:5.0	extr	YES	1.37	1.32	o	0		no	YES	Pr71428	0	100	Ps137893	3e-148	79.6651	PITG_01423 Pr71428 Ps137893	Pr71428	Ps137893	no
PITG_01907	1	23	0.506	28	Y	0.513	28	Y	0.985	13	Y	0.743	Y	0.628	Y	S	0.802	24	Y	1	Y	MMRLLGIFFSVVCLVAELASISA	23	0.055	0.953	0.035	S	1	27	extr:25.0, E.R.:6.0	extr	YES	9.71	9.71	o	0		no	YES	Pr74300	8e-09	79.1667	Ps137436	1e-16	69.6429				YES
PITG_01349	0.999	27	0.981	28	Y	0.952	28	Y	0.997	18	Y	0.939	Y	0.945	Y	S	0.993	28	Y	0.999	Y	MSHSSSRVRLRLLLVLLLALAIVSVQA	27	0.188	0.936	0.004	S	2	27	extr:16.0, E.R.:9.5, E.R._golg:7.5, golg:4.5	extr	YES	27.27	17.78	i12-29o	1	[12-29]	no	YES	Pr76456	8e-151	96.7949	Ps128882	5e-159	95.9402	PITG_01349 Pr76456 Ps128882	Pr76456	Ps128882	no
PITG_01899	0.991	23	0.475	20	Y	0.594	20	Y	0.98	14	Y	0.913	Y	0.754	Y	S	0.622	20	Y	0.99	Y			0.028	0.938	0.061	S	1	19	extr:17.0, mito:5.0, E.R.:4.0, plas:3.0	extr	YES	61.78	20.55	i7-25o111-128i	2	[111-128]	YES	no	Pr93712	5e-38	57.4627	Ps157604	2e-53	90.2985		Pr93712		no
PITG_01905	1	22	0.595	23	Y	0.72	23	Y	0.991	13	Y	0.933	Y	0.826	Y	S	0.797	23	Y	1	Y	MRLVCVIFSILFLLAGFDAGSA	22	0.022	0.943	0.069	S	1	22	extr:32.0	extr	YES	17.1	17.1	o5-24i	1	[5-24]	no	YES	Pr86912	0.0005	63.7255	Ps137436	0.036	75.4902				YES
PITG_10758	0.985	24	0.955	25	Y	0.819	25	Y	0.991	11	Y	0.852	Y	0.835	Y	S	0.962	25	Y	0.985	Y	MGLLQYATQAFAVAWVIMVSSVLA	24	0.073	0.89	0.043	S	1	24	pero:13.0, extr_plas:9.5, plas:9.0, extr:8.0	pero	no	25.93	2.74	o689-711i	1	[689-711]	YES	no	Pr76314	0	99.6053	Ps134720	0	100			Ps134720	no
PITG_10765	0.997	17	0.625	18	Y	0.645	18	Y	0.889	8	Y	0.73	Y	0.688	Y	S	0.898	18	Y	0.998	Y	MSRAVTVLSVVASAVYA	17	0.231	0.613	0.095	S	4	17	extr:15.5, extr_plas:8.5, lyso:6.0, golg:4.0, E.R.:3.0	extr	YES	22.5	0.11	o639-661i	1	[639-661]	YES	no	Pr76301	0	99.0014	Ps134726	0	99.4294			Ps134721	no
PITG_10637	0.967	23	0.47	24	Y	0.58	24	Y	0.95	12	Y	0.815	Y	0.698	Y	S	0.559	22	Y	0.966	Y			0.018	0.942	0.102	S	1	23	extr:16.0, mito:6.0, cyto:4.0, lyso:4.0, cyto_pero:3.5	extr	YES	11.54	11.54	o	0		no	YES	Pr81906	9e-167	94.335	Ps139431	0	94.0887			Ps139431	no
PITG_10629	0.925	20	0.147	34	N	0.223	25	N	0.9	2	Y	0.622	Y	0.423	N	S	0.315	22	N	0.842	Y			0.078	0.638	0.306	S	4	24	extr:18.0, mito:6.0, lyso:4.0, cyto_nucl:2.0, nucl:1.5	extr	no	0.03	0	o	0		no	no	Pr74261	5e-63	100	Ps135662	1e-73	100				YES
PITG_10711	1	22	0.879	23	Y	0.865	23	Y	0.994	14	Y	0.952	Y	0.908	Y	S	0.817	23	Y	1	Y	MAPKVLALLATVLLCCIASVAG	22	0.018	0.974	0.046	S	1	22	extr:29.0	extr	YES	36.11	15.77	o5-22i139-161o	2	[139-161]	YES	no	Pr71409	1e-125	100	Ps108799	1e-122	100	PITG_10711 Pr71409 Ps108799	Pr71409	Ps108799	no
PITG_10703	0.992	22	0.682	23	Y	0.732	23	Y	0.992	13	Y	0.874	Y	0.803	Y	S	0.735	23	Y	0.992	Y	MVAALRLTVALIGFATAFVTSA	22	0.035	0.844	0.083	S	2	22	extr:23.0, extr_plas:14.5, plas:4.0, lyso:3.0	extr	YES	4.46	4.46	o	0		no	YES	Pr76346	1e-99	62.9545	Ps134663	4e-100	62.7273	PITG_10703 Pr76346 Ps134663	Pr76346	Ps134663	no
PITG_10654	1	20	0.665	21	Y	0.695	21	Y	0.981	3	Y	0.813	Y	0.754	Y	S	0.945	21	Y	1	Y	MRFFYVALAVAATLLASTDA	20	0.086	0.846	0.06	S	2	20	extr:30.0	extr	YES	0.3	0.3	o	0		no	YES	Pr80526	8e-09	100	Ps136215	1e-06	66.0131				YES
PITG_22922	1	23	0.298	26	N	0.445	26	Y	0.991	3	Y	0.833	Y	0.639	Y	S	0.61	26	Y	1	Y			0.106	0.876	0.022	S	2	25	extr:22.0, E.R.:4.5, lyso:4.0, E.R._golg:3.0	extr	YES	0.24	0.24	o	0		no	YES	Pr76365	5e-104	86.2705	Ps139459	7e-87	100				YES
PITG_10695	0.998	21	0.573	22	Y	0.634	22	Y	0.99	13	Y	0.806	Y	0.72	Y	S	0.855	22	Y	0.999	Y	MKSPLSFALLATAATFAITDA	21	0.027	0.911	0.114	S	2	21	extr:29.0	extr	YES	0.44	0.44	o	0		no	YES	Pr76349	4e-98	84.5528	Ps134657	7e-97	91.8699			Ps134657	no
PITG_22920	0.995	20	0.393	21	Y	0.58	21	Y	0.983	1	Y	0.936	Y	0.758	Y	S	0.617	21	Y	0.995	Y	MKVAFYLVFLAVTISSTIVA	20	0.039	0.942	0.06	S	1	20	extr:32.0	extr	YES	14.13	14.13	o4-21i	1	[4-21]	no	YES	Pr74673	1e-06	96.25	Ps129462	1e-05	96.25				YES
PITG_10891	0.987	21	0.486	22	Y	0.456	22	Y	0.858	1	N	0.518	Y	0.487	Y	S	0.553	22	Y	0.98	Y			0.03	0.921	0.259	S	2	21	plas:32.0	plas	no	238.32	22.86	o29-48i57-76o81-103i116-138o143-165i240-259o265-287i294-316o388-410i423-445o450-472i	11	[450-472]	YES	no	Pr54004	0	98.5656	Ps123340	0	84.6311	PITG_10891 Pr54004 Ps123340	Pr54004	Ps123340	no
PITG_10846	0.992	18	0.52	19	Y	0.509	19	Y	0.967	2	Y	0.773	Y	0.641	Y	S	0.531	19	Y	0.993	Y	MVKLQLLVMSVCLGVGRG	18	0.255	0.671	0.07	S	3	18	plas:10.0, pero:9.0, extr_plas:9.0, extr:6.0, E.R.:3.0	plas	no	22.83	0.02	o1117-1139i	1	[1117-1139]	YES	no	Pr76244	0	55.0914	Ps141463	0	56.0487	PITG_10846 Pr76244 Ps141463	Pr76244	Ps141463	no
PITG_10722	0.959	22	0.245	20	N	0.396	20	Y	0.968	3	Y	0.833	Y	0.615	Y	S	0.537	20	Y	0.933	Y			0.151	0.688	0.107	S	3	19	extr:16.0, plas:13.0	extr	YES	28.73	16.01	o	0		no	YES	Pr76328	1e-58	52.3466	Ps157020	2e-58	45.1264		Pr76328		no
PITG_10719	0.929	24	0.493	25	Y	0.547	25	Y	0.971	18	Y	0.883	Y	0.715	Y	S	0.379	25	N	0.858	Y			0.037	0.952	0.011	S	1	24	plas:29.0	plas	no	107.97	42.31	i7-26o36-58i70-92o117-139i160-182o	5	[160-182]	YES	no	Pr76331	1e-90	100	Ps134686	3e-91	100				YES
PITG_10757	0.992	20	0.556	22	Y	0.644	22	Y	0.973	8	Y	0.827	Y	0.735	Y	S	0.742	21	Y	0.992	Y	MQIRQVATIAVAILATVATA	20	0.059	0.88	0.058	S	1	21	plas:18.0, extr_plas:13.0, extr:6.0, pero:2.0, lyso:2.0	plas	no	23.8	0.8	o674-696i	1	[674-696]	YES	no	Pr76312	0	93.0939	Ps134716	0	93.0939	PITG_10757 Pr76312 Ps134716	Pr76312	Ps134716	no
PITG_10640	0.999	21	0.874	22	Y	0.844	22	Y	0.997	13	Y	0.904	Y	0.874	Y	S	0.786	22	Y	0.999	Y	MRFLVWVFFVGLVTFVSGTHA	21	0.106	0.898	0.026	S	2	21	extr:26.0, E.R.:4.0	extr	YES	14.28	14.28	o	0		no	YES	Pr81911	8e-45	100	Ps139445	1e-30	91.8239				YES
PITG_10701	0.997	18	0.779	19	Y	0.721	19	Y	0.98	2	Y	0.76	Y	0.741	Y	S	0.987	19	Y	0.999	Y	MKAFSLIATAATLAVTNA	18	0.055	0.754	0.294	S	3	18	extr:14.0, pero:14.0, extr_plas:9.0	extr	YES	22.74	0	o470-492i	1	[470-492]	YES	no	Pr76348	1e-114	42.5094	Ps134660	7e-120	42.5094	PITG_10701 Pr76348 Ps134660	Pr76348	Ps134660	no
PITG_22925	0.999	20	0.72	21	Y	0.775	21	Y	0.978	1	Y	0.894	Y	0.834	Y	S	0.862	21	Y	0.999	Y	MRVSFFILLVATALMSTTKA	20	0.067	0.931	0.03	S	1	20	extr:30.0	extr	YES	0.87	0.87	o	0		no	YES	Pr87768	0.67	53.6	Ps145042	0.048	94.4				YES
PITG_22921	0.975	25	0.403	24	Y	0.467	24	Y	0.915	12	Y	0.662	Y	0.565	Y	S	0.366	25	N	0.971	Y			0.114	0.586	0.109	S	3	23	extr:15.0, plas:14.0	extr	YES	45.29	2.24	i99-121o131-153i	2	[131-153]	YES	no	Pr85300	5.1	20.922	Ps133121	5.4	7.80142				YES
PITG_10772	1	20	0.634	21	Y	0.706	21	Y	0.976	5	Y	0.859	Y	0.783	Y	S	0.776	21	Y	1	Y	MAKFTLAVSTLLVASAAVSA	20	0.051	0.894	0.064	S	1	20	plas:16.0, extr:14.0	plas	no	4.97	0.13	o	0		no	no	Pr76297	3e-41	56.0847	Ps134730	9e-44	56.0847	PITG_10772 Pr76297 Ps134730	Pr76297	Ps134730	no
PITG_10808	0.997	19	0.911	20	Y	0.801	20	Y	0.919	1	Y	0.767	Y	0.784	Y	S	0.643	20	Y	0.997	Y	MHVHLVLVLTAVCISRSDA	19	0.153	0.736	0.127	S	3	19	extr:27.0, E.R.:5.0	extr	YES	0.06	0.06	o	0		no	YES	Pr74178	0.004	70.9091	Ps139209	0.006	36.8182				YES
PITG_10818	0.987	21	0.407	24	Y	0.579	24	Y	0.994	13	Y	0.94	Y	0.76	Y	S	0.638	24	Y	0.987	Y			0.054	0.941	0.029	S	1	23	extr:31.0	extr	YES	19.14	19.14	i7-29o	1	[7-29]	no	YES	Pr76263	6e-16	68	Ps139459	1e-07	75.3846				YES
PITG_10707	0.967	21	0.336	32	Y	0.371	32	Y	0.983	7	Y	0.711	Y	0.541	Y	S	0.46	21	N	0.894	Y			0.045	0.923	0.039	S	1	31	extr:29.0	extr	YES	7.42	7.42	o	0		no	YES	Pr76342	4e-50	78.3784	Ps134668	2e-52	89.8649	PITG_10707 Pr76342 Ps134668	Pr76342	Ps134668	no
PITG_10673	0.998	19	0.52	20	Y	0.631	20	Y	0.979	2	Y	0.892	Y	0.761	Y	S	0.591	20	Y	0.997	Y	MRWCHILVMSICFLASSDG	19	0.088	0.861	0.079	S	2	19	extr:30.0	extr	YES	0.21	0.21	o	0		no	YES	Pr76112	0.38	79.0123	Ps139459	0.0009	90.1235				YES
PITG_10639	1	16	0.367	17	Y	0.545	19	Y	0.984	13	Y	0.927	Y	0.736	Y	S	0.451	23	N	1	Y			0.067	0.944	0.025	S	1	18	extr:24.0, mito:6.0	extr	YES	0.01	0.01	o	0		no	YES	Pr85940	0.055	85.4305	Ps137319	3.2	25.1656				YES
PITG_10751	0.999	22	0.764	26	Y	0.783	23	Y	0.989	5	Y	0.93	Y	0.856	Y	S	0.681	23	Y	1	Y	MQLVRYAAVCSLALLWTASVEA	22	0.034	0.93	0.045	S	1	22	extr:28.0, mito:2.0	extr	YES	0.85	0.69	o	0		no	YES	Pr76316	4e-128	99.5902	Ps134709	3e-121	100				YES
PITG_10799	0.973	17	0.651	18	Y	0.263	18	N	0.472	13	N	0.156	N	0.21	N	S	0.83	18	Y	0.973	Y			0.454	0.205	0.19	M	4	50	plas:9.5, extr_plas:8.5, mito:7.0, extr:6.5, pero:5.0	plas	no	0.16	0	o	0		no	no	Pr76282	1e-127	95.0495	Ps134753	2e-124	95.7096	PITG_10799 Pr76282 Ps134753	Pr76282	Ps134753	no
PITG_10704	0.992	17	0.873	18	Y	0.848	18	Y	0.987	2	Y	0.886	Y	0.867	Y	S	0.912	18	Y	0.994	Y	MAFRMIAALSFTAVASA	17	0.1	0.686	0.16	S	3	17	extr:30.0	extr	YES	0.02	0.01	o	0		no	YES	Pr76345	5e-96	97.3958	Ps134664	3e-93	99.4792	PITG_10704 Pr76345 Ps134664	Pr76345	Ps134664	no
PITG_10702	0.996	20	0.444	21	Y	0.593	21	Y	0.98	5	Y	0.882	Y	0.737	Y	S	0.474	21	N	0.996	Y	MVSALHYSALLALGVTATSA	20	0.036	0.908	0.079	S	1	20	extr:28.0, lyso:3.0	extr	YES	2.19	2.19	o	0		no	YES	Pr76347	3e-106	100	Ps134661	7e-111	100	PITG_10702 Pr76347 Ps134661	Pr76347	Ps134661	no
PITG_10880	0.999	26	0.975	20	Y	0.823	27	Y	0.998	13	Y	0.912	Y	0.868	Y	S	0.659	27	Y	0.999	Y	MKFFSSVFAIFLLVASVLAIDAGATA	26	0.021	0.951	0.052	S	1	26	extr:23.0, E.R.:7.0	extr	YES	15.07	15.05	o	0		no	YES	Pr72130	1e-110	72.2488	Ps109521	2e-143	100				YES
PITG_10754	0.902	25	0.362	45	Y	0.463	26	Y	0.989	7	Y	0.884	Y	0.674	Y	S	0.394	26	N	0.866	Y	MQLAQYVAVSVLTLWWTTTTVFVTA	25	0.036	0.954	0.051	S	1	25	extr:24.0, lyso:3.0, cyto_nucl:2.8, nucl:2.0	extr	YES	10.48	10.45	o	0		no	YES	Pr76316	0	95.8095	Ps134709	0	100				YES
PITG_22256	0.901	20	0.296	21	N	0.407	21	Y	0.886	9	Y	0.65	Y	0.529	Y	S	0.767	21	Y	0.896	Y	MRFSYFIAEIAAIFLASSDA	20	0.043	0.812	0.191	S	2	20	extr:24.0, cyto_nucl:4.0, nucl:3.5	extr	YES	0.13	0.13	o	0		no	YES	Pr81489	0.13	60.5505	Ps134359	0.24	61.4679				YES
PITG_22257	0.966	19	0.111	23	N	0.251	23	N	0.948	3	Y	0.748	Y	0.499	Y	S	0.167	24	N	0.775	Y			0.042	0.949	0.045	S	1	22	extr:30.0	extr	no	10.79	10.79	o	0		no	no	Pr73139	3e-63	100	Ps144900	2e-64	100				YES
PITG_20764	1	22	0.518	23	Y	0.637	23	Y	0.987	13	Y	0.874	Y	0.756	Y	S	0.794	23	Y	1	Y	MVFLSRAVVLFTATVAASSALA	22	0.134	0.897	0.017	S	2	22	extr:13.0, mito:8.0, plas:6.0, lyso:3.0	extr	YES	1.27	0.65	o	0		no	YES	Pr81161	0	100	Ps143531	0	100		Pr81161	Ps143536	no
PITG_20767	0.985	15	0.487	20	Y	0.537	20	Y	0.963	13	Y	0.706	Y	0.621	Y	S	0.487	18	N	0.984	Y			0.817	0.226	0.035	M	3	93	extr_plas:9.0, plas:8.5, extr:8.5, pero:7.0, mito:3.5, lyso:3.0	extr	no	24.82	0	o284-306i	1	[284-306]	YES	no	Pr84551	0	95.9153	Ps142741	0	100	PITG_20767 Pr84551 Ps142741	Pr84551	Ps142741	no
PITG_20580	0.998	21	0.554	22	Y	0.609	22	Y	0.969	9	Y	0.773	Y	0.691	Y	S	0.969	22	Y	0.998	Y			0.054	0.879	0.079	S	2	21	extr:15.0, mito:10.5, cyto_mito:6.8, lyso:3.0, cyto:2.0	extr	YES	0.44	0.09	o	0		no	YES	Pr84849	0	100	Ps141520	0	100				YES
PITG_23229	0.968	23	0.304	24	N	0.352	24	Y	0.995	13	Y	0.867	Y	0.609	Y	S	0.439	24	N	0.969	Y			0.012	0.987	0.074	S	1	23	plas:32.0	plas	no	222.28	31.32	o10-32i52-74o94-116i137-159o164-186i193-215o220-242i263-285o300-322i343-365o	10	[343-365]	YES	no	Pr53706	1.5	10.2151	Ps109282	2.1	10.2151				YES
PITG_11941	0.998	18	0.528	21	Y	0.607	21	Y	0.992	3	Y	0.816	Y	0.712	Y	S	0.636	21	Y	0.999	Y			0.068	0.883	0.089	S	2	20	extr:26.0, plas:3.0	extr	YES	0.76	0.76	o	0		no	YES	Pr78169	3e-56	96.4789	Ps144421	2e-57	96.4789				YES
PITG_11940	0.992	22	0.308	23	N	0.403	23	Y	0.963	7	Y	0.693	Y	0.548	Y	S	0.723	23	Y	0.993	Y			0.083	0.705	0.21	S	3	22	extr:27.0, pero:4.0	extr	YES	5.49	5.04	o	0		no	YES	Pr78170	2e-91	73.8007	Ps144420	2e-88	73.8007	PITG_11940 Pr78170 Ps144420	Pr78170	Ps144420	no
PITG_11890	1	19	0.911	20	Y	0.862	20	Y	0.981	13	Y	0.887	Y	0.874	Y	S	0.88	20	Y	1	Y	MNLQALLLVAASLTARATA	19	0.061	0.877	0.081	S	2	19	extr:25.0, lyso:3.0, plas:1.0	extr	YES	0.21	0.02	o	0		no	YES	Pr82119	5e-77	100	Ps143766	9e-81	100		Pr82119		no
PITG_11951	0.999	20	0.558	21	Y	0.603	21	Y	0.961	5	Y	0.772	Y	0.688	Y	S	0.888	21	Y	0.999	Y	MVSPFKCLLASALVVSCVDA	20	0.031	0.927	0.093	S	1	20	extr:30.0	extr	YES	0.12	0.12	o	0		no	YES	Pr78162	2e-69	99.3976	Ps144429	5e-75	97.5904	PITG_11951 Pr78162 Ps144429	Pr78162	Ps144429	no
PITG_12023	0.984	17	0.228	18	N	0.358	18	Y	0.884	5	Y	0.614	Y	0.486	Y	S	0.821	18	Y	0.985	Y			0.058	0.773	0.322	S	3	17	plas:29.0	plas	no	0.11	0.01	o	0		no	no	Pr74766	1e-18	7.71056	Ps144583	3e-21	9.01542				YES
PITG_11891	0.999	22	0.544	23	Y	0.641	23	Y	0.987	13	Y	0.847	Y	0.744	Y	S	0.548	23	Y	0.999	Y	MKLSSFQALLVAAASLATCATA	22	0.048	0.868	0.077	S	2	22	extr:29.0	extr	YES	0.13	0.13	o	0		no	YES	Pr82119	7e-68	86.8657	Ps139667	4e-97	92.8358			Ps139667	no
PITG_11792	0.967	20	0.764	21	Y	0.738	21	Y	0.996	13	Y	0.958	Y	0.848	Y	S	0.746	21	Y	0.969	Y	MIMKNTLLTVFLSLVSVGTA	20	0.031	0.97	0.026	S	1	20	plas:13.0, extr:8.0, E.R.:5.0, golg:4.0	plas	no	91.08	23.13	i7-29o106-128i135-157o188-210i	4	[188-210]	YES	no	Pr84095	8e-167	100	Ps138934	4e-177	100	PITG_11792 Pr84095 Ps138934	Pr84095	Ps138934	no
PITG_12058	0.95	21	0.191	17	N	0.374	17	Y	0.989	3	Y	0.944	Y	0.659	Y	S	0.683	16	Y	0.939	Y	MAAIYVVLMILSGLA	15	0.023	0.947	0.109	S	1	16	plas:23.0, E.R.:6.0	plas	no	44.11	1.39	o306-325i388-410o	2	[388-410]	YES	no	Pr78143	6e-77	53.3981	Ps130812	3e-76	53.8835				YES
PITG_11829	0.904	18	0.888	22	Y	0.654	22	Y	0.929	12	Y	0.537	Y	0.595	Y	S	0.501	22	Y	0.913	Y			0.282	0.224	0.277	M	5	94	mito:23.0, cyto_nucl:4.5, cyto:3.5, nucl:2.5	mito	no	0.1	0.01	o	0		no	no	Pr96255	5e-07	66.8033	Ps133708	3e-06	75.4098				YES
PITG_12028	0.984	17	0.228	18	N	0.358	18	Y	0.884	5	Y	0.614	Y	0.486	Y	S	0.821	18	Y	0.985	Y			0.057	0.772	0.332	S	3	17	plas:29.0	plas	no	0.13	0.01	o	0		no	no	Pr74766	1e-18	7.56694	Ps144583	3e-21	8.8475				YES
PITG_11973	0.995	20	0.593	21	Y	0.675	21	Y	0.938	12	Y	0.859	Y	0.767	Y	S	0.667	21	Y	0.993	Y	MRRHLITGLALNFCFVCA	18	0.092	0.867	0.033	S	2	20	extr:26.0, mito:3.0	extr	YES	2.67	2.67	o	0		no	YES	Pr85942	9e-20	54.0373	Ps141437	3e-19	62.1118				YES
PITG_11889	1	23	0.73	24	Y	0.773	24	Y	0.995	14	Y	0.898	Y	0.836	Y	S	0.58	22	Y	1	Y	MVSLSRLPLLLLLVALTSTGADS	23	0.029	0.914	0.066	S	1	23	extr:12.5, E.R.:10.0, extr_plas:9.0, plas:4.5, nucl:3.0	extr	YES	0.94	0.06	o	0		no	YES	Pr96240	2e-79	89.7098	Ps139665	2e-93	89.4459			Ps139665	no
PITG_11836	0.999	20	0.6	24	Y	0.689	24	Y	0.983	5	Y	0.872	Y	0.78	Y	S	0.592	24	Y	0.999	Y	MHFFFLTAVAFIIASLSVDASVA	23	0.044	0.961	0.034	S	1	23	extr:30.0	extr	YES	7.62	7.62	o	0		no	YES	Pr85942	2e-05	36.2832	Ps141437	3e-05	38.9381				YES
PITG_11903	0.998	24	0.574	25	Y	0.611	25	Y	0.994	13	Y	0.805	Y	0.708	Y	S	0.357	25	N	0.997	Y			0.221	0.798	0.028	S	3	24	extr:32.0	extr	YES	0.26	0.26	o	0		no	YES	Pr87039	2e-155	59.7846	Ps143773	0	100	PITG_11903 Pr87039 Ps143773	Pr87039	Ps143773	no
PITG_11916	0.999	20	0.937	21	Y	0.802	21	Y	0.959	4	Y	0.807	Y	0.804	Y	S	0.965	21	Y	0.999	Y	MSRATFSIAVVATAIAVANA	20	0.239	0.703	0.038	S	3	20	extr:28.0, plas:3.0	extr	YES	14.45	3.6	o	0		no	YES	Pr78191	5e-52	50.9804	Ps143786	6e-55	50.9804	PITG_11916 Pr78188 Ps143786	Pr78188	Ps143786	no
PITG_11895	0.982	23	0.262	18	N	0.334	24	Y	0.991	13	Y	0.87	Y	0.602	Y	S	0.496	24	N	0.986	Y			0.052	0.994	0.011	S	1	23	plas:24.0, extr:4.0, cyto:2.0	plas	no	25.78	24.86	o	0		no	no	Pr85927	0	100	Ps139669	0	100	PITG_11895 Pr85927 Ps139669	Pr85927	Ps139669	no
PITG_11946	0.988	24	0.36	25	Y	0.47	25	Y	0.967	13	Y	0.761	Y	0.616	Y	S	0.5	25	Y	0.992	Y			0.176	0.818	0.027	S	2	24	extr:29.0	extr	YES	18.94	18.83	i7-29o	1	[7-29]	no	YES	Pr78168	1e-86	90.367	Ps144422	7e-84	90.367	PITG_11946 Pr78168 Ps144422	Pr78168	Ps144422	no
PITG_12027	0.996	17	0.535	18	Y	0.594	18	Y	0.927	5	Y	0.704	Y	0.649	Y	S	0.965	18	Y	0.996	Y	MVKLFCCIVGVAGSAFA	17	0.034	0.859	0.29	S	3	17	plas:28.0, E.R.:3.0	plas	no	0.13	0.06	o	0		no	no	Pr75879	6e-33	13.357	Ps141914	2e-29	13.357				YES
PITG_11875	0.998	27	0.726	28	Y	0.639	28	Y	0.986	12	Y	0.747	Y	0.693	Y	S	0.852	28	Y	0.998	Y	MKLFRSQFCEAVLALALVAMQPTHVDA	27	0.035	0.922	0.068	S	1	27	extr:9.0, pero:9.0, E.R.:7.0, plas:3.0, mito:2.0	extr	YES	21.17	0.31	o629-648i	1	[629-648]	YES	no	Pr82124	0	100	Ps139673	0	100	PITG_11875 Pr82124 Ps139673	Pr82124	Ps139673	no
PITG_11942	0.98	22	0.677	23	Y	0.613	23	Y	0.963	6	Y	0.687	Y	0.65	Y	S	0.955	23	Y	0.984	Y	MVSNFVKATALAVSVLATTTEA	22	0.06	0.825	0.124	S	2	22	extr:31.0	extr	YES	0.04	0.02	o	0		no	YES	Pr86201	2e-90	70.4797	Ps144423	2e-57	64.5756	PITG_11942 Pr78164 Ps144426	Pr78164	Ps144426	no
PITG_11839	0.99	21	0.629	22	Y	0.69	22	Y	0.969	1	Y	0.838	Y	0.764	Y	S	0.791	22	Y	0.99	Y	MGIIYFLLVTASLLSSYNANA	21	0.038	0.904	0.083	S	1	21	extr:24.0, nucl:3.0, mito:3.0	extr	YES	16.44	10.81	o	0		no	YES	Pr76339	3e-09	86.4516	Ps134863	0.88	43.2258				YES
PITG_11883	0.998	22	0.38	23	Y	0.486	23	Y	0.971	5	Y	0.771	Y	0.629	Y	S	0.868	23	Y	0.999	Y			0.227	0.53	0.075	S	4	22	extr:27.0, cyto:3.0	extr	YES	0.02	0.01	o	0		no	YES	Pr82113	2e-132	100	Ps143773	7e-117	95.8457				YES
PITG_12046	1	23	0.39	24	Y	0.528	24	Y	0.986	13	Y	0.83	Y	0.679	Y	S	0.662	24	Y	1	Y	MRSSSLLLVLTAVLVSTGDTVLG	23	0.023	0.96	0.048	S	1	23	extr:30.0	extr	YES	3.68	3.68	o	0		no	YES	Pr78008	0.002	74.4	Ps141437	0.006	44				YES
PITG_11953	0.998	15	0.839	24	Y	0.759	24	Y	0.991	13	Y	0.832	Y	0.796	Y	S	0.58	24	Y	0.997	Y	MRGLIVLLAIQVTVAILVNGSGA	23	0.026	0.953	0.067	S	1	23	extr:22.0, E.R.:6.0, cyto:2.0	extr	YES	6.89	6.89	o	0		no	YES	Pr85154	0.074	29.1262	Ps127092	0.67	88.835				YES
PITG_22950	0.99	19	0.829	20	Y	0.789	20	Y	0.983	13	Y	0.874	Y	0.831	Y	S	0.806	20	Y	0.992	Y	MKLTAEFVVVALAVAIASA	19	0.018	0.932	0.145	S	2	19	extr:29.0	extr	YES	0.86	0.86	o	0		no	YES	Pr82112	2e-15	85	Ps145184	2e-19	100				YES
PITG_11944	1	22	0.746	23	Y	0.694	23	Y	0.986	4	Y	0.789	Y	0.742	Y	S	0.812	23	Y	1	Y	MFSFSFAALAAAASTLVASTEA	22	0.085	0.889	0.055	S	1	22	extr:29.0	extr	YES	0.27	0.27	o	0		no	YES	Pr78167	8e-98	61.9205	Ps144423	8e-98	59.9338	PITG_11944 Pr78167 Ps144423	Pr78167	Ps144423	no
PITG_11909	0.997	22	0.721	23	Y	0.656	23	Y	0.995	13	Y	0.977	Y	0.817	Y	S	0.434	23	N	0.998	Y	MARLKVASFLLVATMLSIVVSG	22	0.055	0.962	0.015	S	1	22	extr:16.0, lyso:8.0, E.R.:4.0, golg:3.0	extr	YES	19.86	19.29	i7-29o	1	[7-29]	no	YES	Pr79030	1e-85	70.709	Ps143289	2e-180	88.0597			Ps143289	no
PITG_12010	1	21	0.75	22	Y	0.8	22	Y	0.997	13	Y	0.921	Y	0.861	Y	S	0.666	22	Y	1	Y	MRWLIWIALSALVMLQASTQA	21	0.034	0.964	0.038	S	1	21	extr:29.0	extr	YES	2.57	2.57	o	0		no	YES	Pr82736	1.1	95.1807	Ps143254	4e-06	89.1566				YES
PITG_11937	0.993	17	0.577	18	Y	0.634	18	Y	0.993	13	Y	0.911	Y	0.772	Y	S	0.781	18	Y	0.996	Y	MIHYTGLVALLLSGVSA	17	0.031	0.919	0.097	S	1	17	extr:22.0, nucl:6.0, lyso:3.0	extr	YES	14.89	14.87	i7-29o	1	[7-29]	no	YES	Pr78172	4e-107	100	Ps144418	8e-106	100	PITG_11937 Pr78172 Ps144418	Pr78172	Ps144418	no
PITG_11871	0.965	20	0.438	21	Y	0.532	21	Y	0.912	9	Y	0.726	Y	0.629	Y	S	0.626	21	Y	0.956	Y			0.299	0.53	0.055	S	4	20	extr:30.0	extr	YES	0.8	0.8	o	0		no	YES	No hit found	NA	0			0				YES
PITG_22951	0.999	20	0.985	21	Y	0.764	21	Y	0.918	1	Y	0.717	Y	0.74	Y	S	0.985	21	Y	0.999	Y	MSRSTLSLALVATTARVVNA	20	0.579	0.444	0.037	M	5	17	extr:16.0, mito:14.0	extr	no	0.07	0.07	o	0		no	no	Pr78190	4e-19	77.907	Ps143786	4e-20	76.7442				YES
PITG_11993	0.999	19	0.492	20	Y	0.582	20	Y	0.953	1	Y	0.808	Y	0.695	Y	S	0.756	20	Y	0.999	Y	MKLARLLGLVAASFSTCSA	19	0.257	0.725	0.052	S	3	19	pero:16.0, extr:7.0, extr_plas:7.0, plas:5.0, mito:1.5	pero	no	19.37	1.23	o514-536i	1	[514-536]	YES	no	Pr78128	0	94.6097	Ps144753	0	94.2379	PITG_11993 Pr78128 Ps144753	Pr78128	Ps144753	no
PITG_11910	0.997	24	0.706	25	Y	0.646	25	Y	0.997	14	Y	0.956	Y	0.801	Y	S	0.741	25	Y	0.998	Y	MARFKLVSFLLVTATLMFVVSAEA	24	0.035	0.989	0.011	S	1	24	extr:15.0, E.R.:5.0, pero:5.0, lyso:5.0	extr	YES	22.22	21.96	i7-29o	1	[7-29]	no	YES	Pr79030	6e-78	89.016	Ps143289	6e-156	100				YES
PITG_11936	0.981	23	0.854	24	Y	0.664	24	Y	0.967	5	Y	0.687	Y	0.676	Y	S	0.65	24	Y	0.987	Y	MVLGKSSLAAIAASTMLVSTAKG	23	0.14	0.604	0.168	S	3	23	extr:19.0, nucl:6.0, cyto_nucl:4.5, pero:3.0	extr	YES	0.61	0.61	o	0		no	YES	Pr78175	2e-93	63.0631	Ps144415	7e-93	63.0631	PITG_11936 Pr78175 Ps144415	Pr78175	Ps144415	no
PITG_12041	1	18	0.566	21	Y	0.642	21	Y	0.984	13	Y	0.846	Y	0.744	Y	S	0.582	21	Y	1	Y	MKVFGFLFLAATAAFAPAKA	20	0.062	0.889	0.103	S	2	20	extr:24.0, lyso:5.0	extr	YES	0.16	0.16	o	0		no	YES	Pr46478	5e-159	85.6383	Ps108512	8e-168	94.6809	PITG_12041 Pr46478 Ps108512	Pr46478	Ps108512	no
PITG_11815	0.99	18	0.862	19	Y	0.82	19	Y	0.985	6	Y	0.922	Y	0.871	Y	S	0.961	19	Y	0.994	Y	MRLIKLIAVVSLTQVATA	18	0.105	0.9	0.046	S	2	18	extr:19.0, lyso:6.0, plas:2.0, golg:2.0	extr	YES	0.03	0.02	o	0		no	YES	Pr84110	0	98.8679	Ps138966	0	96.9811	PITG_11815 Pr84110 Ps138966	Pr84110	Ps138966	no
PITG_11898	1	19	0.936	20	Y	0.88	20	Y	0.985	13	Y	0.89	Y	0.885	Y	S	0.961	20	Y	1	Y	MKFTAGIVLAAIAVAGVSA	19	0.03	0.918	0.098	S	1	19	extr:19.5, extr_plas:11.0, E.R.:9.0	extr	YES	2.25	2.25	o	0		no	YES	Pr82112	7e-80	75.7009	Ps145184	5e-59	73.8318	PITG_11898 Pr82112 Ps145184	Pr82112	Ps145184	no
PITG_11848	0.999	23	0.183	24	N	0.385	24	Y	0.997	13	Y	0.872	Y	0.628	Y	S	0.561	24	Y	1	Y			0.089	0.921	0.036	S	1	23	extr:25.0, lyso:4.0, cyto:1.5	extr	YES	1.12	1.11	o	0		no	YES	Pr82133	3e-170	86.8932	Ps139690	6e-172	85.9223	PITG_11848 Pr82133 Ps139690	Pr82133	Ps139690	no
PITG_00058	0.999	17	0.792	18	Y	0.798	18	Y	0.982	13	Y	0.92	Y	0.859	Y	S	0.787	18	Y	0.999	Y	MRASLSILVAFPALAAA	17	0.083	0.902	0.048	S	1	17	extr:32.0	extr	YES	0.92	0.92	o	0		no	YES	Pr73503	3e-49	73.2558	Ps141871	3e-46	72.6744	PITG_00058 Pr73503 Ps141871	Pr73503	Ps141871	no
PITG_00877	0.998	29	0.368	22	Y	0.46	22	Y	0.997	13	Y	0.945	Y	0.702	Y	S	0.682	24	Y	0.998	Y			0.078	0.92	0.026	S	1	21	extr:21.5, extr_plas:12.0, lyso:3.0, nucl:2.0, pero:2.0	extr	YES	14.27	14.24	o	0		no	YES	Pr77713	0	100	Ps141974	0	100	PITG_00877 Pr77712 Ps141975	Pr77712	Ps141975	no
PITG_00893	0.988	20	0.429	21	Y	0.582	21	Y	0.993	13	Y	0.9	Y	0.741	Y	S	0.523	21	Y	0.988	Y			0.1	0.885	0.042	S	2	20	extr:31.0	extr	YES	1.03	1.01	o	0		no	YES	Pr77727	4e-73	99.5556	Ps158444	8e-65	97.7778				YES
PITG_00594	0.909	17	0.566	18	Y	0.531	18	Y	0.897	5	Y	0.689	Y	0.61	Y	S	0.394	46	N	0.911	Y			0.933	0.054	0.04	M	1	15	mito:24.0, cyto:4.5, cyto_nucl:4.5	mito	no	0.16	0.02	o	0		no	no	Pr71050	6e-153	75.2834	Ps121452	1e-176	87.3016	PITG_00594 Pr71050 Ps121452	Pr71050	Ps121452	no
PITG_00619	0.999	20	0.788	21	Y	0.816	21	Y	0.997	13	Y	0.954	Y	0.885	Y	S	0.919	21	Y	0.999	Y	MKSFFVFVMFIVSFLAIGEA	20	0.024	0.949	0.058	S	1	20	extr:30.0	extr	YES	10.21	10.21	o	0		no	YES	Pr81525	3.1	47.0588	Ps139204	1.9	25.7353				YES
PITG_01092	0.998	21	0.654	22	Y	0.63	22	Y	0.992	6	Y	0.755	Y	0.692	Y	S	0.815	22	Y	0.998	Y	MVLWLCSSLWIGAAAIAVVDA	21	0.039	0.867	0.113	S	2	21	extr:17.0, plas:5.0, lyso:5.0, E.R.:3.0	extr	YES	1.07	1.06	o	0		no	YES	Pr82420	0	95.3358	Ps134709	7e-178	88.6194		Pr82420		no
PITG_22672	0.992	20	0.812	21	Y	0.61	21	Y	0.868	5	N	0.65	Y	0.63	Y	S	0.97	21	Y	0.996	Y	MGRGKTRVILPMLFLHFAHS	20	0.508	0.599	0.013	S	5	20	mito:12.0, extr:10.0, E.R.:3.5, pero:3.0, E.R._golg:2.5	mito	no	0.07	0.02	o	0		no	no	Pr85563	0	99.9024	Ps142736	1e-132	46.2439				YES
PITG_01041	0.974	16	0.213	17	N	0.302	17	N	0.892	1	Y	0.499	Y	0.4	N	S	0.764	17	Y	0.98	Y			0.101	0.522	0.435	S	5	16	extr:16.0, mito:5.0, cyto_nucl:4.5, cyto:3.5, E.R.:3.0, nucl:2.5	extr	no	0.02	0	o	0		no	no	Pr52656	8e-21	54.8673	Ps127178	1e-20	54.8673	PITG_01041 Pr52656 Ps127178	Pr52656		no
PITG_01133	0.995	25	0.855	26	Y	0.853	26	Y	0.996	13	Y	0.971	Y	0.912	Y	S	0.994	26	Y	0.998	Y	MARIHSIVAFSVALLATLLFTCVYA	25	0.029	0.964	0.027	S	1	25	extr:23.0, lyso:3.0, plas:2.0, E.R.:2.0	extr	YES	20.16	19.86	i7-26o	1	[7-26]	no	YES	Pr84055	4e-125	70.2413	Ps127310	1e-131	70.2413	PITG_01133 Pr84055 Ps127310	Pr84055	Ps127310	no
PITG_00454	0.97	20	0.252	21	N	0.285	14	N	0.818	4	N	0.592	Y	0.439	Y	S	0.503	20	Y	0.968	Y			0.063	0.569	0.37	S	5	13	nucl:29.0, cyto_nucl:16.5	nucl	no	0.04	0	o	0		no	no	Pr84750	3e-76	91.3257	Ps127329	2e-75	91.3257				YES
PITG_00646	1	17	0.456	18	Y	0.614	21	Y	0.99	2	Y	0.92	Y	0.767	Y	S	0.451	21	N	1	Y	MLRVLATLALVLVAVRAASSAG	22	0.06	0.946	0.019	S	1	20	plas:21.5, extr_plas:12.0, E.R.:4.0, pero:2.0, lyso:2.0	plas	no	24.06	0.05	o370-389i	1	[370-389]	YES	no	Pr72890	0	95.7766	Ps140991	0	96.049	PITG_00646 Pr72890 Ps140991	Pr72890	Ps140991	no
PITG_00102	0.994	22	0.621	23	Y	0.685	20	Y	0.987	13	Y	0.931	Y	0.808	Y	S	0.856	23	Y	0.995	Y	MTLLKTLFSFFNLVVGLQA	19	0.028	0.944	0.047	S	1	19	extr:29.0	extr	YES	0.48	0.35	o	0		no	YES	Pr80361	6e-93	83.4586	Ps142799	2e-99	88.7218				YES
PITG_00892	0.984	19	0.831	20	Y	0.799	20	Y	0.984	13	Y	0.848	Y	0.823	Y	S	0.83	20	Y	0.988	Y	MQLKLLMLGLAELVTAVQS	19	0.028	0.937	0.098	S	1	19	extr:17.0, nucl:4.0, cyto:4.0, mito:4.0	extr	YES	0.61	0.02	o	0		no	YES	Pr77727	3e-46	100	Ps141985	9e-39	97.6744				YES
PITG_00986	0.999	26	0.786	28	Y	0.827	28	Y	0.996	15	Y	0.932	Y	0.88	Y	S	0.455	28	N	0.999	Y	MLRMRAFQLALLLIAVLLQLSTSVISA	27	0.069	0.955	0.013	S	1	27	extr:30.0	extr	YES	15.49	10.52	o	0		no	YES	Pr94937	4e-132	88.4058	Ps127095	2e-135	100	PITG_00986 Pr94937 Ps127095	Pr94937	Ps127095	no
PITG_00123	0.998	23	0.478	24	Y	0.642	24	Y	0.995	14	Y	0.948	Y	0.795	Y	S	0.877	24	Y	0.998	Y	MRVLRITGMVLLWVWTGVQVAKA	23	0.125	0.956	0.009	S	1	23	extr:30.0	extr	YES	0.08	0.08	o	0		no	YES	Pr95696	4e-36	100	Ps142784	2e-37	100				YES
PITG_00579	1	19	0.976	20	Y	0.914	20	Y	0.994	13	Y	0.946	Y	0.93	Y	S	0.978	20	Y	1	Y	MVREFTFVILLVLLATSEA	19	0.029	0.909	0.094	S	1	19	extr:32.0	extr	YES	0.47	0.47	o	0		no	YES	Pr80775	0.0007	71.4286	Ps140939	2e-23	100			Ps140939	no
PITG_00617	1	18	0.984	19	Y	0.872	19	Y	0.989	13	Y	0.961	Y	0.917	Y	S	0.912	19	Y	1	Y	MLVLALVLLLTLASPVSA	18	0.018	0.968	0.049	S	1	18	extr:15.0, E.R.:15.0	extr	YES	9.25	9.23	o	0		no	YES	Pr72867	0	93.0605	Ps140963	0	94.1281		Pr72867		no
PITG_00469	0.996	33	0.601	34	Y	0.738	34	Y	0.996	21	Y	0.886	Y	0.812	Y	S	0.849	34	Y	0.996	Y	MAITAVHSRLQRVTLSLLVFLALGTAVLPAVLA	33	0.082	0.964	0.012	S	1	33	plas:32.0	plas	no	213	22.15	i13-35o63-85i132-154o158-177i265-287o297-319i348-370o415-437i444-466o	9	[444-466]	YES	no	Pr93325	5e-156	89.441	Ps156085	4e-158	100	PITG_00469 Pr93325 Ps156085	Pr93325	Ps156085	no
PITG_00141	0.969	22	0.803	23	Y	0.751	23	Y	0.991	7	Y	0.961	Y	0.856	Y	S	0.796	23	Y	0.967	Y	MAHRLLHVSFILCILFIVSIHG	22	0.109	0.932	0.012	S	1	22	extr_plas:11.5, plas:11.0, extr:10.0, E.R.:7.0, E.R._golg:5.5	extr	YES	42.19	19.66	i5-24o1919-1941i	2	[1919-1941]	YES	no	Pr80385	1e-116	14.3362	Ps142677	0	36.7491	PITG_00141 Pr80385 Ps142677	Pr80385	Ps142677	no
PITG_01015	1	23	0.497	24	Y	0.625	24	Y	0.994	13	Y	0.912	Y	0.769	Y	S	0.544	26	Y	0.999	Y	MGRFQLVASLLLVVANIWPPSIATA	25	0.054	0.916	0.05	S	1	23	plas:20.5, extr_plas:16.0, extr:10.5	plas	no	46.35	17.26	o211-233i	1	[211-233]	YES	no	Pr77817	4e-40	100	Ps127125	3e-35	100				YES
PITG_00874	0.999	15	0.611	16	Y	0.622	16	Y	0.985	12	Y	0.918	Y	0.77	Y	S	0.502	21	Y	0.999	Y	MAKVFLALSAALTKA	15	0.111	0.779	0.115	S	2	15	extr:22.0, lyso:5.0, cyto_nucl:3.2, cyto_mito:2.7	extr	YES	2.17	2.17	o	0		no	YES	Pr77713	2e-127	55.6553	Ps141974	2e-130	55.6553	PITG_00874 Pr77713 Ps141974	Pr77713		no
PITG_22670	1	21	0.851	22	Y	0.826	22	Y	0.984	6	Y	0.901	Y	0.863	Y	S	0.904	22	Y	1	Y	MKICLTALVAIGAIVCAPASA	21	0.031	0.925	0.069	S	1	21	extr:31.0	extr	YES	2.97	2.97	o	0		no	YES	Pr43241	0.002	73.494	Ps134447	0.021	48.1928				YES
PITG_00799	0.977	19	0.457	22	Y	0.344	22	Y	0.944	17	Y	0.767	Y	0.555	Y	S	0.349	20	N	0.978	Y	MVQTGHAVAVAFALNIAAGAATILGGMVIFSKRLVYLANSLSLAVA	46	0.174	0.94	0.011	S	2	21	plas:26.0, E.R.:5.0	plas	no	133.52	42.67	o7-29i41-63o83-105i180-202o212-231i244-266o	6	[244-266]	YES	no	Pr82716	1e-85	100	Ps137594	3e-83	100				YES
PITG_00403	0.95	28	0.879	29	Y	0.884	29	Y	0.991	18	Y	0.93	Y	0.907	Y	S	0.804	29	Y	0.964	Y	MRQIDRYRLIWVALLVMIISTLAELANA	28	0.025	0.868	0.043	S	1	28	extr:19.5, extr_plas:15.5, plas:10.5	extr	YES	42.05	19.08	i7-29o272-294i	2	[272-294]	YES	no	Pr72706	5e-143	100	Ps130229	5e-154	95.935	PITG_00403 Pr72706 Ps130229	Pr72706	Ps130229	no
PITG_00843	0.999	21	0.629	22	Y	0.567	22	Y	0.96	5	Y	0.733	Y	0.65	Y	S	0.978	22	Y	0.999	Y	MARAFSSFAVAATVAVNLVSG	21	0.245	0.668	0.042	S	3	21	extr:22.0, lyso:6.0, mito:2.5, cyto_mito:2.3	extr	YES	0.75	0.74	o	0		no	YES	Pr77689	0	98.4526	Ps141945	0	96.9052	PITG_00843 Pr77689 Ps141945	Pr77689	Ps141945	no
PITG_00353	0.979	19	0.267	20	N	0.396	20	Y	0.991	13	Y	0.916	Y	0.656	Y	S	0.8	20	Y	0.979	Y			0.033	0.989	0.021	S	1	19	plas:10.0, extr:9.0, E.R.:9.0, lyso:2.0	plas	no	40.58	20.06	i5-27o323-345i	2	[323-345]	YES	no	Pr78944	6e-138	86.351	Ps133419	2e-148	100	PITG_00353 Pr78944 Ps133419	Pr78944	Ps133419	no
PITG_00248	0.945	17	0.197	18	N	0.263	18	N	0.802	2	N	0.488	Y	0.375	N	S	0.609	18	Y	0.959	Y			0.354	0.231	0.295	M	5	51	mito:17.0, extr:7.0, cyto:5.5, cyto_nucl:3.5	mito	no	0.05	0.02	o	0		no	no	Pr72597	7e-96	100	Ps130085	2e-102	100				YES
PITG_01024	0.999	15	0.623	16	Y	0.703	16	Y	0.944	8	Y	0.847	Y	0.775	Y	S	0.581	16	Y	0.999	Y	MLALLLGFFVSQASA	15	0.216	0.667	0.153	S	3	15	extr:25.0, nucl:4.0	extr	YES	0.1	0.01	o	0		no	YES	Pr77821	1e-63	69.7561	Ps127149	4e-64	69.7561		Pr77821	Ps127149	no
PITG_22660	0.988	27	0.485	28	Y	0.643	28	Y	0.996	16	Y	0.937	Y	0.79	Y	S	0.83	28	Y	0.987	Y	MITRAWVVVLFQTLVCLTLVALPGAFS	27	0.014	0.977	0.04	S	1	27	extr:15.0, extr_plas:11.5, E.R.:9.0, plas:6.0	extr	YES	21.26	21.25	i5-27o	1	[5-27]	no	YES	Pr72680	2e-68	51.7857	Ps130184	3e-69	54.8077				YES
PITG_00121	0.999	24	0.859	25	Y	0.864	25	Y	0.989	14	Y	0.93	Y	0.897	Y	S	0.791	25	Y	0.999	Y	MRALQVSSAFFLMLTVLNTGTTEA	24	0.062	0.904	0.04	S	1	24	extr:20.0, extr_plas:12.0, mito:5.0, plas:2.0, pero:2.0	extr	YES	21.71	0.28	o265-287i	1	[265-287]	YES	no	Pr95696	5e-58	71.131	Ps142784	5e-65	79.1667				YES
PITG_00707	1	23	0.959	24	Y	0.892	24	Y	0.976	2	Y	0.923	Y	0.907	Y	S	0.965	24	Y	1	Y	MRVSYVLLVAVATLLITCDVVSA	23	0.022	0.966	0.043	S	1	23	extr:30.0	extr	YES	13.5	13.5	o	0		no	YES	Pr81825	3e-09	80.916	Ps137514	4e-27	100			Ps137514	no
PITG_01071	0.986	28	0.902	29	Y	0.9	29	Y	0.993	8	Y	0.938	Y	0.919	Y	S	0.502	29	Y	0.984	Y	MNMGSRRIVSSLLCILVALLVINHVVSA	28	0.211	0.929	0.004	S	2	28	extr:18.5, extr_plas:13.0, plas:6.5, E.R.:3.0	extr	YES	19.75	18.23	i7-26o	1	[7-26]	no	YES	Pr82450	4e-77	72.7575	Ps127231	3e-75	55.4817	PITG_01071 Pr82450 Ps127231	Pr82450	Ps127231	no
PITG_00656	1	20	0.726	21	Y	0.779	21	Y	0.991	13	Y	0.943	Y	0.861	Y	S	0.66	21	Y	1	Y	MIKSLLTLLVLALSAVSLNA	20	0.066	0.956	0.025	S	1	20	extr:27.0, E.R.:4.0	extr	YES	40.54	18	o4-21i175-197o	2	[175-197]	YES	no	Pr93380	7e-104	89.8551	Ps158236	2e-103	89.8551	PITG_00656 Pr93380 Ps158236	Pr93380	Ps158236	no
PITG_00082	0.996	27	0.668	28	Y	0.707	28	Y	0.985	13	Y	0.872	Y	0.79	Y	S	0.893	28	Y	0.994	Y	MLHTRSGVTLSLLLLAFTLSPYQYAVA	27	0.064	0.961	0.017	S	1	27	plas:30.0	plas	no	277.29	12.98	o246-268i273-292o297-314i327-349o354-373i386-408o418-440i461-478o482-504i517-536o542-564i571-593o603-625i	13	[603-625]	YES	no	Pr73473	0	97.2662	Ps141846	0	96.8345	PITG_00082 Pr73473 Ps141846	Pr73473	Ps141846	no
PITG_01132	0.999	26	0.556	27	Y	0.667	27	Y	0.993	13	Y	0.886	Y	0.777	Y	S	0.72	27	Y	0.999	Y	MVFSSTTCILGVAALASAYLAAPAAA	26	0.029	0.933	0.056	S	1	26	extr:19.0, plas:6.0, pero:5.0	extr	YES	8.08	8.05	o	0		no	YES	Pr84053	2e-119	73.2026	Ps127306	7e-124	100			Ps127306	no
PITG_00004	0.999	17	0.474	18	Y	0.6	18	Y	0.948	4	Y	0.828	Y	0.714	Y	S	0.972	18	Y	0.999	Y	MRVSGLLSILAATLTTA	17	0.164	0.84	0.066	S	2	17	extr:25.0, lyso:4.0, cyto_mito:1.8	extr	YES	0.08	0.07	o	0		no	YES	Pr84559	0	100	Ps136680	0	100				YES
PITG_01105	0.999	19	0.826	20	Y	0.741	20	Y	0.996	13	Y	0.896	Y	0.818	Y	S	0.785	20	Y	1	Y	MSTLLVLIAGWLVVSGASC	19	0.05	0.958	0.033	S	1	19	plas:22.5, extr_plas:15.0, extr:6.5	plas	no	25.04	22.63	o5-27i	1	[5-27]	no	no	No hit found	NA	0	Ps157428	2.2	15.8385				YES
PITG_00774	0.999	20	0.207	24	N	0.335	24	Y	0.975	3	Y	0.726	Y	0.531	Y	S	0.31	21	N	0.999	Y	MRLLYVLIAAAASLLANIEA	20	0.053	0.899	0.077	S	1	23	extr:29.0	extr	YES	1.15	1.15	o	0		no	YES	Pr80523	0.048	78.882	Ps135245	0.038	52.1739				YES
PITG_11952	0.984	27	0.372	28	Y	0.568	28	Y	0.999	13	Y	0.935	Y	0.751	Y	S	0.665	28	Y	0.988	Y	MSRYSMMLLLRLAVLITFGLSCAVALA	27	0.059	0.947	0.012	S	1	27	extr:19.5, extr_plas:10.5, E.R.:5.0, golg:3.0	extr	YES	19.49	19.48	i7-29o	1	[7-29]	no	YES	Pr86166	1e-17	85.9259	Ps156216	2e-10	41.8519				YES
PITG_11947	0.974	24	0.392	25	Y	0.488	25	Y	0.954	13	Y	0.757	Y	0.623	Y	S	0.566	25	Y	0.96	Y			0.059	0.9	0.033	S	1	24	extr:30.0	extr	YES	14.04	14.04	o	0		no	YES	Pr78163	4e-21	37.2396	Ps144427	2e-21	39.5833	PITG_11947 Pr78163 Ps144427	Pr78163	Ps144427	no
PITG_20895	0.991	23	0.769	24	Y	0.8	24	Y	0.994	6	Y	0.925	Y	0.863	Y	S	0.837	24	Y	0.991	Y	MLLRFMSWGFVVAFVVTSATVSA	23	0.217	0.908	0.009	S	2	23	extr:11.5, extr_plas:11.0, plas:9.5, E.R.:3.0, pero:3.0, lyso:3.0	extr	YES	24.54	2.11	o649-671i	1	[649-671]	YES	no	Pr76315	0	100	Ps134720	0	100				YES
PITG_20857	0.996	21	0.41	30	Y	0.418	23	Y	0.973	14	Y	0.837	Y	0.628	Y	S	0.511	23	Y	0.995	Y	MRTIIYAALAIAVLTRSSVVAS	22	0.351	0.674	0.012	S	4	22	extr:25.0, E.R.:4.0	extr	YES	10.54	10.54	o	0		no	YES	Pr80664	0.57	57.2519	Ps143005	0.16	85.4962				YES
PITG_23194	0.988	23	0.675	24	Y	0.693	24	Y	0.945	12	Y	0.811	Y	0.752	Y	S	0.77	24	Y	0.986	Y	MRVNARGYLLIACVMAMYSVSNA	23	0.13	0.779	0.043	S	2	23	extr:29.0	extr	YES	5.02	5.02	o	0		no	YES	Pr80585	1.5	92	Ps111409	2.6	80				YES
PITG_23193	1	21	0.685	23	Y	0.745	23	Y	0.99	13	Y	0.894	Y	0.82	Y	S	0.581	23	Y	1	Y	MRSILYVALVFVVLSESSVVA	21	0.039	0.924	0.047	S	1	22	extr:32.0	extr	YES	16.28	16.28	i5-24o	1	[5-24]	no	YES	Pr84005	3.2	35.1852	Ps143030	3.4	35.1852				YES
PITG_23230	1	22	0.504	23	Y	0.602	23	Y	0.991	13	Y	0.862	Y	0.732	Y	S	0.836	23	Y	1	Y			0.046	0.924	0.052	S	1	22	extr:32.0	extr	YES	1.05	1.05	o	0		no	YES	Pr80530	1.8	100	Ps133921	0.52	92.9577				YES
PITG_11704	0.999	24	0.628	25	Y	0.671	25	Y	0.997	13	Y	0.949	Y	0.81	Y	S	0.671	25	Y	1	Y			0.3	0.888	0.008	S	3	24	extr:17.0, lyso:5.0, E.R.:4.0, mito_pero:3.5, mito:2.5	extr	YES	36.28	17.24	i5-27o387-404i	2	[387-404]	YES	no	Pr73324	0	100	Ps131340	1e-143	99.7596	PITG_11704 Pr73324 Ps131340	Pr73324	Ps131340	no
PITG_11603	0.997	22	0.758	23	Y	0.804	23	Y	0.996	6	Y	0.961	Y	0.882	Y	S	0.995	23	Y	0.998	Y	MAKWTFSFVALCLTALMLVVHA	22	0.033	0.956	0.048	S	1	22	extr:32.0	extr	YES	15.96	15.95	o4-23i	1	[4-23]	no	YES	Pr72076	1e-109	100	Ps108795	2e-69	81.068		Pr72076		no
PITG_11698	0.977	23	0.2	19	N	0.368	19	Y	0.945	5	Y	0.837	Y	0.603	Y	S	0.587	19	Y	0.97	Y			0.08	0.786	0.121	S	2	18	extr:17.0, cyto_nucl:6.0, cyto:5.5, nucl:3.5, mito:3.0	extr	YES	0.01	0.01	o	0		no	YES	Pr73329	5e-91	96.0145	Ps131345	5e-96	100	PITG_11698 Pr73329 Ps131345	Pr73329	Ps131345	no
PITG_11692	1	22	0.467	23	Y	0.59	23	Y	0.996	13	Y	0.879	Y	0.734	Y	S	0.827	23	Y	1	Y	MKLLVLIAAALLSLAAAPVADA	22	0.024	0.954	0.058	S	1	22	extr:32.0	extr	YES	8.97	8.97	o	0		no	YES	Pr93598	5e-86	88.785	Ps156264	2e-92	88.785	PITG_11692 Pr93598 Ps156264	Pr93598	Ps156264	no
PITG_11755	1	19	0.696	20	Y	0.752	20	Y	0.985	13	Y	0.899	Y	0.825	Y	S	0.827	20	Y	0.999	Y	MKVFTTLALTTVFAVAVRA	19	0.179	0.848	0.026	S	2	19	extr:28.0, lyso:2.0	extr	YES	6.85	0.02	o	0		no	YES	Pr73280	0	74.1245	Ps131636	4e-176	83.2685	PITG_11755 Pr73280 Ps131636	Pr73280	Ps131636	no
PITG_11660	0.969	28	0.532	27	Y	0.634	27	Y	0.977	12	Y	0.844	Y	0.739	Y	S	0.683	25	Y	0.969	Y	MVTLSLSIYKTLPFVIVLLLPVSG	24	0.01	0.975	0.063	S	1	26	extr:14.0, plas:8.0, E.R.:6.0, lyso:2.0	extr	YES	65.23	20.25	i5-27o74-96i109-131o	3	[109-131]	YES	no	Pr73352	6e-115	60.4938	Ps132530	1e-100	62.716				YES
PITG_22942	1	20	0.496	21	Y	0.637	21	Y	0.989	6	Y	0.92	Y	0.778	Y	S	0.93	21	Y	1	Y	MKLAAFLSIAAIAIMSTTTA	20	0.044	0.927	0.066	S	1	20	extr:31.0	extr	YES	6.05	6.04	o	0		no	YES	Pr74673	3e-15	66.6667	Ps143590	6e-11	55.914				YES
PITG_11752	1	15	0.852	16	Y	0.784	16	Y	0.98	3	Y	0.946	Y	0.865	Y	S	0.967	16	Y	1	Y	MLLLLLLLLQSVALA	15	0.142	0.802	0.076	S	2	15	plas:13.0, extr_plas:9.5, E.R.:6.0, nucl:5.0, extr:4.0	plas	no	0.02	0.01	o	0		no	no	Pr73288	0	51.4706	Ps156248	0	62.0588	PITG_11752 Pr73288 Ps156248	Pr73288	Ps156248	no
PITG_22948	0.984	26	0.311	27	N	0.448	27	Y	0.907	10	Y	0.734	Y	0.591	Y	S	0.832	27	Y	0.983	Y			0.01	0.982	0.108	S	1	26	extr:22.0, extr_plas:13.5, E.R.:5.0, plas:3.0	extr	YES	21.31	20.25	i13-35o	1	[13-35]	no	YES	Pr75599	2e-22	52.4631	Ps137284	0.032	23.8916				YES
PITG_11598	0.998	24	0.891	25	Y	0.84	25	Y	0.993	14	Y	0.874	Y	0.857	Y	S	0.877	25	Y	0.998	Y	MMFGSNKFLLLVVGIAAVSSGTLA	24	0.019	0.945	0.069	S	1	24	extr:31.0	extr	YES	1.21	0.8	o	0		no	YES	Pr83053	0.012	16.8627	Ps140640	0.05	12.1569				YES
PITG_11583	0.991	20	0.511	21	Y	0.583	21	Y	0.982	14	Y	0.944	Y	0.763	Y	S	0.965	21	Y	0.992	Y			0.009	0.982	0.055	S	1	20	extr:27.0, lyso:3.0	extr	YES	22.57	22.38	i5-27o	1	[5-27]	no	YES	Pr83068	5e-47	88.5906	Ps140672	6e-38	69.1275				YES
PITG_22940	0.999	20	0.382	21	Y	0.538	21	Y	0.98	6	Y	0.869	Y	0.704	Y	S	0.914	21	Y	1	Y			0.074	0.883	0.08	S	1	20	extr:24.0, mito:4.0, cyto:3.0	extr	YES	1.84	1.84	o	0		no	YES	Pr74673	9e-14	68.1319	Ps143590	2e-09	57.1429				YES
PITG_11624	0.998	24	0.237	29	N	0.336	29	Y	0.995	13	Y	0.74	Y	0.538	Y	S	0.592	25	Y	0.998	Y			0.024	0.956	0.053	S	1	28	extr:30.0	extr	YES	6.76	5.34	o	0		no	YES	Pr73400	1e-09	14.8148	Ps131410	2e-16	15.4882				YES
PITG_11705	0.957	20	0.354	21	Y	0.449	21	Y	0.996	16	Y	0.918	Y	0.684	Y	S	0.305	23	N	0.95	Y			0.26	0.91	0.005	S	2	20	extr:22.0, E.R.:6.0, lyso:2.0	extr	YES	19.07	18.97	i7-24o	1	[7-24]	no	YES	Pr73323	0	100	Ps156263	0	100	PITG_11705 Pr73323 Ps156263	Pr73323	Ps156263	no
PITG_11586	0.963	15	0.259	28	N	0.29	16	N	0.982	13	Y	0.883	Y	0.587	Y	S	0.489	28	N	0.956	Y			0.033	0.985	0.047	S	1	15	plas:30.0	plas	no	65.78	40.25	o13-35i42-64o84-106i	3	[84-106]	YES	no	Pr96514	5e-39	100	Ps158191	8e-39	98.1982				YES
PITG_11722	0.935	20	0.603	21	Y	0.574	21	Y	0.938	12	Y	0.58	Y	0.577	Y	S	0.63	20	Y	0.925	Y			0.071	0.546	0.237	S	4	20	extr:24.0, nucl:4.5, cyto_nucl:4.5	extr	YES	0.33	0.33	o	0		no	YES	Pr77189	1e-24	98.2609	Ps142604	2e-35	82.6087				YES
PITG_11696	0.952	18	0.895	19	Y	0.773	19	Y	0.867	6	N	0.713	Y	0.743	Y	S	0.956	19	Y	0.966	Y	MKLIIITLVSGGIRVSNA	18	0.128	0.536	0.378	S	5	18	extr:26.0, cyto:3.0	extr	YES	0.02	0.02	o	0		no	YES	Pr93598	1e-18	89.7059	Ps131360	1e-16	83.0882				YES
PITG_11712	1	21	0.792	22	Y	0.771	22	Y	0.969	9	Y	0.838	Y	0.804	Y	S	0.744	22	Y	1	Y	MLSRRLLVLVAAAALASSADA	21	0.253	0.882	0.013	S	2	21	E.R.:11.0, lyso:10.0, golg:5.0, extr:4.0	E.R.	no	1.28	0.12	o	0		no	no	Pr73317	0	97.5538	Ps108542	0	97.5538	PITG_11712 Pr73317 Ps108542	Pr73317	Ps108542	no
PITG_11703	0.997	24	0.845	25	Y	0.837	25	Y	0.997	13	Y	0.934	Y	0.886	Y	S	0.834	25	Y	0.998	Y	MKVCALTLLLLYACVALLVHYAAS	24	0.016	0.968	0.072	S	1	24	extr:23.0, E.R.:7.0	extr	YES	36.88	19.67	i5-24o387-404i	2	[387-404]	YES	no	Pr73325	0	93.9904	Ps131341	0	93.9904	PITG_11703 Pr73325 Ps131341	Pr73325	Ps131341	no
PITG_11728	0.981	33	0.733	34	Y	0.815	34	Y	0.997	25	Y	0.863	Y	0.839	Y	S	0.886	34	Y	0.977	Y	MTGSDGHFGLWRRRRTLLLVVLGVLLLPQGIVA	33	0.113	0.919	0.036	S	1	33	plas:13.0, E.R.:12.5, extr_plas:9.5, E.R._golg:7.0, extr:4.0	plas	no	18.02	17.18	i17-39o	1	[17-39]	no	no	Pr73301	0	64.6111	Ps156253	0	68.3952	PITG_11728 Pr73301 Ps156253	Pr73301	Ps156253	no
PITG_22941	1	20	0.496	21	Y	0.636	21	Y	0.987	6	Y	0.915	Y	0.775	Y	S	0.93	21	Y	1	Y	MKLAAFLSIAAIAIMSTTTA	20	0.044	0.925	0.067	S	1	20	extr:31.0	extr	YES	6.09	6.09	o	0		no	YES	Pr74673	3e-13	68.1319	Ps143590	5e-09	57.1429				YES
PITG_22944	0.997	20	0.55	21	Y	0.665	21	Y	0.996	8	Y	0.944	Y	0.805	Y	S	0.748	21	Y	0.996	Y	MVRTAWARAFAALIVRLALA	20	0.699	0.595	0.003	M	5	10	mito:22.0, cyto:4.5, cyto_nucl:3.0, pero:3.0	mito	no	2.19	0.44	o	0		no	no	Pr85592	5e-35	23.092	Ps135462	2.3	8.80626				YES
PITG_11685	0.999	18	0.446	19	Y	0.606	19	Y	0.986	4	Y	0.894	Y	0.75	Y	S	0.705	19	Y	0.999	Y	MWRRFGLLCAVLGATAFADGNS	22	0.175	0.848	0.036	S	2	18	extr:28.0, lyso:3.0	extr	YES	0.34	0.33	o	0		no	YES	Pr73339	2e-167	100	Ps131363	1e-169	100	PITG_11685 Pr73339 Ps131363		Ps131363	no
PITG_11689	1	19	0.524	23	Y	0.624	23	Y	0.994	13	Y	0.867	Y	0.746	Y	S	0.521	23	Y	1	Y			0.425	0.868	0.006	S	3	22	extr:27.0, lyso:2.0	extr	YES	12.26	9.49	o	0		no	YES	Pr73338	0	91.3684	Ps131362	0	91.5789	PITG_11689 Pr73338 Ps131362	Pr73338	Ps131362	no
PITG_11556	0.992	20	0.429	21	Y	0.409	21	Y	0.882	10	Y	0.63	Y	0.519	Y	S	0.455	21	N	0.994	Y	MALPASAASAICSFLTGLDA	20	0.078	0.779	0.152	S	2	20	extr:24.0, cyto_nucl:2.8, cyto:2.5, cyto_pero:2.2, mito:2.0	extr	YES	0.52	0.48	o	0		no	YES	Pr83088	4e-65	97.1429	Ps144164	4e-51	100				YES
PITG_20707	1	24	0.571	25	Y	0.687	25	Y	0.991	13	Y	0.905	Y	0.796	Y	S	0.705	25	Y	1	Y	MRLGCFLLVVAFILAACCNSLASA	24	0.044	0.916	0.045	S	1	24	extr:30.0	extr	YES	42.76	19.92	i5-24o106-128i	2	[106-128]	YES	no	Pr76658	2e-08	100	Ps135720	3e-10	100				YES
PITG_21179	0.999	37	0.513	24	Y	0.598	38	Y	0.998	15	Y	0.929	Y	0.764	Y	S	0.462	23	N	1	Y	MCVAGGALALLLILLTAATVRLAVMLVQLVTPRYTLA	37	0.026	0.989	0.018	S	1	37	extr:31.0	extr	YES	40.41	40.41	i2-24o29-48i	2	[29-48]	no	YES	Pr84350	8e-52	100	Ps144257	3e-36	64.4231	PITG_21179 Pr84350 Ps144257	Pr84350	Ps144257	no
PITG_23231	0.999	21	0.934	22	Y	0.865	22	Y	0.996	14	Y	0.932	Y	0.898	Y	S	0.967	22	Y	0.999	Y	MRSYQLTLFFGLVVLLATTEA	21	0.023	0.936	0.057	S	1	21	extr:31.0	extr	YES	7.06	7.06	o	0		no	YES	Pr82606	5.4	63.8889	Ps143254	0.061	100				YES
PITG_21055	0.988	30	0.81	31	Y	0.693	31	Y	0.978	26	Y	0.74	Y	0.717	Y	S	0.964	31	Y	0.992	Y	MAATEMKVLFSAKEYVLVALTLLLVPIVLA	30	0.004	0.989	0.214	S	2	30	plas:27.0, E.R.:2.0	plas	no	170.5	28.93	i16-38o53-75i100-122o154-176i189-211o226-248i253-275o285-307i	8	[285-307]	YES	no	Pr87684	5e-179	95.6268	Ps131210	4e-176	95.0437	PITG_21055 Pr87684 Ps131210	Pr87684	Ps131210	no
PITG_21247	0.999	20	0.909	21	Y	0.833	21	Y	0.987	5	Y	0.871	Y	0.852	Y	S	0.97	21	Y	1	Y	MKLSSTAFATLALLATAVNG	20	0.062	0.878	0.075	S	1	20	extr:27.0, lyso:3.0	extr	YES	0.43	0.43	o	0		no	YES	Pr54527	1e-139	91.1357	Ps108848	1e-139	95.0139		Pr54527		no
PITG_21245	1	20	0.853	21	Y	0.821	21	Y	0.988	5	Y	0.873	Y	0.847	Y	S	0.978	21	Y	1	Y	MKLLSTAFAAFALLAATVNG	20	0.051	0.871	0.102	S	2	20	extr:26.0, lyso:3.0, cyto:1.5	extr	YES	3.24	3.2	o	0		no	YES	Pr72132	2e-153	97.6316	Ps145625	5e-146	97.6316				YES
PITG_22934	1	23	0.928	24	Y	0.853	24	Y	0.993	13	Y	0.904	Y	0.879	Y	S	0.884	24	Y	1	Y	MSTLLRLVLLTLAVVLSPSRTQA	23	0.173	0.929	0.01	S	2	23	extr:22.0, lyso:4.0, E.R.:2.0, golg:2.0	extr	YES	0.17	0.14	o	0		no	YES	Pr78374	6e-134	95.1557	Ps138999	2e-134	95.1557				YES
PITG_22936	1	19	0.985	20	Y	0.892	20	Y	0.974	1	Y	0.864	Y	0.878	Y	S	0.996	20	Y	1	Y	MKFAACLVLMAIAINTAHA	19	0.036	0.909	0.121	S	2	19	extr:31.0	extr	YES	0.08	0.08	o	0		no	YES	Pr73234	1e-34	100	Ps129799	3e-46	100				YES
PITG_22935	0.998	20	0.723	21	Y	0.751	21	Y	0.975	5	Y	0.909	Y	0.83	Y	S	0.456	21	N	0.998	Y	MRLSYVIVVIAASFLVTTEA	20	0.033	0.887	0.074	S	1	20	extr:29.0	extr	YES	9.64	9.64	o	0		no	YES	Pr78800	6e-11	100	Ps140568	5e-07	100				YES
PITG_22939	0.97	15	0.339	23	Y	0.317	23	N	0.852	13	N	0.477	N	0.397	N	S	0.484	16	N	0.977	Y			0.089	0.665	0.407	S	4	22	extr:29.0	extr	no	0.23	0.23	o	0		no	no	Pr72036	4e-24	42.7632	Ps143890	4e-24	46.7105				YES
PITG_11339	0.999	23	0.848	24	Y	0.754	24	Y	0.967	5	Y	0.808	Y	0.781	Y	S	0.868	24	Y	0.999	Y	MFSSSKIAAVCLAVVALANSAYA	23	0.038	0.92	0.062	S	1	23	extr:28.0, E.R.:2.0	extr	YES	60.39	24.29	o	0		no	YES	Pr83044	3.1	10.7266	Ps138849	1.1	10.7266				YES
PITG_11374	1	37	0.366	38	Y	0.514	38	Y	0.976	26	Y	0.574	Y	0.544	Y	S	0.969	38	Y	1	Y	MSRFILQSTLSTPSSTTAAMKFLLPAAIALAAATAHA	37	0.207	0.377	0.257	S	5	37	extr:25.0, mito:5.5, mito_pero:3.5	extr	YES	1	1	o	0		no	YES	Pr52767	1e-06	51.9608	Ps109681	3e-08	57.8431				YES
PITG_11507	1	19	0.494	20	Y	0.636	20	Y	0.988	13	Y	0.93	Y	0.783	Y	S	0.345	22	N	1	Y	MRLSFIIVAVSLLAGGSGA	19	0.112	0.897	0.026	S	2	19	extr:32.0	extr	YES	19.46	19.46	i5-27o	1	[5-27]	no	YES	Pr75438	0.29	50	Ps134711	0.081	75				YES
PITG_11484	1	19	0.807	20	Y	0.831	20	Y	0.988	13	Y	0.936	Y	0.883	Y	S	0.415	20	N	1	Y	MRLSFIIFAISLLAGGSGA	19	0.059	0.858	0.054	S	2	19	extr:31.0	extr	YES	3.16	3.16	o	0		no	YES	Pr77562	5.2	25.1852	Ps134522	0.38	32.5926				YES
PITG_11528	0.996	25	0.844	26	Y	0.828	26	Y	0.972	17	Y	0.82	Y	0.824	Y	S	0.947	26	Y	0.997	Y	MVSSFMSKTTVFVSTLLASLTAVNA	25	0.049	0.911	0.039	S	1	25	extr:16.0, mito:7.0, cyto:3.0, E.R.:3.0, cyto_nucl:3.0	extr	YES	0.13	0.09	o	0		no	YES	Pr74830	2e-150	98.773	Ps141896	5e-126	96.6258		Pr74830		no
PITG_11341	0.998	23	0.811	24	Y	0.723	24	Y	0.97	5	Y	0.793	Y	0.758	Y	S	0.837	24	Y	0.999	Y	MFSSSKIAAVCLAVVALTNSAYA	23	0.038	0.922	0.071	S	1	23	extr:27.0, E.R.:2.0	extr	YES	58.74	14.49	o	0		no	YES	Pr87603	3e-05	9.87261	Ps138849	2e-06	9.87261				YES
PITG_22933	0.99	23	0.399	24	Y	0.505	24	Y	0.984	13	Y	0.773	Y	0.639	Y	S	0.702	24	Y	0.993	Y			0.018	0.953	0.075	S	1	23	extr:28.0, E.R.:2.0	extr	YES	7.88	7.88	o	0		no	YES	Pr74276	0.007	94.4099	Ps143456	0.55	21.7391				YES
PITG_11384	0.998	20	0.723	21	Y	0.745	21	Y	0.975	5	Y	0.909	Y	0.827	Y	S	0.456	21	N	0.998	Y	MRLSYVIVVIAASFLVTTEA	20	0.034	0.892	0.071	S	1	20	extr:29.0	extr	YES	9.31	9.31	o	0		no	YES	Pr78800	8e-11	100	Ps140568	5e-08	100				YES
PITG_11340	0.998	23	0.811	24	Y	0.723	24	Y	0.971	5	Y	0.794	Y	0.758	Y	S	0.836	24	Y	0.999	Y	MFSSSKIAAVCLAVVALTNSAYA	23	0.038	0.916	0.073	S	1	23	extr:29.0	extr	YES	25.82	14.86	o	0		no	YES	Pr87603	3e-05	10.3333	Ps138849	2e-06	10.3333				YES
PITG_11429	1	20	0.46	24	Y	0.584	21	Y	0.998	13	Y	0.943	Y	0.763	Y	S	0.388	21	N	1	Y	MRSLLLVILSTLVVLSATTG	20	0.15	0.895	0.014	S	2	20	extr:31.0	extr	YES	20.39	20.38	o4-26i	1	[4-26]	no	YES	Pr84627	0.8	42.4837	Ps143254	9e-08	79.7386				YES
PITG_11383	0.995	20	0.71	30	Y	0.697	21	Y	0.981	13	Y	0.9	Y	0.799	Y	S	0.436	21	N	0.996	Y	MRLSYVIVVIATSFLVTTEA	20	0.036	0.89	0.073	S	1	20	extr:26.0, E.R.:4.0	extr	YES	5.35	5.35	o	0		no	YES	Pr78800	2e-10	100	Ps140568	1e-07	100				YES
PITG_11344	1	20	0.555	21	Y	0.658	21	Y	0.976	4	Y	0.892	Y	0.775	Y	S	0.854	21	Y	1	Y	MRLLTVCTLIAASFLTTSDA	20	0.067	0.883	0.044	S	1	20	extr:25.0, mito:4.0	extr	YES	0.49	0.48	o	0		no	YES	Pr86248	0.001	55.5556	Ps139995	1e-08	100				YES
PITG_11459	0.95	23	0.644	20	Y	0.595	20	Y	0.988	13	Y	0.881	Y	0.738	Y	S	0.576	20	Y	0.966	Y			0.019	0.965	0.062	S	1	19	extr:23.0, lyso:5.0, nucl:2.5, cyto_nucl:2.5	extr	YES	22.55	22.55	i7-29o	1	[7-29]	no	YES	Pr78330	0	100	Ps130579	0	100	PITG_11459 Pr73792 Ps130579	Pr73792	Ps130579	no
PITG_11388	1	23	0.922	24	Y	0.85	24	Y	0.995	13	Y	0.901	Y	0.876	Y	S	0.881	24	Y	1	Y	MSTLLRLALLTLAVVLSPSRTQA	23	0.23	0.917	0.008	S	2	23	extr:13.0, lyso:7.0, E.R.:5.0, golg:3.0, pero:2.0	extr	YES	0.54	0.07	o	0		no	YES	Pr78374	0	100	Ps138999	0	100	PITG_11388 Pr78374 Ps138999	Pr78374	Ps138999	no
PITG_11524	1	16	0.367	17	Y	0.48	17	Y	0.99	2	Y	0.967	Y	0.724	Y	S	0.548	17	Y	1	Y			0.024	0.949	0.067	S	1	16	plas:13.0, E.R.:10.0, extr_plas:10.0, extr:5.0	plas	no	32.61	10.61	o514-536i	1	[514-536]	YES	no	Pr74833	0	94.575	Ps141365	0	95.1175	PITG_11524 Pr74833 Ps141365	Pr74833	Ps141365	no
PITG_11350	0.998	20	0.662	30	Y	0.702	21	Y	0.973	4	Y	0.895	Y	0.799	Y	S	0.451	21	N	0.998	Y	MRLSYVIAVIAASFLVTTEA	20	0.039	0.873	0.074	S	2	20	extr:27.0, E.R.:3.0	extr	YES	5.91	5.91	o	0		no	YES	Pr78800	2e-10	100	Ps140568	2e-07	100				YES
PITG_11525	0.999	21	0.291	22	N	0.461	22	Y	0.942	9	Y	0.807	Y	0.634	Y	S	0.797	22	Y	0.999	Y	MKAALQLLVSYAAVLASMASG	21	0.066	0.821	0.104	S	2	21	pero:19.0, plas:5.0, extr_plas:4.5, mito:2.5, extr:2.0, golg:2.0	pero	no	23.19	0.79	o502-524i	1	[502-524]	YES	no	Pr74832	0	100	Ps141364	0	100	PITG_11525 Pr74832 Ps141364	Pr74832	Ps141364	no
PITG_11421	0.998	19	0.515	20	Y	0.631	20	Y	0.973	13	Y	0.873	Y	0.752	Y	S	0.37	20	N	0.998	Y			0.068	0.939	0.051	S	1	19	extr:30.0	extr	YES	13.12	13.12	o	0		no	YES	Pr76324	9e-06	100	Ps127824	0.0007	100				YES
PITG_11460	0.992	26	0.693	27	Y	0.658	27	Y	0.934	14	Y	0.774	Y	0.716	Y	S	0.782	27	Y	0.992	Y	MTVSRSRSWGPLVLGAALGVAGLSYA	26	0.325	0.774	0.014	S	3	26	extr:19.0, pero:6.0, lyso:6.0	extr	YES	21.72	21.72	i12-34o	1	[12-34]	no	YES	Pr73788	0	100	Ps130582	0	100	PITG_11460 Pr73788 Ps130582	Pr73788	Ps130582	no
PITG_11338	0.96	12	0.129	27	N	0.107	63	N	0.861	4	N	0.346	N	0.226	N	S	0.242	28	N	0.729	Y			0.262	0.869	0.036	S	2	71	plas:26.0, mito:3.0	plas	no	22.76	11.48	o	0		no	no	Pr74744	6.2	24.3827	Ps140035	2.2	16.6667				YES
PITG_11454	0.903	16	0.682	17	Y	0.356	17	Y	0.7	13	N	0.221	N	0.289	N	S	0.764	17	Y	0.912	Y			0.195	0.103	0.678	_	3	-	cyto:11.5, cyto_nucl:9.5, nucl:6.5, cysk:5.0, extr:3.0, mito:3.0	cyto	no	0	0	o	0		no	no	Pr86760	3e-120	39.2906	Ps144390	0	97.1351			Ps144390	no
PITG_11433	0.998	25	0.809	26	Y	0.712	26	Y	0.974	9	Y	0.766	Y	0.739	Y	S	0.756	26	Y	0.998	Y	MQVSFFLRLTAATASLLSVVASSSG	25	0.299	0.844	0.01	S	3	25	extr:26.0, mito:3.0	extr	YES	0.16	0.16	o	0		no	YES	Pr78348	4e-109	87.1595	Ps125583	4e-86	59.144	PITG_11433 Pr78348 Ps125583	Pr78348	Ps125583	no
PITG_11450	0.983	22	0.66	23	Y	0.692	23	Y	0.99	8	Y	0.917	Y	0.804	Y	S	0.947	23	Y	0.986	Y	MQILSTITAAAVAITAIALVLA	22	0.027	0.949	0.053	S	1	22	extr:31.0	extr	YES	14.69	14.69	o	0		no	YES	Pr71607	9e-37	88.5246	Ps108491	2e-36	70.4918	PITG_11450 Pr71607 Ps108491	Pr71607	Ps108491	no
PITG_11480	0.999	20	0.351	21	Y	0.522	21	Y	0.977	3	Y	0.868	Y	0.695	Y	S	0.82	21	Y	0.999	Y	MRLSFVFAAIAATFLASSDA	20	0.104	0.859	0.054	S	2	20	extr:27.0, mito:2.0	extr	YES	0.55	0.55	o	0		no	YES	Pr78800	0.026	68.2692	Ps134711	0.047	44.2308				YES
PITG_21186	1	18	0.966	19	Y	0.845	19	Y	0.994	13	Y	0.949	Y	0.897	Y	S	0.979	19	Y	1	Y	MRLLLLVVALLGVTAVFA	18	0.028	0.963	0.04	S	1	18	extr:18.0, E.R.:10.0, golg:3.0	extr	YES	29.88	8.11	o224-246i	1	[224-246]	YES	no	Pr96432	7e-81	76.9517	Ps157174	8e-75	77.3234	PITG_21186 Pr96432 Ps157174	Pr96432	Ps157174	no
PITG_21190	0.995	22	0.582	23	Y	0.674	23	Y	0.987	13	Y	0.876	Y	0.775	Y	S	0.631	20	Y	0.995	Y	MCIRQVLILFALLASCTISIDA	22	0.028	0.908	0.072	S	1	22	extr:21.0, E.R.:8.0	extr	YES	0.38	0.38	o	0		no	YES	Pr86187	4e-68	89.0855	Ps135176	8e-36	47.1976	PITG_21190 Pr86187 Ps135176	Pr86187	Ps135176	no
PITG_21182	0.996	28	0.347	29	Y	0.314	29	N	0.975	12	Y	0.588	Y	0.451	Y	S	0.619	29	Y	0.996	Y			0.369	0.836	0.013	S	3	28	extr:9.0, lyso:7.0, E.R.:6.0, golg:5.0, pero:3.0	extr	no	0.74	0.31	o	0		no	no	Pr82765	0	96.2433	Ps135211	0	100	PITG_21182 Pr82765 Ps135211	Pr82765	Ps135211	no
PITG_22318	0.997	29	0.891	30	Y	0.767	30	Y	0.978	26	Y	0.737	Y	0.752	Y	S	0.884	30	Y	0.996	Y	MLSVSILKTEYPLFNALAVASLLLLLVEA	29	0.005	0.975	0.175	S	2	29	extr:30.0	extr	YES	17.55	17.28	i13-35o	1	[13-35]	no	YES	Pr94633	9e-15	30.303	Ps136346	2e-33	78.7879				YES
PITG_21094	0.967	21	0.692	22	Y	0.45	22	Y	0.917	2	Y	0.522	Y	0.486	Y	S	0.53	22	Y	0.961	Y	MVSSLALRAWLFASCGGGIRS	21	0.649	0.206	0.112	M	3	9	extr:24.0, mito:7.0	extr	no	0.17	0.17	o	0		no	no	No hit found	NA	0			0				YES
PITG_21098	0.996	18	0.339	29	Y	0.451	17	Y	0.983	4	Y	0.928	Y	0.689	Y	S	0.446	19	N	0.996	Y	MALFVSFLINAAVVCAFASSFFSRQCYA	28	0.194	0.892	0.018	S	2	16	plas:29.0	plas	no	103.23	18.68	o4-23i160-177o200-222i229-251o261-283i	5	[261-283]	YES	no	Pr50254	9e-51	53.6184	Ps113704	1e-45	51.9737				YES
PITG_21363	1	24	0.964	25	Y	0.9	25	Y	0.997	13	Y	0.92	Y	0.91	Y	S	0.954	25	Y	1	Y	MARFMTYLALMALAVVAVTSPVSA	24	0.07	0.918	0.019	S	1	24	extr:21.0, E.R.:7.0, plas:2.0	extr	YES	22.16	16.16	o	0		no	YES	Pr84391	4e-08	31.6547	Ps138547	5e-10	32.3741				YES
PITG_21362	0.997	20	0.806	21	Y	0.742	21	Y	0.913	13	Y	0.747	Y	0.745	Y	S	0.656	21	Y	0.997	Y	MRHLLTAAVILFGGCDMASA	20	0.028	0.863	0.188	S	2	20	extr:21.0, E.R.:7.0, cyto_nucl:2.5	extr	YES	0.39	0.39	o	0		no	YES	Pr75845	2e-25	95.102	Ps138565	1e-20	93.8776				YES
PITG_20988	0.927	17	0.245	18	N	0.376	18	Y	0.953	13	Y	0.717	Y	0.547	Y	S	0.85	18	Y	0.925	Y			0.27	0.551	0.093	S	4	17	extr:29.0	extr	YES	0.03	0.02	o	0		no	YES	Pr77830	1.2	57.0175	Ps130505	1.6	42.1053				YES
PITG_12181	1	18	1	19	Y	0.896	19	Y	0.996	13	Y	0.942	Y	0.919	Y	S	0.978	19	Y	1	Y	MSLAILLSLLSLLHGARA	18	0.105	0.893	0.027	S	2	18	extr:19.0, extr_plas:12.5, plas:4.0, E.R.:4.0, lyso:3.0	extr	YES	22.41	0.09	o489-511i	1	[489-511]	YES	no	Pr74717	0	97.7316	Ps129416	0	96.5974	PITG_12181 Pr74717 Ps129416	Pr74717	Ps129416	no
PITG_12298	0.952	27	0.183	28	N	0.289	28	N	0.885	11	Y	0.598	Y	0.443	Y	S	0.641	28	Y	0.961	Y			0.586	0.385	0.028	M	4	40	extr:23.0, E.R.:3.0, lyso:3.0	extr	no	8.68	8.5	o	0		no	no	Pr84975	0	100	Ps129333	0	100	PITG_12298 Pr84975 Ps129333	Pr84975	Ps129333	no
PITG_12205	0.976	24	0.123	29	N	0.22	21	N	0.943	13	Y	0.721	Y	0.471	Y	S	0.74	25	Y	0.973	Y			0.072	0.967	0.035	S	1	20	extr:19.0, mito:4.0, cyto_nucl:3.5, nucl:3.0, cyto:2.0, pero:2.0	extr	no	2.21	1.49	o	0		no	no	Pr87347	9e-06	9.87261	Ps131410	4e-05	11.1465				YES
PITG_12148	0.974	19	0.82	20	Y	0.47	20	Y	0.773	1	N	0.428	N	0.449	Y	S	0.945	20	Y	0.973	Y	MIALFLSQTVVAVSKSVNA	19	0.265	0.182	0.365	_	5	-	extr:19.0, nucl:8.5, cyto_nucl:5.5, lyso:3.0	extr	no	0	0	o	0		no	no	Pr93864	8e-78	29.0441	Ps155784	1e-78	36.9485	PITG_12148 Pr93864 Ps155784	Pr93864	Ps155784	no
PITG_12121	0.998	25	0.52	26	Y	0.616	26	Y	0.977	13	Y	0.801	Y	0.708	Y	S	0.816	26	Y	0.999	Y	MVKAGLFEVVAVCVALMAALAATHA	25	0.16	0.784	0.027	S	2	25	extr:21.0, E.R.:9.0	extr	YES	21.49	19.66	i5-27o	1	[5-27]	no	YES	Pr74664	2e-134	93.8111	Ps111950	4e-98	60.9121			Ps111950	no
PITG_12139	0.999	19	0.785	20	Y	0.784	20	Y	0.975	4	Y	0.86	Y	0.822	Y	S	0.857	20	Y	1	Y	MKFATGLVLAAIAVTAANA	19	0.061	0.901	0.086	S	1	19	extr:27.0, mito:2.0	extr	YES	1.24	1.24	o	0		no	YES	Pr74678	8e-12	66.2953	Ps129455	6e-28	81.0585				YES
PITG_12129	1	21	0.326	22	Y	0.525	22	Y	0.993	13	Y	0.939	Y	0.732	Y	S	0.481	22	N	1	Y	MKSAFTLSLALVAVTATISAA	21	0.029	0.949	0.045	S	1	21	extr:32.0	extr	YES	1.39	1.36	o	0		no	YES	Pr74673	5e-72	94.2982	Ps129462	8e-43	63.5965	PITG_12129 Pr74673 Ps129462	Pr74673	Ps129462	no
PITG_12232	0.946	14	0.211	28	N	0.296	28	N	0.993	2	Y	0.826	Y	0.561	Y	S	0.492	15	N	0.885	Y			0.015	0.948	0.085	S	1	27	plas:29.0	plas	no	62.03	26.55	i5-27o	1	[5-27]	no	no	Pr93903	1e-42	90.4255	Ps155743	2e-43	91.4894				YES
PITG_12090	0.987	17	0.254	18	N	0.367	18	Y	0.868	5	N	0.578	Y	0.473	Y	S	0.88	18	Y	0.989	Y			0.052	0.809	0.29	S	3	17	plas:12.0, pero:9.0, E.R.:8.0	plas	no	0.57	0	o	0		no	no	Pr84114	4e-77	98.0676	Ps144583	2e-40	21.7391				YES
PITG_12276	0.999	22	0.801	23	Y	0.828	23	Y	0.992	13	Y	0.917	Y	0.872	Y	S	0.81	23	Y	0.999	Y	MRTASSFFVLVSTVLLFASAKA	22	0.25	0.884	0.008	S	2	22	extr:30.0	extr	YES	5.15	5.15	o	0		no	YES	Pr76339	5e-15	100	Ps136046	0.022	60				YES
PITG_12138	1	19	0.449	19	Y	0.607	19	Y	0.988	13	Y	0.932	Y	0.769	Y	S	0.501	21	Y	1	Y	MKLAVGLVLAAVAAVAVSA	19	0.029	0.923	0.104	S	1	18	extr:25.0, extr_plas:14.0, E.R.:3.0	extr	YES	3.19	3.19	o	0		no	YES	Pr74677	8e-81	92.1429	Ps129456	2e-91	90	PITG_12138 Pr74677 Ps129456	Pr74677	Ps129456	no
PITG_12239	0.999	23	0.504	24	Y	0.587	24	Y	0.993	20	Y	0.934	Y	0.76	Y	S	0.346	28	N	0.999	Y	MKAIGASCRWSFVSLALLCSVLAAATS	27	0.127	0.866	0.013	S	2	23	plas:15.0, extr_plas:11.0, E.R.:8.5, extr:5.0, E.R._golg:5.0	plas	no	28.33	5.89	o521-543i	1	[521-543]	YES	no	Pr74749	4e-34	26.8836	Ps127311	9e-07	13.0137				YES
PITG_12108	1	37	0.701	21	Y	0.402	21	Y	0.999	13	Y	0.966	Y	0.684	Y	S	0.466	24	N	1	Y	MWTLLLVLLLLGLVAMAAFA	20	0.022	0.966	0.044	S	1	20	plas:19.0, E.R.:12.0	plas	no	22.87	22.5	i5-27o	1	[5-27]	no	no	Pr74659	0	99.7569	Ps129478	0	100	PITG_12108 Pr74659 Ps129478	Pr74659	Ps129478	no
PITG_22960	0.99	15	0.526	16	Y	0.616	16	Y	0.939	13	Y	0.793	Y	0.705	Y	S	0.844	16	Y	0.991	Y	MMLVLFCVIIGEADS	15	0.056	0.838	0.274	S	3	15	E.R.:18.0, extr:6.0, cyto_pero:3.3, pero:3.0, mito_pero:2.8, cyto:2.5	E.R.	no	0.07	0.05	o	0		no	no	Pr74766	7e-19	17.0868	Ps125578	7e-25	18.3473				YES
PITG_12094	0.935	13	0.137	14	N	0.287	14	N	0.877	5	Y	0.639	Y	0.463	Y	S	0.468	18	N	0.945	Y			0.096	0.599	0.502	S	5	13	plas:12.0, E.R.:12.0, extr:5.0	plas	no	1.25	0.07	o	0		no	no	Pr84114	1e-66	100	Ps143952	2e-39	22.0367				YES
PITG_12074	0.989	17	0.322	18	Y	0.386	18	Y	0.894	5	Y	0.556	Y	0.471	Y	S	0.849	18	Y	0.992	Y			0.25	0.499	0.211	S	4	17	pero:17.0, plas:7.0, extr_plas:6.5, extr:4.0, E.R.:2.0	pero	no	0.23	0	o	0		no	no	Pr85672	4e-27	14.2667	Ps137670	4e-26	14.2667				YES
PITG_12098	0.987	17	0.254	18	N	0.369	18	Y	0.86	5	N	0.585	Y	0.477	Y	S	0.873	18	Y	0.989	Y			0.044	0.782	0.413	S	4	17	extr:25.0, pero:4.0	extr	YES	0.01	0.01	o	0		no	YES	Pr50500	2e-41	91.5929	Ps143952	4e-43	52.6549				YES
PITG_12081	0.934	16	0.069	16	N	0.201	16	N	0.865	3	N	0.632	Y	0.417	N	S	0.873	16	Y	0.923	Y			0.086	0.722	0.38	S	4	15	extr:12.0, E.R.:7.0, pero:4.5, cyto_pero:4.5, plas:4.0, cyto:3.5	extr	no	1.45	0	o	0		no	no	Pr84114	3e-69	100	Ps143367	8e-35	35.6073				YES
PITG_12266	1	24	0.852	25	Y	0.842	25	Y	0.982	14	Y	0.909	Y	0.876	Y	S	0.969	25	Y	1	Y	MPPGAFARLAGLLLALAGLKTANA	24	0.074	0.871	0.044	S	2	24	plas:32.0	plas	no	176.73	1.29	o393-415i427-449o459-481i493-515o560-582i603-625o640-662i798-820o	8	[798-820]	YES	no	Pr74759	0	99.0266	Ps155741	0	95.8469	PITG_12266 Pr74759 Ps155741	Pr74759	Ps155741	no
PITG_12210	0.989	24	0.187	29	N	0.251	25	N	0.983	13	Y	0.708	Y	0.479	Y	S	0.764	25	Y	0.987	Y			0.031	0.948	0.076	S	1	24	extr:19.0, lyso:5.0, mito:4.0, nucl:3.0	extr	no	12.52	6.2	o	0		no	no	Pr87347	2e-09	16.4678	Ps131410	4e-10	16.2291				YES
PITG_12077	0.991	20	0.638	21	Y	0.539	21	Y	0.918	13	Y	0.569	Y	0.554	Y	S	0.544	35	Y	0.992	Y	MLSRLTMLRKLSARLAPAAA	20	0.887	0.038	0.084	M	1	47	mito:22.0, nucl:7.5, cyto_nucl:5.0	mito	no	0.88	0.87	o	0		no	no	Pr94164	0	88.4956	Ps158475	0	84.0708	PITG_12077 Pr94164 Ps158475	Pr94164	Ps158475	no
PITG_12131	0.961	19	0.431	20	Y	0.498	20	Y	0.849	4	N	0.687	Y	0.592	Y	S	0.85	20	Y	0.97	Y	MKPNVCIVFAAIAITSVYG	19	0.159	0.648	0.161	S	3	19	extr:24.0, E.R.:3.0, lyso:3.0	extr	YES	7.49	7.42	o	0		no	YES	Pr74674	2e-75	100	Ps129459	7e-49	51.5723	PITG_12131 Pr74674 Ps129459	Pr74674	Ps129459	no
PITG_12319	0.999	21	0.766	22	Y	0.637	22	Y	0.966	1	Y	0.692	Y	0.664	Y	S	0.855	22	Y	0.999	Y	MRFASILVAVLAGANLDGTLG	21	0.133	0.729	0.14	S	3	21	extr:27.0, lyso:3.0	extr	YES	0.26	0.06	o	0		no	YES	Pr84957	7e-122	96.7626	Ps129314	1e-122	94.6043	PITG_12319 Pr84957 Ps129314	Pr84957	Ps129314	no
PITG_12216	0.904	30	0.377	31	Y	0.554	31	Y	0.995	12	Y	0.891	Y	0.723	Y	S	0.688	31	Y	0.926	Y	MGLASRIPSLGTAVACWAVLWTLILNVVPA	30	0.067	0.895	0.038	S	1	30	plas:21.0, E.R.:7.0, extr:3.0	plas	no	119.17	40.22	o10-32i39-61o65-87i153-175o185-204i	5	[185-204]	YES	no	Pr74735	2e-80	97.8723	Ps129392	6e-92	100	PITG_12216 Pr74735 Ps129392	Pr74735	Ps129392	no
PITG_20936	1	22	0.504	23	Y	0.602	23	Y	0.991	13	Y	0.862	Y	0.732	Y	S	0.836	23	Y	1	Y			0.046	0.914	0.061	S	1	22	extr:28.0, mito:2.0	extr	YES	0.54	0.54	o	0		no	YES	Pr81610	0.22	56.0976	Ps140204	2e-05	100				YES
PITG_20940	0.971	20	0.877	21	Y	0.83	21	Y	0.925	10	Y	0.823	Y	0.826	Y	S	0.856	21	Y	0.969	Y	MPNSAFVVFVILDFLNVLTA	20	0.027	0.914	0.086	S	1	20	E.R.:18.0, extr:8.0, plas:2.0, pero:2.0	E.R.	no	36.58	15.29	o5-24i159-181o	2	[159-181]	YES	no	Pr83465	2e-15	54.8913	Ps140592	3e-11	60.3261				YES
PITG_20934	1	22	0.504	23	Y	0.602	23	Y	0.991	13	Y	0.862	Y	0.732	Y	S	0.836	23	Y	1	Y			0.046	0.914	0.061	S	1	22	extr:28.0, mito:2.0	extr	YES	0.54	0.54	o	0		no	YES	Pr81610	0.22	56.0976	Ps140204	2e-05	100				YES
PITG_20997	0.962	17	0.266	18	N	0.347	18	Y	0.801	13	N	0.498	Y	0.423	N	S	0.855	18	Y	0.97	Y			0.076	0.669	0.419	S	4	17	extr:23.0, cyto_nucl:3.0, lyso:3.0, nucl:2.0, cyto:2.0	extr	no	0	0	o	0		no	no	Pr50500	4e-40	92.8571	Ps127144	4e-31	39.6104				YES
PITG_21034	0.977	17	0.306	18	N	0.387	18	Y	0.839	5	N	0.556	Y	0.471	Y	S	0.95	18	Y	0.983	Y			0.055	0.795	0.286	S	3	17	extr:16.0, pero:7.5, cyto_pero:4.5, plas:4.0, E.R.:3.0	extr	YES	0.41	0	o	0		no	YES	Pr80840	3e-36	28.6058	Ps137868	1e-51	99.5192				YES
PITG_21037	0.926	21	0.268	17	N	0.359	17	Y	0.881	12	Y	0.75	Y	0.555	Y	S	0.827	22	Y	0.949	Y			0.143	0.464	0.153	S	4	16	extr:14.0, cyto:12.0, mito:4.0	extr	YES	3.9	3.9	o	0		no	YES	Pr72966	9e-53	89.916	Ps128752	1e-55	89.916				YES
PITG_20953	0.996	25	0.844	26	Y	0.828	26	Y	0.972	17	Y	0.82	Y	0.824	Y	S	0.947	26	Y	0.997	Y	MVSSFMSKTTVFVSTLLASLTAVNA	25	0.049	0.911	0.039	S	1	25	extr:21.0, mito:4.0, cyto_nucl:2.5, cyto:2.0, pero:2.0	extr	YES	0.15	0.1	o	0		no	YES	Pr74830	3e-129	100	Ps141896	2e-109	100				YES
PITG_13045	0.999	24	0.649	27	Y	0.703	27	Y	0.996	14	Y	0.877	Y	0.79	Y	S	0.353	27	N	0.999	Y	MRPSFVLALLVAFVVACVSVTARANA	26	0.087	0.901	0.02	S	1	26	extr:22.0, E.R.:4.0, lyso:3.0	extr	YES	43.11	20.82	o5-27i113-135o	2	[113-135]	YES	no	Pr83417	3e-06	74.2647	Ps138584	0.002	57.3529				YES
PITG_13091	0.961	18	0.668	19	Y	0.656	19	Y	0.911	14	Y	0.715	Y	0.685	Y	S	0.909	19	Y	0.96	Y	MTKIRLICLVEVVVGGEA	18	0.021	0.947	0.098	S	1	18	plas:15.0, extr:12.0, mito:5.0	plas	no	0.03	0.03	o	0		no	no	No hit found	NA	0			0				YES
PITG_13047	0.999	24	0.649	27	Y	0.703	27	Y	0.996	14	Y	0.877	Y	0.79	Y	S	0.353	27	N	0.999	Y	MRPSFVLALLVAFVVACVSVTARANA	26	0.087	0.901	0.02	S	1	26	extr:14.0, E.R.:9.0, lyso:5.0, plas:3.0	extr	YES	43.09	20.57	i5-27o112-134i	2	[112-134]	YES	no	Pr83417	5e-06	54.3011	Ps138584	0.003	41.9355				YES
PITG_22987	0.998	23	0.849	24	Y	0.839	24	Y	0.967	12	Y	0.876	Y	0.858	Y	S	0.811	24	Y	0.998	Y	MRQSIAFLGAIIIIFMSPNAIVA	23	0.095	0.851	0.038	S	2	23	extr:29.0	extr	YES	19.53	19.53	o4-23i	1	[4-23]	no	YES	Pr80531	0.49	87.1429	Ps136046	4.4	24.2857				YES
PITG_13147	0.984	23	0.381	24	Y	0.364	24	Y	0.874	4	Y	0.516	Y	0.44	Y	S	0.95	24	Y	0.981	Y			0.056	0.902	0.069	S	1	23	extr:13.0, mito:11.0, cyto_mito:7.3, lyso:5.0	extr	YES	0.1	0.03	o	0		no	YES	Pr76612	1e-112	39.3209	Ps144223	0.24	11.2815		Pr76612		no
PITG_13052	1	19	0.955	20	Y	0.9	20	Y	0.992	1	Y	0.915	Y	0.908	Y	S	0.621	20	Y	1	Y	MRLLATLLVLALTPSSSEA	19	0.056	0.928	0.049	S	1	19	extr:16.5, extr_plas:12.5, plas:5.5, mito:5.0, lyso:3.0	extr	YES	24.11	0	o277-299i	1	[277-299]	YES	no	Pr76665	3e-42	41.7867	Ps140623	4e-48	37.1758				YES
PITG_13051	0.998	20	0.646	24	Y	0.684	24	Y	0.988	13	Y	0.847	Y	0.766	Y	S	0.616	24	Y	0.998	Y			0.018	0.95	0.079	S	1	23	extr:28.0, lyso:3.0	extr	YES	22.5	0.02	o278-300i	1	[278-300]	YES	no	Pr76664	3e-63	46.8208	Ps140622	1e-73	46.5318	PITG_13051 Pr76664 Ps140622	Pr76664	Ps140622	no
PITG_22991	0.931	20	0.219	21	N	0.254	21	N	0.772	2	N	0.56	Y	0.407	N	S	0.793	21	Y	0.936	Y			0.382	0.372	0.08	M	5	22	mito:22.5, mito_pero:12.0, cyto:6.0	mito	no	0.11	0.1	o	0		no	no	Pr83454	0.12	41.9277	Ps138137	0.056	54.2169				YES
PITG_13102	0.982	22	0.154	18	N	0.282	18	N	0.876	2	Y	0.673	Y	0.478	Y	S	0.866	18	Y	0.954	Y			0.035	0.976	0.041	S	1	17	plas:17.0, E.R.:8.0, extr:4.0	plas	no	0.91	0.46	o	0		no	no	Pr76638	0	86.4379	Ps127837	0	92.9739				YES
PITG_13182	1	18	0.471	20	Y	0.568	20	Y	0.991	1	Y	0.9	Y	0.734	Y	S	0.469	19	N	0.999	Y	MRCCVTLLMLVLASRNTA	18	0.071	0.947	0.04	S	1	19	extr:18.5, extr_plas:13.5, plas:5.5, mito:4.0	extr	YES	24.41	1.83	o125-147i	1	[125-147]	YES	no	Pr76578	1e-117	95.1807	Ps127917	4e-117	100	PITG_13182 Pr76578 Ps127917	Pr76578	Ps127917	no
PITG_13113	0.981	27	0.324	30	Y	0.521	30	Y	0.994	17	Y	0.917	Y	0.719	Y	S	0.519	30	Y	0.975	Y	MLPVAISVAGMYTLPLLLLVSLYGVDSWA	29	0.019	0.972	0.038	S	1	29	extr:29.0	extr	YES	19.01	18.93	i2-24o	1	[2-24]	no	YES	Pr76631	7e-178	91.8415	Ps127846	0	91.3753	PITG_13113 Pr76631 Ps127846	Pr76631	Ps127846	no
PITG_13072	1	20	0.429	21	Y	0.6	21	Y	0.993	13	Y	0.961	Y	0.78	Y	S	0.322	21	N	1	Y	MLAYRIVLLVAAALLASTKAALS	23	0.078	0.938	0.021	S	1	20	extr:30.0	extr	YES	6.06	6.05	o	0		no	YES	Pr78054	1e-12	65.4639	Ps136921	6e-11	35.0515				YES
PITG_13044	1	21	0.546	16	Y	0.635	22	Y	0.994	13	Y	0.946	Y	0.791	Y	S	0.511	22	Y	1	Y	MRASLLLLLVAATIAISLTAA	21	0.176	0.837	0.014	S	2	21	extr:22.0, E.R.:7.0	extr	YES	42.8	21.37	o5-27i229-251o	2	[229-251]	YES	no	Pr83464	6e-42	92.4603	Ps143626	9e-23	82.5397				YES
PITG_13125	0.999	24	0.794	25	Y	0.794	25	Y	0.979	4	Y	0.876	Y	0.835	Y	S	0.698	25	Y	0.999	Y	MGPQCVMAVLVLLIFALQSNTGFG	24	0.031	0.947	0.054	S	1	24	extr:32.0	extr	YES	6.62	6.61	o	0		no	YES	Pr78053	6e-05	95.8904	Ps137436	3e-16	81.2785				YES
PITG_13157	0.996	18	0.422	19	Y	0.538	19	Y	0.986	13	Y	0.879	Y	0.708	Y	S	0.439	19	N	0.996	Y	MKLSYIIAFAAVAVASTAIPTNA	23	0.037	0.908	0.112	S	2	18	extr:29.0	extr	YES	9.68	9.68	o	0		no	YES	Pr82920	1e-14	24.7423	Ps135684	2e-15	24.7423				YES
PITG_13007	0.997	22	0.874	23	Y	0.877	23	Y	0.996	14	Y	0.961	Y	0.919	Y	S	0.519	24	Y	0.997	Y	MTRGRHLLVLLALACLVALSVA	22	0.062	0.927	0.021	S	1	22	extr:26.0, lyso:4.0	extr	YES	15.76	15.76	i7-29o	1	[7-29]	no	YES	Pr94591	2e-178	100	Ps140557	3e-178	94.0217	PITG_13007 Pr94591 Ps140557	Pr94591	Ps140557	no
PITG_13185	0.952	36	0.078	31	N	0.228	31	N	0.985	12	Y	0.82	Y	0.524	Y	S	0.503	31	Y	0.941	Y			0.299	0.515	0.08	S	4	30	extr:9.0, mito:6.0, E.R.:5.0, lyso:5.0, golg:5.0	extr	no	22.2	3.87	i198-215o	1	[198-215]	YES	no	Pr76575	2e-113	97.4304	Ps127914	7e-105	95.5032	PITG_13185 Pr76575 Ps127914	Pr76575	Ps127914	no
PITG_13093	0.999	16	0.776	17	Y	0.799	17	Y	0.976	13	Y	0.933	Y	0.866	Y	S	0.52	20	Y	0.999	Y	MRVYFILILAVATVSG	16	0.061	0.9	0.055	S	1	16	extr:31.0	extr	YES	4.6	4.6	o	0		no	YES	Pr86463	4e-14	96.1039	Ps140750	1e-15	100				YES
PITG_13048	1	21	0.546	16	Y	0.635	22	Y	0.994	13	Y	0.946	Y	0.791	Y	S	0.511	22	Y	1	Y	MRASLLLLLVAATIAISLTAA	21	0.176	0.837	0.014	S	2	21	extr:22.0, E.R.:7.0	extr	YES	42.86	21.42	o5-27i229-251o	2	[229-251]	YES	no	Pr83464	3e-42	92.4603	Ps143626	9e-23	82.5397		Pr83464		no
PITG_13018	0.999	24	0.714	25	Y	0.782	25	Y	0.993	7	Y	0.949	Y	0.866	Y	S	0.745	25	Y	0.999	Y	MRFQSAVLLAVVIPLLLVLGSSSA	24	0.153	0.882	0.017	S	2	24	extr:32.0	extr	YES	20.56	20.56	i7-26o	1	[7-26]	no	YES	Pr85883	1e-14	69.3396	Ps139179	2e-13	66.5094				YES
PITG_13111	0.952	27	0.188	26	N	0.35	26	Y	0.983	11	Y	0.821	Y	0.585	Y	S	0.394	28	N	0.928	Y			0.49	0.537	0.04	S	5	25	extr:19.5, extr_plas:11.5, E.R.:3.5, E.R._golg:3.5, lyso:3.0, plas:2.5	extr	YES	20.18	0.65	i323-342o	1	[323-342]	YES	no	Pr76633	0	49.2519	Ps145575	0	49.2519	PITG_13111 Pr76633 Ps145575	Pr76633	Ps145575	no
PITG_13101	0.982	22	0.154	18	N	0.277	18	N	0.867	2	N	0.65	Y	0.463	Y	S	0.866	18	Y	0.954	Y			0.054	0.943	0.036	S	1	17	E.R.:21.0, extr:10.0	E.R.	no	0.3	0.29	o	0		no	no	Pr76638	0	93.4564	Ps127837	0	92.7852				YES
PITG_13115	1	23	0.546	27	Y	0.645	27	Y	0.993	5	Y	0.875	Y	0.76	Y	S	0.615	27	Y	1	Y	MRLYASRFRALLVLLVAISAHNAAKA	26	0.552	0.862	0.003	S	4	26	extr:9.0, pero:8.0, extr_plas:8.0, mito:7.0, plas:5.0	extr	YES	7.8	0.62	o	0		no	YES	Pr76629	4e-134	100	Ps127848	6e-139	100	PITG_13115 Pr76629 Ps127848	Pr76629	Ps127848	no
PITG_13114	0.999	26	0.971	27	Y	0.894	27	Y	0.977	16	Y	0.9	Y	0.897	Y	S	0.987	27	Y	0.999	Y	MPLHHNLTSLLLSCVVALAFISVTDA	26	0.014	0.979	0.052	S	1	26	extr:27.0, lyso:3.0	extr	YES	4.84	4.82	o	0		no	YES	Pr46906	2e-48	31.2676	Ps127845	9e-33	30.7042		Pr46906	Ps127845	no
PITG_22986	0.999	23	0.57	24	Y	0.688	24	Y	0.962	8	Y	0.891	Y	0.79	Y	S	0.446	24	N	0.999	Y	MRQLTVFLGAVIIIFTGTNAVAA	23	0.069	0.918	0.042	S	1	23	extr:32.0	extr	YES	19.51	19.51	o4-23i	1	[4-23]	no	YES	Pr83582	0.17	100	Ps136046	0.016	49.4845				YES
PITG_12952	0.999	20	0.62	26	Y	0.687	21	Y	0.974	2	Y	0.904	Y	0.795	Y	S	0.589	21	Y	0.999	Y	MRFYIAFLATAATILVSTNA	20	0.058	0.881	0.044	S	1	20	extr:29.0	extr	YES	4	4	o	0		no	YES	Pr80526	4e-09	100	Ps136215	3e-08	88.6667				YES
PITG_13172	0.986	29	0.124	26	N	0.296	26	N	0.979	10	Y	0.881	Y	0.589	Y	S	0.659	26	Y	0.987	Y			0.112	0.882	0.019	S	2	25	plas:27.0, E.R.:4.0	plas	no	178.4	22.59	i5-27o94-116i129-151o179-201i221-243o304-321i353-375o410-432i	8	[410-432]	YES	no	Pr94555	3e-109	74.5958	Ps155373	8e-166	100	PITG_13172 Pr94555 Ps155373	Pr94555	Ps155373	no
PITG_22990	1	19	0.907	20	Y	0.854	20	Y	0.989	13	Y	0.94	Y	0.897	Y	S	0.924	20	Y	1	Y	MHLVYMLLTVAALLRPCSA	19	0.073	0.85	0.085	S	2	19	extr:29.0	extr	YES	1.3	1.3	o	0		no	YES	Pr82227	3e-07	86.3636	Ps127883	3e-24	85.0649				YES
PITG_22993	0.998	18	0.378	20	Y	0.568	20	Y	0.976	7	Y	0.916	Y	0.742	Y	S	0.368	20	N	0.998	Y	MNLGVFVTTLFAALIACAA	19	0.023	0.97	0.071	S	1	19	extr:28.0, mito:1.0	extr	YES	12.03	11.65	o	0		no	YES	Pr84273	2e-37	78.4091	Ps141553	5e-35	77.8409				YES
PITG_13100	0.933	19	0.793	20	Y	0.72	20	Y	0.879	4	Y	0.748	Y	0.734	Y	S	0.785	20	Y	0.948	Y	MMHKLGVMLLYMFPSSTS	18	0.048	0.773	0.205	S	3	19	extr:26.0, cyto_nucl:2.5, nucl:2.0	extr	YES	0.04	0.02	o	0		no	YES	Pr76643	9e-74	100	Ps127819	3e-60	100				YES
PITG_13186	0.999	20	0.271	21	N	0.435	21	Y	0.963	7	Y	0.814	Y	0.624	Y	S	0.733	21	Y	0.999	Y	MAPLAHVLLPAALMAASCTA	20	0.05	0.879	0.098	S	2	20	plas:31.0	plas	no	154.64	0.49	o362-384i386-408o438-460i494-516o570-592i627-649o654-672i	7	[654-672]	YES	no	Pr76574	0	100	Ps127913	0	100	PITG_13186 Pr76574 Ps127913	Pr76574	Ps127913	no
PITG_13098	1	20	0.948	21	Y	0.878	21	Y	0.995	1	Y	0.882	Y	0.88	Y	S	0.778	21	Y	1	Y	MRLLFLSLWILCCFDNAINA	20	0.027	0.967	0.053	S	1	20	extr:30.0	extr	YES	0.08	0.03	o	0		no	YES	Pr76643	3e-105	93.6416	Ps127828	1e-106	89.3064			Ps127828	no
PITG_13119	1	24	0.506	25	Y	0.524	25	Y	0.991	13	Y	0.783	Y	0.653	Y	S	0.82	25	Y	1	Y	MSLQCLILALGLLIFAARNNTCLG	24	0.177	0.798	0.028	S	2	24	extr:19.0, E.R.:7.0, lyso:4.0	extr	YES	0.32	0.32	o	0		no	YES	Pr86544	2e-05	57.6667	Ps137436	1e-20	69			Ps137436	no
PITG_22992	0.992	21	0.451	22	Y	0.352	22	Y	0.884	1	Y	0.612	Y	0.482	Y	S	0.809	22	Y	0.995	Y			0.142	0.851	0.057	S	2	21	extr:23.0, mito:6.0	extr	YES	0.07	0.04	o	0		no	YES	Pr77146	7.2	35.2381	Ps158915	0.41	36.1905				YES
PITG_22994	0.998	18	0.378	20	Y	0.567	20	Y	0.975	7	Y	0.915	Y	0.741	Y	S	0.368	20	N	0.998	Y	MNLGVFVTTLFAALIACAA	19	0.024	0.969	0.068	S	1	19	extr:27.0, E.R.:2.0	extr	YES	11.95	11.6	o	0		no	YES	Pr84273	6e-37	77.095	Ps141553	3e-34	76.5363				YES
PITG_21299	0.998	24	0.483	25	Y	0.629	25	Y	0.981	6	Y	0.913	Y	0.771	Y	S	0.568	25	Y	0.997	Y	MSAGRNGLVAFTLLFTLLSNAVKA	24	0.057	0.932	0.026	S	1	24	extr_plas:12.5, extr:11.5, plas:10.5, pero:6.0	extr	YES	28.95	1.1	o370-392i	1	[370-392]	YES	no	Pr77476	0	97.7415	Ps140003	0	89.2095	PITG_21299 Pr77476 Ps140003	Pr77476	Ps140003	no
PITG_21303	1	20	0.561	21	Y	0.655	21	Y	0.982	13	Y	0.9	Y	0.777	Y	S	0.611	21	Y	1	Y	MRAFFSLLVAAAALFASSEA	20	0.149	0.835	0.022	S	2	20	extr:25.0, mito:6.0	extr	YES	8.44	0.73	o	0		no	YES	Pr86187	0.1	44.1315	Ps131847	8e-10	52.5822				YES
PITG_22354	0.928	33	0.43	34	Y	0.481	34	Y	0.883	24	Y	0.421	N	0.451	Y	S	0.736	34	Y	0.933	Y			0.559	0.25	0.142	M	4	78	mito:13.0, cyto:7.5, cyto_nucl:7.5, extr:6.0	mito	no	41.82	21.9	i17-39o71-93i	2	[71-93]	YES	no	Pr77259	7e-05	100	Ps143964	0.002	100				YES
PITG_21038	0.992	22	0.308	23	N	0.406	23	Y	0.966	7	Y	0.705	Y	0.555	Y	S	0.723	23	Y	0.993	Y			0.054	0.77	0.244	S	3	22	extr:30.0	extr	YES	5.87	5.87	o	0		no	YES	Pr78170	3e-41	98.0198	Ps144420	3e-40	98.0198				YES
PITG_21039	0.998	22	0.624	21	Y	0.68	21	Y	0.993	3	Y	0.848	Y	0.764	Y	S	0.647	21	Y	0.999	Y	MVLLTSILAGVMLLATQANG	20	0.051	0.912	0.078	S	1	20	extr:27.0, plas:2.0	extr	YES	1.24	1.24	o	0		no	YES	Pr78169	3e-56	96.4789	Ps144421	2e-57	96.4789				YES
PITG_12405	0.997	21	0.622	22	Y	0.64	22	Y	0.967	9	Y	0.763	Y	0.702	Y	S	0.971	22	Y	0.997	Y			0.052	0.868	0.098	S	2	21	extr:17.0, nucl:4.5, lyso:4.0, cyto_nucl:3.5, mito:2.0, E.R.:2.0	extr	YES	0.51	0.19	o	0		no	YES	Pr84849	1e-178	62.9442	Ps141520	1e-167	62.9442				YES
PITG_12402	0.994	18	0.473	22	Y	0.526	22	Y	0.942	1	Y	0.711	Y	0.619	Y	S	0.445	22	N	0.994	Y	MRLSRILLVAVAMARLESGNA	21	0.59	0.298	0.043	M	4	41	extr:14.0, mito:12.0, nucl:2.5, cyto_nucl:2.5, pero:2.0	extr	no	0	0	o	0		no	no	Pr83582	0.38	85.5072	Ps128394	2e-06	84.7826				YES
PITG_12472	0.917	18	0.285	19	N	0.278	19	N	0.663	8	N	0.407	N	0.343	N	S	0.538	21	Y	0.924	Y			0.275	0.12	0.457	_	5	-	plas:32.0	plas	no	145.87	0	o135-157i254-271o275-297i309-328o430-452i478-500o510-532i	7	[510-532]	YES	no	Pr83805	0	100	Ps141574	0	100	PITG_12472 Pr83805 Ps141574	Pr83805	Ps141574	no
PITG_12458	1	17	0.831	18	Y	0.816	18	Y	0.99	4	Y	0.895	Y	0.856	Y	S	0.782	18	Y	1	Y	MALAVFVAAIIAALAAA	17	0.032	0.915	0.13	S	2	17	E.R.:22.0, extr:9.0	E.R.	no	0.62	0.61	o	0		no	no	Pr84992	1e-74	95.0311	Ps139215	3e-54	81.9876				YES
PITG_12454	0.902	21	0.291	24	N	0.446	24	Y	0.947	12	Y	0.773	Y	0.61	Y	S	0.321	24	N	0.898	Y			0.879	0.058	0.078	M	1	29	mito:24.5, cyto_mito:14.8, cyto_nucl:4.3, cyto:4.0	mito	no	0.02	0	o	0		no	no	Pr41277	0	92.5305	Ps109404	0	96.4939	PITG_12454 Pr41277 Ps109404	Pr41277	Ps109404	no
PITG_12556	1	20	0.446	21	Y	0.533	21	Y	0.957	13	Y	0.783	Y	0.658	Y	S	0.811	21	Y	1	Y	MNTYFVLASAVAALAGSADA	20	0.045	0.92	0.06	S	1	20	extr:29.0	extr	YES	1.84	1.84	o	0		no	YES	Pr47356	2e-37	47.541	Ps108238	2e-38	64.4809	PITG_12556 Pr47356 Ps108238	Pr47356	Ps108238	no
PITG_12551	1	20	0.62	21	Y	0.662	21	Y	0.986	13	Y	0.905	Y	0.783	Y	S	0.791	21	Y	1	Y	MNFRALFAATVAALVGSTSA	20	0.267	0.906	0.01	S	2	20	extr:30.0	extr	YES	0.92	0.87	o	0		no	YES	Pr78569	3e-48	100	Ps110709	5e-43	100	PITG_12551 Pr71638 Ps110709	Pr71638	Ps110709	no
PITG_12561	0.999	20	0.744	21	Y	0.766	21	Y	0.967	7	Y	0.873	Y	0.819	Y	S	0.787	21	Y	0.999	Y	MNTKTFLAIAAAAFVGFAAA	20	0.055	0.951	0.021	S	1	20	extr:30.0	extr	YES	1.82	1.82	o	0		no	YES	Pr78561	5e-45	61.1702	Ps145165	6e-46	61.1702				YES
PITG_12361	1	25	0.885	26	Y	0.763	26	Y	0.965	13	Y	0.791	Y	0.777	Y	S	0.898	26	Y	1	Y	MKLASTCTVIVGSLLLSSSANVVQA	25	0.057	0.924	0.043	S	1	25	extr:28.0, lyso:4.0	extr	YES	0.42	0.34	o	0		no	YES	Pr71624	2e-88	98.1395	Ps127977	3e-95	100	PITG_12361 Pr71624 Ps127983	Pr71624		no
PITG_12490	0.998	23	0.169	20	N	0.356	20	Y	0.966	2	Y	0.91	Y	0.633	Y	S	0.427	26	N	0.996	Y			0.013	0.968	0.071	S	1	19	extr:25.0, lyso:3.0, E.R.:2.5	extr	YES	0.05	0	o	0		no	YES	Pr83812	3e-165	93.3921	Ps144567	2e-177	93.6123	PITG_12490 Pr83812 Ps144567	Pr83812	Ps144567	no
PITG_12339	1	26	0.862	27	Y	0.716	27	Y	0.988	6	Y	0.78	Y	0.748	Y	S	0.899	27	Y	1	Y	MLTIRSLAASALACAFLSANPSLVAA	26	0.075	0.923	0.045	S	1	26	extr:14.0, mito:12.5, cyto_mito:7.3, pero:2.0	extr	YES	1.11	1.09	o	0		no	YES	Pr84830	0	100	Ps158931	0	100				YES
PITG_12562	0.997	20	0.524	21	Y	0.545	21	Y	0.953	5	Y	0.739	Y	0.642	Y	S	0.882	21	Y	0.997	Y			0.042	0.913	0.057	S	1	20	extr:30.0	extr	YES	4.34	4.34	o	0		no	YES	Pr47302	5e-52	66.6667	Ps108238	1e-33	64.9718		Pr47302		no
PITG_12422	1	25	0.868	26	Y	0.738	26	Y	0.947	10	Y	0.765	Y	0.752	Y	S	0.899	26	Y	1	Y	MKLASTCTAIVGSLLLSSSANVVQA	25	0.062	0.897	0.052	S	1	25	extr:29.0	extr	YES	0.27	0.2	o	0		no	YES	Pr71624	7e-88	98.1395	Ps127977	8e-96	100			Ps127975	no
PITG_12336	0.989	17	0.48	18	Y	0.524	18	Y	0.867	13	N	0.625	Y	0.574	Y	S	0.874	18	Y	0.991	Y			0.062	0.705	0.387	S	4	17	extr:31.0	extr	YES	0.07	0.07	o	0		no	YES	Pr87875	5e-09	55.1724	Ps143819	8e-10	72.4138				YES
PITG_12433	1	21	0.745	22	Y	0.735	22	Y	0.974	9	Y	0.817	Y	0.776	Y	S	0.969	22	Y	1	Y	MRALTGLYLSAACCLFGQALA	21	0.042	0.914	0.059	S	1	21	extr:20.0, lyso:7.0, mito:2.0, cyto_nucl:2.0	extr	YES	0.78	0.67	o	0		no	YES	Pr84849	0	100	Ps141520	0	100			Ps141520	no
PITG_12425	1	21	0.745	22	Y	0.735	22	Y	0.974	9	Y	0.817	Y	0.776	Y	S	0.969	22	Y	1	Y	MRALTGLYLSAACCLFGQALA	21	0.042	0.914	0.059	S	1	21	extr:20.0, lyso:7.0, mito:3.0	extr	YES	0.73	0.67	o	0		no	YES	Pr84849	0	100	Ps141520	0	100		Pr84849		no
PITG_12541	0.998	23	0.422	30	Y	0.556	24	Y	0.995	13	Y	0.961	Y	0.759	Y	S	0.644	24	Y	0.998	Y	MTFGLRILLVVALSLAVLGPLTAS	24	0.034	0.967	0.031	S	1	23	extr:15.0, E.R.:9.0, plas:7.0	extr	YES	66.22	20.55	i7-29o116-138i151-173o	3	[151-173]	YES	no	Pr95156	1e-53	87.7778	Ps155418	1e-47	88.3333	PITG_12541 Pr95156 Ps155418	Pr95156	Ps155418	no
PITG_12488	1	19	0.82	21	Y	0.844	21	Y	0.998	13	Y	0.964	Y	0.904	Y	S	0.742	21	Y	1	Y	MERFLWLALVLLSALGVCA	19	0.021	0.944	0.058	S	1	20	plas:18.5, extr_plas:15.5, extr:11.5	plas	no	65.8	21.82	i5-27o128-150i210-232o	3	[210-232]	YES	no	Pr83810	2e-63	60.2888	Ps144564	4e-68	65.704	PITG_12488 Pr83810 Ps144564	Pr83810	Ps144564	no
PITG_12482	0.998	23	0.372	24	Y	0.487	24	Y	0.978	7	Y	0.781	Y	0.634	Y	S	0.857	24	Y	0.997	Y	MTLVRGLLAVCAIATVRLSLIHA	23	0.158	0.783	0.034	S	2	23	extr:10.0, E.R.:7.0, lyso:6.0, E.R._golg:6.0, pero:3.0, golg:3.0	extr	YES	0.23	0.2	o	0		no	YES	Pr84983	0	98.289	Ps141581	0	98.289	PITG_12482 Pr84983 Ps141581	Pr84983	Ps141581	no
PITG_12518	0.992	20	0.41	21	Y	0.476	21	Y	0.926	12	Y	0.657	Y	0.566	Y	S	0.432	21	N	0.993	Y			0.283	0.298	0.173	S	5	20	mito:13.0, nucl:12.0, cyto_nucl:8.5, cyto:3.0	mito	no	0.47	0.47	o	0		no	no	Pr83832	0	100	Ps128138	0	100	PITG_12518 Pr83832 Ps128138	Pr83832	Ps128138	no
PITG_12502	0.919	23	0.282	24	N	0.386	24	Y	0.916	11	Y	0.662	Y	0.524	Y	S	0.537	22	Y	0.938	Y			0.227	0.521	0.174	S	4	23	extr:16.0, mito:6.0, cyto_nucl:3.5, pero:3.0, nucl:2.5	extr	YES	1.18	1.18	o	0		no	YES	Pr83821	1e-66	87.013	Ps128146	5e-74	93.5065				YES
PITG_12423	1	21	0.728	22	Y	0.751	22	Y	0.983	3	Y	0.871	Y	0.811	Y	S	0.861	22	Y	1	Y	MRLSRILLVAFAMAWLESGNA	21	0.127	0.78	0.04	S	2	21	extr:25.0, mito:3.0, nucl:2.0	extr	YES	0.1	0.07	o	0		no	YES	Pr74342	0.5	63.7681	Ps128394	0.0001	84.7826				YES
PITG_12401	1	25	0.885	26	Y	0.791	26	Y	0.988	13	Y	0.839	Y	0.815	Y	S	0.895	26	Y	1	Y	MKLAWTCTVIVGSLLLSSSANVVQA	25	0.047	0.95	0.034	S	1	25	extr:28.0, lyso:4.0	extr	YES	0.7	0.67	o	0		no	YES	Pr71624	1e-86	98.1395	Ps127977	5e-93	100				YES
PITG_12344	0.999	27	0.654	28	Y	0.667	28	Y	0.985	13	Y	0.805	Y	0.736	Y	S	0.939	28	Y	0.999	Y	MLGNILGSRLVTAAVSCAALALSSASA	27	0.122	0.828	0.043	S	2	27	extr:29.0	extr	YES	0.4	0.39	o	0		no	YES	Pr84834	3e-128	85.1266	Ps144321	2e-121	82.5949			Ps144321	no
PITG_22961	0.999	21	0.408	22	Y	0.526	22	Y	0.963	9	Y	0.783	Y	0.655	Y	S	0.593	24	Y	0.999	Y			0.053	0.912	0.056	S	1	21	extr:15.0, mito:7.0, cyto_nucl:4.0, nucl:3.5, lyso:3.0	extr	YES	0.97	0.96	o	0		no	YES	Pr84849	1e-94	91.2844	Ps141520	3e-88	90.8257				YES
PITG_12496	0.999	23	0.74	24	Y	0.727	24	Y	0.989	13	Y	0.829	Y	0.778	Y	S	0.883	24	Y	0.999	Y	MLGRNVCLAAFIAVAAQVTTVNA	23	0.076	0.922	0.05	S	1	23	extr:11.0, extr_plas:11.0, plas:9.0, E.R.:7.0, nucl:2.0	extr	YES	25	4.53	o288-310i	1	[288-310]	YES	no	Pr96680	9e-31	14.1975	Ps128153	1e-34	20.3704			Ps128153	no
PITG_12469	1	17	0.78	18	Y	0.828	18	Y	0.986	2	Y	0.961	Y	0.894	Y	S	0.297	20	N	1	Y	MSRLLWLLAAFSPLASA	17	0.049	0.927	0.054	S	1	17	plas:32.0	plas	no	195.88	0.3	o120-142i162-184o189-206i219-241o256-278i299-321o341-363i376-398o402-424i	9	[402-424]	YES	no	Pr83803	2e-147	91.1859	Ps141565	0	100		Pr83803	Ps141565	no
PITG_23201	0.975	25	0.403	24	Y	0.467	24	Y	0.915	12	Y	0.662	Y	0.565	Y	S	0.366	25	N	0.971	Y			0.114	0.586	0.109	S	3	23	extr:15.0, plas:14.0	extr	YES	45.3	2.24	i99-121o131-153i	2	[131-153]	YES	no	Pr85300	5.1	20.922	Ps140057	5.4	15.6028				YES
PITG_21378	0.999	23	0.939	24	Y	0.906	24	Y	0.981	6	Y	0.943	Y	0.924	Y	S	0.962	24	Y	0.999	Y	MMFMKQATRALTLLFAVSMVVRA	23	0.159	0.927	0.009	S	2	23	extr:17.0, E.R.:6.0, mito:4.0, pero:3.0	extr	YES	0.53	0.53	o	0		no	YES	Pr71265	0	95.1737	Ps137340	4e-24	26.834	PITG_21378 Pr71265 Ps108791	Pr71265	Ps108791	no
PITG_22375	0.987	20	0.91	27	Y	0.79	27	Y	0.994	14	Y	0.836	Y	0.813	Y	S	0.718	21	Y	0.989	Y	MRRTCILLVCVIFLLTLLSA	20	0.204	0.93	0.005	S	2	26	extr:28.0, E.R.:2.0	extr	YES	12.67	12.66	i5-20o	1	[5-20]	no	YES	Pr82880	1e-06	74.1259	Ps130530	0.19	31.4685				YES
PITG_12690	0.933	27	0.624	28	Y	0.676	28	Y	0.985	21	Y	0.871	Y	0.774	Y	S	0.686	28	Y	0.906	Y	MADHCLPRLRVFLEASLLALLVVTACA	27	0.039	0.955	0.027	S	1	27	extr:31.0	extr	YES	61.56	20.56	i9-28o58-80i87-109o	3	[87-109]	YES	no	Pr86316	2e-28	100	Ps138823	6e-22	73.4375	PITG_12690 Pr85480 Ps138823	Pr85480	Ps138823	no
PITG_12666	0.956	24	0.31	28	N	0.453	25	Y	0.983	8	Y	0.823	Y	0.638	Y	S	0.844	25	Y	0.962	Y	MLSCTKMFTVCATAALIMSTITEATVG	27	0.034	0.923	0.067	S	1	24	extr:10.0, mito:9.0, lyso:6.0, cyto:3.0, pero:3.0	extr	YES	1.79	1.02	o	0		no	YES	Pr74645	5e-11	25.9207	Ps138804	3e-13	24.5042	PITG_12666 Pr74645 Ps138804	Pr74645	Ps138804	no
PITG_12828	0.998	28	0.562	29	Y	0.447	29	Y	0.959	13	Y	0.622	Y	0.534	Y	S	0.637	22	Y	0.997	Y	MVNTFTFVTAALAATATIASGASMRAEA	28	0.134	0.87	0.046	S	2	28	extr:26.0, mito:4.0	extr	YES	8.96	8.96	o	0		no	YES	Pr74998	7e-123	91.6031	Ps143281	3e-119	92.7481	PITG_12828 Pr74998 Ps143281	Pr74998	Ps143281	no
PITG_12692	0.985	25	0.243	24	N	0.42	24	Y	0.993	17	Y	0.934	Y	0.677	Y	S	0.271	20	N	0.945	Y			0.036	0.961	0.028	S	1	23	extr:15.0, E.R.:9.0, plas:3.0, pero:3.0	extr	YES	40	19.16	i7-29o507-526i	2	[507-526]	YES	no	Pr85463	0	100	Ps138830	0	100	PITG_12692 Pr85463 Ps138830	Pr85463	Ps138830	no
PITG_12811	0.989	19	0.665	20	Y	0.722	20	Y	0.989	4	Y	0.955	Y	0.838	Y	S	0.962	20	Y	0.993	Y	MAFFGKLLIAVGTLLLVHA	19	0.028	0.979	0.045	S	1	19	plas:19.0, extr:5.0, E.R.:4.0, pero:2.0	plas	no	42.07	36.12	i7-26o46-68i	2	[46-68]	YES	no	Pr84514	4e-51	100	Ps138893	6e-51	100	PITG_12811 Pr84514 Ps138893	Pr84514	Ps138893	no
PITG_12773	0.988	22	0.873	23	Y	0.534	23	Y	0.699	11	N	0.362	N	0.448	Y	S	0.866	23	Y	0.989	Y			0.057	0.618	0.317	S	4	22	mito:15.5, mito_pero:9.0, extr:8.0, cyto:4.5, cyto_nucl:3.5	mito	no	15.8	0.92	o	0		no	no	Pr82587	0.22	64.5051	Ps143529	3e-31	74.0614				YES
PITG_22983	0.995	20	0.585	20	Y	0.697	20	Y	0.976	14	Y	0.934	Y	0.815	Y	S	0.341	21	N	0.995	Y	MRISSFFVVIAATFVATSAA	20	0.227	0.744	0.016	S	3	19	extr:30.0	extr	YES	18.42	18.42	i5-27o	1	[5-27]	no	YES	Pr78800	0.009	100	Ps130530	0.18	96.3636				YES
PITG_12739	1	18	0.548	28	Y	0.525	28	Y	0.996	2	Y	0.736	Y	0.631	Y	S	0.797	21	Y	0.999	Y			0.013	0.974	0.049	S	1	27	extr:29.0	extr	YES	0.32	0.32	o	0		no	YES	Pr87057	9e-12	47.6562	Ps142298	0.57	42.1875				YES
PITG_22976	0.999	23	0.848	24	Y	0.756	24	Y	0.969	5	Y	0.811	Y	0.784	Y	S	0.865	24	Y	0.999	Y	MFSSSKIAAVCLAVVALANSAYA	23	0.036	0.929	0.062	S	1	23	extr:31.0	extr	YES	51.77	22.2	o	0		no	YES	Pr75803	1.2	26.5625	Ps138849	1.3	9.6875				YES
PITG_22977	0.998	23	0.811	24	Y	0.723	24	Y	0.971	5	Y	0.794	Y	0.758	Y	S	0.836	24	Y	0.999	Y	MFSSSKIAAVCLAVVALTNSAYA	23	0.04	0.931	0.064	S	1	23	extr:28.0, E.R.:2.0	extr	YES	80.02	24.84	o	0		no	YES	Pr87603	2e-05	11.1511	Ps138849	2e-06	11.1511				YES
PITG_12806	0.989	21	0.481	22	Y	0.612	22	Y	0.987	5	Y	0.91	Y	0.761	Y	S	0.316	23	N	0.989	Y			0.173	0.761	0.047	S	3	21	mito:12.0, extr:8.0, nucl:3.5, cyto_nucl:3.0, pero:3.0, E.R.:2.0, lyso:2.0	mito	no	1.04	1.03	o	0		no	no	Pr84379	0	85.9504	Ps138537	0	86.281				YES
PITG_12776	0.996	23	0.801	24	Y	0.662	24	Y	0.951	10	Y	0.719	Y	0.691	Y	S	0.835	24	Y	0.997	Y	MFSSSKIAAVCVAVVALTNSAYA	23	0.04	0.892	0.099	S	2	23	extr:27.0, E.R.:2.0	extr	YES	39.96	15.47	o	0		no	YES	Pr87603	6e-05	9.6875	Ps138849	5e-06	9.6875				YES
PITG_12752	0.999	23	0.785	24	Y	0.811	24	Y	0.989	5	Y	0.938	Y	0.875	Y	S	0.955	24	Y	0.999	Y	MISSSKIAALCLAVVALLSSTYA	23	0.025	0.949	0.048	S	1	23	extr:31.0	extr	YES	80.7	24.99	o	0		no	YES	No hit found	NA	0			0				YES
PITG_12706	0.992	21	0.353	22	Y	0.536	22	Y	0.983	14	Y	0.888	Y	0.712	Y	S	0.304	24	N	0.992	Y	MRLTYILAMVFATTLYSSGTA	21	0.053	0.917	0.049	S	1	21	mito:15.0, extr:12.0, cyto:4.5	mito	no	6.86	6.86	o	0		no	no	Pr76324	6e-06	66.9492	Ps139921	7e-07	56.7797				YES
PITG_12782	0.996	23	0.813	24	Y	0.706	24	Y	0.958	10	Y	0.769	Y	0.738	Y	S	0.842	24	Y	0.997	Y	MFSSSKITAVCLAVVALTNSAYA	23	0.037	0.907	0.081	S	1	23	extr:25.0, mito:4.0	extr	YES	103.65	23.67	o	0		no	YES	Pr87603	8e-06	9.0379	Ps138849	7e-06	9.0379				YES
PITG_12770	0.998	23	0.811	24	Y	0.723	24	Y	0.971	5	Y	0.794	Y	0.758	Y	S	0.836	24	Y	0.999	Y	MFSSSKIAAVCLAVVALTNSAYA	23	0.039	0.905	0.078	S	1	23	extr:31.0	extr	YES	21.57	14.77	o	0		no	YES	Pr87603	2e-05	12.3506	Ps138849	1e-06	12.3506				YES
PITG_12768	0.997	23	0.811	24	Y	0.572	24	Y	0.964	5	Y	0.768	Y	0.67	Y	S	0.839	24	Y	0.998	Y	MFSSSKIAAVCLAVVALTNSAYA	23	0.042	0.979	0.02	S	1	23	extr:22.0, plas:10.0	extr	YES	79.47	31.85	o36-58i65-87o107-129i	3	[107-129]	YES	no	Pr87603	1e-05	15.5779	Ps138849	1e-06	15.5779				YES
PITG_12851	0.997	20	0.502	20	Y	0.64	21	Y	0.98	14	Y	0.933	Y	0.786	Y	S	0.464	23	N	0.997	Y	MRLSSFFVVIAATFVATSAA	20	0.3	0.76	0.012	S	3	20	extr:30.0	extr	YES	17.28	17.28	o	0		no	YES	Pr78800	0.002	54.955	Ps139995	0.062	100				YES
PITG_12780	0.975	22	0.847	23	Y	0.578	23	Y	0.805	11	N	0.452	N	0.515	Y	S	0.82	23	Y	0.982	Y			0.24	0.64	0.079	S	3	22	mito:14.5, mito_pero:9.5, extr:8.0, cyto:4.0, cyto_nucl:4.0, pero:3.5	mito	no	20.07	11.39	o	0		no	no	Pr81064	0.35	41.844	Ps143529	2e-30	64.1844				YES
PITG_12769	0.998	23	0.811	24	Y	0.722	24	Y	0.969	5	Y	0.791	Y	0.757	Y	S	0.836	24	Y	0.999	Y	MFSSSKIAAVCLAVVALTNSAYA	23	0.034	0.924	0.073	S	1	23	extr:27.0, E.R.:2.0	extr	YES	126	28.78	o	0		no	YES	Pr87603	3e-05	8.73239	Ps138849	2e-06	8.73239				YES
PITG_22978	0.981	23	0.407	25	Y	0.596	25	Y	0.997	14	Y	0.956	Y	0.776	Y	S	0.485	24	N	0.977	Y	MRALMRAYFVYLLMVATLAVSSGA	24	0.218	0.896	0.007	S	2	24	extr:28.0, cyto:1.0	extr	YES	20.05	20	i7-26o	1	[7-26]	no	YES	Pr86600	0.049	29.4737	Ps139179	1.3	29.4737				YES
PITG_12783	0.998	23	0.811	24	Y	0.721	24	Y	0.969	5	Y	0.789	Y	0.755	Y	S	0.839	24	Y	0.999	Y	MFSSSKIAAVCLAVVALTNSAYA	23	0.04	0.906	0.073	S	1	23	extr:27.0, E.R.:2.0	extr	YES	110.4	27.72	o	0		no	YES	Pr87603	3e-05	9.77918	Ps138849	2e-06	9.77918				YES
PITG_12778	0.998	23	0.811	24	Y	0.723	24	Y	0.971	5	Y	0.794	Y	0.758	Y	S	0.836	24	Y	0.999	Y	MFSSSKIAAVCLAVVALTNSAYA	23	0.036	0.905	0.076	S	1	23	extr:27.0, E.R.:2.0	extr	YES	72.27	22.7	o	0		no	YES	Pr87603	2e-05	10.6164	Ps138849	2e-06	10.6164				YES
PITG_12777	0.996	23	0.813	24	Y	0.706	24	Y	0.958	10	Y	0.769	Y	0.738	Y	S	0.842	24	Y	0.997	Y	MFSSSKITAVCLAVVALTNSAYA	23	0.034	0.915	0.082	S	1	23	extr:26.0, mito:4.0	extr	YES	97.72	21.39	o	0		no	YES	Pr87603	8e-06	9.39394	Ps138849	6e-06	9.39394				YES
PITG_12816	0.999	21	0.7	22	Y	0.727	22	Y	0.992	13	Y	0.905	Y	0.816	Y	S	0.682	22	Y	1	Y	MQLRSILLAVVASVLATQCGA	21	0.038	0.924	0.057	S	1	21	extr:32.0	extr	YES	18.61	18.61	i7-29o	1	[7-29]	no	YES	Pr85154	0.015	87.6543	Ps134385	0.18	76.5432				YES
PITG_12829	0.998	28	0.562	29	Y	0.447	29	Y	0.959	13	Y	0.622	Y	0.534	Y	S	0.637	22	Y	0.997	Y	MVNTFTFVTAALAATATIASGASMRAEA	28	0.134	0.87	0.046	S	2	28	extr:26.0, mito:4.0	extr	YES	8.96	8.96	o	0		no	YES	Pr74998	7e-123	91.6031	Ps143281	3e-119	92.7481				YES
PITG_12878	0.999	26	0.989	27	Y	0.943	27	Y	0.999	13	Y	0.954	Y	0.949	Y	S	0.902	27	Y	0.999	Y	MLGVFKVAIFCLAALVLLTLPQDVSA	26	0.014	0.969	0.06	S	1	26	extr:32.0	extr	YES	3.41	3.38	o	0		no	YES	Pr75024	1e-122	100	Ps156623	5e-99	100	PITG_12878 Pr75024 Ps156623	Pr75024	Ps156623	no
PITG_12817	0.997	20	0.437	24	Y	0.588	24	Y	0.998	13	Y	0.883	Y	0.736	Y	S	0.357	21	N	0.997	Y			0.01	0.988	0.046	S	1	23	plas:31.0	plas	no	196.53	23.21	i2-21o57-79i98-117o132-154i245-267o277-299i308-330o366-388i	8	[366-388]	YES	no	Pr85936	0	100	Ps135590	0	100				YES
PITG_12781	0.999	23	0.848	24	Y	0.754	24	Y	0.967	5	Y	0.808	Y	0.781	Y	S	0.868	24	Y	0.999	Y	MFSSSKIAAVCLAVVALANSAYA	23	0.038	0.92	0.062	S	1	23	extr:29.0	extr	YES	70.16	25.42	o	0		no	YES	Pr83044	3	10.9541	Ps138849	1.1	10.9541				YES
PITG_12668	0.997	19	0.559	20	Y	0.651	20	Y	0.968	13	Y	0.847	Y	0.749	Y	S	0.813	20	Y	0.998	Y	MVGSASALVPLLTVAGVSA	19	0.098	0.771	0.079	S	2	19	extr:31.0	extr	YES	22.47	5.38	o	0		no	YES	Pr74642	5e-31	96.3158	Ps158271	0.76	17.8947		Pr74642		no
PITG_22974	0.998	23	0.811	24	Y	0.718	24	Y	0.97	5	Y	0.792	Y	0.755	Y	S	0.837	24	Y	0.999	Y	MFSSSKIAAVCLAVVALTNSAYA	23	0.039	0.92	0.074	S	1	23	extr:31.0	extr	YES	50.3	18.22	o	0		no	YES	Pr87603	0.0001	9.25926	Ps138849	1e-05	9.25926				YES
PITG_12737	1	20	0.46	21	Y	0.596	21	Y	0.976	2	Y	0.896	Y	0.746	Y	S	0.753	21	Y	1	Y	MRACAILVVAAAAVLTGSTA	20	0.052	0.943	0.041	S	1	20	extr:31.0	extr	YES	14.11	14.11	o	0		no	YES	Pr81911	0.0002	94.6429	Ps137290	0.47	52.381				YES
PITG_12721	1	20	0.749	21	Y	0.809	21	Y	0.993	13	Y	0.951	Y	0.88	Y	S	0.624	21	Y	1	Y	MRLAYILAMVFAAILHATSA	20	0.053	0.934	0.032	S	1	20	extr:29.0	extr	YES	13.53	13.52	o	0		no	YES	Pr76324	4e-08	69.7248	Ps134429	1e-10	67.8899				YES
PITG_12710	0.992	21	0.353	22	Y	0.536	22	Y	0.983	14	Y	0.887	Y	0.711	Y	S	0.304	24	N	0.992	Y	MRLTYILAMVFATTLYSSGTA	21	0.053	0.909	0.05	S	1	21	mito:15.0, extr:9.0, cyto_nucl:5.0, cyto:4.5	mito	no	7.94	7.94	o	0		no	no	Pr76324	7e-06	79	Ps139921	8e-07	67				YES
PITG_22981	0.998	17	0.36	18	Y	0.525	18	Y	0.967	6	Y	0.841	Y	0.683	Y	S	0.877	18	Y	0.998	Y	MRVLGIFAVAAIASIRA	17	0.201	0.726	0.07	S	3	17	extr:23.0, E.R.:6.0	extr	YES	0.24	0.24	o	0		no	YES	Pr72165	5e-69	84.9421	Ps108654	9e-60	87.6448				YES
PITG_12869	0.973	26	0.453	27	Y	0.516	27	Y	0.986	13	Y	0.764	Y	0.64	Y	S	0.515	27	Y	0.964	Y			0.04	0.913	0.072	S	1	26	extr:23.0, mito:4.0, pero:3.0	extr	YES	0.54	0.54	o	0		no	YES	Pr75016	8e-67	100	Ps109553	1.4	44.4444		Pr75016		no
PITG_12751	0.999	23	0.424	24	Y	0.587	24	Y	0.985	5	Y	0.917	Y	0.752	Y	S	0.501	23	Y	0.999	Y	MISSSKIAALWLTVVALSSSTCA	23	0.042	0.928	0.038	S	1	23	extr:15.0, mito:9.0, pero:3.0, lyso:2.0	extr	YES	33.71	8	o	0		no	YES	Pr87603	6e-05	18.8889	Ps138849	0.0001	18.8889				YES
PITG_12832	0.999	26	0.65	27	Y	0.738	27	Y	0.983	7	Y	0.91	Y	0.824	Y	S	0.85	27	Y	0.998	Y	MKFSSSCSVVFSALMLLLTGPVNVAA	26	0.031	0.975	0.026	S	1	26	extr:32.0	extr	YES	13.65	13.14	o	0		no	YES	Pr74999	2e-96	100	Ps143279	9e-97	100	PITG_12832 Pr74999 Ps143279	Pr74999	Ps143279	no
PITG_12884	0.994	32	0.555	33	Y	0.655	33	Y	0.994	22	Y	0.908	Y	0.781	Y	S	0.905	33	Y	0.994	Y	MARGNTLRWSRALLRFLNFALSLVALATLSRA	32	0.592	0.87	0.003	S	4	32	plas:15.0, extr:15.0	plas	no	86.52	34.41	i12-34o49-71i91-113o128-145i	4	[128-145]	YES	no	Pr94001	6e-32	84.127	Ps156628	1e-49	100			Ps156628	no
PITG_12779	0.996	23	0.813	24	Y	0.706	24	Y	0.958	10	Y	0.769	Y	0.738	Y	S	0.842	24	Y	0.997	Y	MFSSSKITAVCLAVVALTNSAYA	23	0.035	0.903	0.088	S	1	23	extr:27.0, mito:4.0	extr	YES	81.69	21.36	o	0		no	YES	Pr87603	7e-06	10.2649	Ps138849	6e-06	10.2649				YES
PITG_22975	0.998	23	0.811	24	Y	0.719	24	Y	0.968	5	Y	0.787	Y	0.753	Y	S	0.837	24	Y	0.999	Y	MFSSSKIAAVCLAVVALTNSAYA	23	0.035	0.925	0.075	S	1	23	extr:27.0, E.R.:2.0	extr	YES	70.77	22.63	o	0		no	YES	Pr87603	2e-05	10.8392	Ps138849	2e-06	10.8392				YES
PITG_12719	1	20	0.678	21	Y	0.745	21	Y	0.987	13	Y	0.904	Y	0.825	Y	S	0.845	21	Y	1	Y	MRVLFILAVTFTGLLACATA	20	0.032	0.939	0.054	S	1	20	extr:31.0	extr	YES	6.19	6.19	o	0		no	YES	Pr81610	0.001	75.7895	Ps138593	0.028	87.3684				YES
PITG_22982	0.926	16	0.478	23	Y	0.45	23	Y	0.961	12	Y	0.642	Y	0.546	Y	S	0.862	23	Y	0.94	Y			0.635	0.044	0.211	M	3	47	nucl:25.5, cyto_nucl:14.0, extr:2.0	nucl	no	2.78	0.64	o	0		no	no	Pr78083	6.2	22.3077	Ps141324	2.3	16.1538				YES
PITG_12748	0.928	16	0.794	17	Y	0.652	17	Y	0.996	13	Y	0.879	Y	0.765	Y	S	0.675	17	Y	0.951	Y	MTKILMTSIMLGKALA	16	0.117	0.917	0.026	S	2	16	extr:27.0, mito:3.0	extr	YES	13.37	13.37	o	0		no	YES	Pr79024	9.3	20.2899	Ps133422	0.081	50.7246				YES
PITG_12761	0.999	22	0.533	23	Y	0.602	23	Y	0.968	14	Y	0.791	Y	0.696	Y	S	0.519	23	Y	0.999	Y	MRVTTLLLWTAPLAGLEVSVAA	22	0.047	0.93	0.047	S	1	22	mito:14.0, extr:13.0, cyto:4.0	mito	no	0.09	0.09	o	0		no	no	Pr84992	2e-29	72.3404	Ps139201	5e-32	92.9078				YES
PITG_22972	0.998	17	0.32	20	N	0.486	20	Y	0.993	14	Y	0.942	Y	0.714	Y	S	0.337	22	N	0.998	Y			0.049	0.925	0.032	S	1	19	extr:15.0, mito:10.0, cyto:3.0, pero:3.0	extr	YES	17.44	17.44	o	0		no	YES	Pr76324	0.016	73.6842	Ps142795	0.048	80.2632				YES
PITG_12767	0.998	23	0.811	24	Y	0.699	24	Y	0.952	5	Y	0.751	Y	0.725	Y	S	0.836	24	Y	0.999	Y	MFSSSKIAAVCLAVVALTNSAYA	23	0.022	0.947	0.095	S	1	23	extr:32.0	extr	YES	24.69	24.61	i31-53o	1	[31-53]	YES	no	Pr87603	4e-06	44.2857	Ps138849	3e-07	44.2857				YES
PITG_12722	0.999	21	0.652	22	Y	0.74	22	Y	0.992	13	Y	0.918	Y	0.829	Y	S	0.552	22	Y	0.999	Y	MRLAYILAMVFAAILHATSTA	21	0.052	0.931	0.04	S	1	21	extr:29.0	extr	YES	13.21	13.21	o	0		no	YES	Pr76324	4e-07	69.7248	Ps134429	6e-11	67.8899				YES
PITG_12809	0.993	21	0.575	22	Y	0.653	22	Y	0.991	6	Y	0.95	Y	0.801	Y	S	0.321	22	N	0.992	Y	MVRQLGISGILLCVLPWTATS	21	0.12	0.893	0.023	S	2	21	extr:20.0, mito:5.0, lyso:5.0	extr	YES	9.83	9.82	o	0		no	YES	Pr84378	9e-39	60.4396	Ps138732	6e-41	59.707				YES
PITG_12836	0.929	36	0.356	23	Y	0.495	32	Y	0.997	13	Y	0.916	Y	0.706	Y	S	0.456	28	N	0.926	Y			0.063	0.937	0.034	S	1	31	extr:17.0, plas:6.0, E.R.:6.0	extr	YES	39.17	21.57	o4-26i156-178o	2	[156-178]	YES	no	Pr39833	1e-84	71.6738	Ps158733	1e-101	91.8455	PITG_12836 Pr39833 Ps158733	Pr39833	Ps158733	no
PITG_12791	0.999	19	0.382	20	Y	0.53	20	Y	0.981	13	Y	0.872	Y	0.701	Y	S	0.428	22	N	0.999	Y			0.03	0.927	0.125	S	1	19	extr:13.0, mito:13.0, cyto:5.5, cyto_nucl:3.5	extr	YES	0.16	0.16	o	0		no	YES	Pr84992	5e-26	96.9008	Ps141933	5e-42	94.6281				YES
PITG_12731	0.986	16	0.633	25	Y	0.548	25	Y	0.962	2	Y	0.678	Y	0.613	Y	S	0.587	25	Y	0.979	Y	MRFYSVLLTIVTLIASTYD	19	0.068	0.887	0.064	S	1	24	extr:10.0, mito:10.0, cyto:8.5, cyto_nucl:5.5	extr	YES	0.52	0.18	o	0		no	YES	Pr82373	1e-28	99.7305	Ps139182	1e-66	94.8787			Ps139182	no
PITG_21107	0.995	25	0.724	20	Y	0.721	20	Y	0.959	12	Y	0.865	Y	0.793	Y	S	0.674	20	Y	0.994	Y			0.369	0.747	0.014	S	4	19	extr:19.0, mito:10.0	extr	YES	0.03	0.03	o	0		no	YES	Pr77763	4e-11	100	Ps142795	1e-22	88.9655			Ps142795	no
PITG_21149	0.999	31	0.449	32	Y	0.519	32	Y	0.988	11	Y	0.794	Y	0.657	Y	S	0.55	32	Y	0.998	Y	MNFRALPLLRPLLHVCAVLLLTSRSSQLGSA	31	0.562	0.798	0.004	S	4	31	plas:25.0, E.R.:3.0, pero:2.0	plas	no	104.31	0.08	o280-299i312-331o351-373i415-437o	4	[415-437]	YES	no	Pr84323	0	100	Ps137640	0	100	PITG_21149 Pr84323 Ps137640	Pr84323	Ps137640	no
PITG_22396	0.998	23	0.811	24	Y	0.723	24	Y	0.971	5	Y	0.794	Y	0.758	Y	S	0.836	24	Y	0.999	Y	MFSSSKIAAVCLAVVALTNSAYA	23	0.038	0.914	0.073	S	1	23	extr:28.0, E.R.:2.0	extr	YES	101.45	27.96	o	0		no	YES	Pr87603	2e-05	12.0155	Ps138849	2e-06	12.0155				YES
PITG_22996	0.943	15	0.24	16	N	0.375	16	Y	0.919	6	Y	0.716	Y	0.546	Y	S	0.644	19	Y	0.956	Y			0.219	0.529	0.226	S	4	15	extr:16.0, E.R.:6.0, mito:5.5, cyto_mito:4.0, lyso:2.0	extr	YES	1.23	1.23	o	0		no	YES	Pr78100	0.27	73.5099	Ps142899	0.13	51.6556				YES
PITG_13308	0.974	21	0.743	22	Y	0.698	22	Y	0.994	12	Y	0.926	Y	0.812	Y	S	0.611	22	Y	0.976	Y	MFWQLSCASLCLFLCISIA	19	0.333	0.791	0.007	S	3	21	plas:30.0	plas	no	114.53	35.38	o5-24i45-67o82-104i124-146o161-183i	5	[161-183]	YES	no	Pr78637	3.5	33.3333	Ps135334	1.3	10.6061				YES
PITG_13260	0.998	20	0.77	21	Y	0.735	21	Y	0.99	12	Y	0.949	Y	0.842	Y	S	0.874	21	Y	0.997	Y	MTPCTPALLFIAALFSSVGC	20	0.017	0.948	0.072	S	1	20	extr:28.0, lyso:3.0	extr	YES	2.53	2.47	o	0		no	YES	Pr96710	0	77.3603	Ps137021	0	99.6146	PITG_13260 Pr96710 Ps137021	Pr96710	Ps137021	no
PITG_13436	1	19	0.944	20	Y	0.888	20	Y	0.991	13	Y	0.926	Y	0.907	Y	S	0.982	20	Y	1	Y	MRLVTLVTALVALATPSQA	19	0.037	0.937	0.047	S	1	19	extr:32.0	extr	YES	0.1	0.07	o	0		no	YES	Pr81510	2e-45	87.069	Ps158919	8e-46	81.0345	PITG_13436 Pr81510 Ps158919	Pr81510	Ps158919	no
PITG_13397	1	21	0.731	22	Y	0.778	22	Y	0.993	3	Y	0.947	Y	0.862	Y	S	0.907	22	Y	1	Y	MMRIVFRTIAAALLLAGSTHA	21	0.229	0.899	0.009	S	2	21	extr:15.0, extr_plas:12.0, plas:7.0, pero:5.0, mito:2.5	extr	YES	34.89	3.59	o364-386i	1	[364-386]	YES	no	Pr81472	0	100	Ps140146	0	100	PITG_13397 Pr81472 Ps140146	Pr81472	Ps140146	no
PITG_13381	1	18	0.444	19	Y	0.592	19	Y	0.978	13	Y	0.923	Y	0.757	Y	S	0.438	19	N	1	Y	MLRTLPLLFAVLSASTSA	18	0.074	0.955	0.021	S	1	18	extr:16.5, extr_plas:10.5, mito:9.0, plas:3.5	extr	YES	23.19	0.13	o203-225i	1	[203-225]	YES	no	Pr81459	2e-74	58.5185	Ps140131	6e-81	60.3704	PITG_13381 Pr81459 Ps140131	Pr81459	Ps140131	no
PITG_13306	0.998	17	0.532	18	Y	0.623	18	Y	0.995	13	Y	0.929	Y	0.776	Y	S	0.393	19	N	0.997	Y	MHLSYVVLVAIVALSAS	17	0.034	0.882	0.115	S	2	17	extr:31.0	extr	YES	5.88	5.84	o	0		no	YES	Pr82658	0.007	54.5455	Ps137072	3e-12	92.9293				YES
PITG_13412	1	20	0.954	21	Y	0.864	21	Y	0.997	14	Y	0.972	Y	0.918	Y	S	0.858	21	Y	1	Y	MGRRGFWVLLLLTLLGCVQT	20	0.261	0.838	0.005	S	3	20	extr:7.5, extr_plas:7.5, lyso:7.0, plas:6.5, golg:5.0, E.R.:4.0	extr	YES	27.61	6.86	o509-531i	1	[509-531]	YES	no	Pr81483	0	100	Ps140169	0	100	PITG_13412 Pr81483 Ps140169	Pr81483	Ps140169	no
PITG_22995	1	23	0.899	24	Y	0.867	24	Y	0.996	13	Y	0.908	Y	0.887	Y	S	0.6	20	Y	1	Y	MNMTAILAMVALALTGVWA	19	0.02	0.967	0.045	S	1	23	extr:32.0	extr	YES	11.28	11.28	o4-21i	1	[4-21]	no	YES	Pr44966	3e-10	50	Ps143590	1e-11	69.3182				YES
PITG_13421	0.995	25	0.551	22	Y	0.632	27	Y	0.991	15	Y	0.899	Y	0.766	Y	S	0.462	22	N	0.988	Y	MKPHILSPWIHLLLLLSVVLQKVDN	25	0.015	0.946	0.088	S	1	26	extr:14.0, E.R.:6.0, plas:4.0, lyso:4.0, pero:3.0	extr	YES	20.11	0.17	o667-689i	1	[667-689]	YES	no	Pr81495	0	97.5104	Ps140184	0	97.2337	PITG_13421 Pr81495 Ps140184	Pr81495	Ps140184	no
PITG_13434	0.995	23	0.728	24	Y	0.753	24	Y	0.97	7	Y	0.888	Y	0.82	Y	S	0.82	24	Y	0.993	Y	MCRSFYRALAAITLAVALSCISA	23	0.14	0.924	0.016	S	2	23	golg:11.0, lyso:9.0, extr:6.0, E.R.:5.0	golg	no	2.43	1.86	o	0		no	no	Pr96037	0	84.2007	Ps158923	5e-94	76.5799	PITG_13434 Pr96037 Ps158923	Pr96037	Ps158923	no
PITG_13388	0.976	18	0.94	19	Y	0.846	19	Y	0.996	13	Y	0.942	Y	0.894	Y	S	0.832	19	Y	0.985	Y	MLWFWMFCWFFTIAECVA	18	0.027	0.978	0.044	S	1	18	plas:31.0	plas	no	75.37	18.76	o46-68i127-149o159-181i	3	[159-181]	YES	no	Pr96018	4e-30	56.1873	Ps140156	2e-15	53.8462				YES
PITG_13256	0.978	28	0.395	23	Y	0.492	25	Y	0.995	13	Y	0.939	Y	0.715	Y	S	0.529	25	Y	0.971	Y	MAGLGRFFLFGVALVVAIVALA	22	0.035	0.964	0.022	S	1	24	extr:23.0, E.R.:8.0	extr	YES	19.78	19.59	i7-26o	1	[7-26]	no	YES	Pr83882	1e-50	86.25	Ps137018	7e-52	86.25	PITG_13256 Pr83882 Ps137018	Pr83882	Ps137018	no
PITG_13342	0.92	11	0.4	27	Y	0.271	27	N	0.66	8	N	0.318	N	0.294	N	S	0.762	27	Y	0.919	Y			0.091	0.177	0.547	_	4	-	cyto:12.5, extr:10.0, cyto_nucl:9.0, mito:6.0	cyto	no	0	0	o	0		no	no	Pr83929	1e-153	99.6764	Ps134105	3e-13	24.2718		Pr83929		no
PITG_13422	1	19	0.798	20	Y	0.743	20	Y	0.994	13	Y	0.952	Y	0.847	Y	S	0.913	20	Y	1	Y	MHLPLVLGLAALSMQLAVA	19	0.016	0.97	0.057	S	1	19	plas:21.0, E.R.:7.0, pero:4.0	plas	no	22.13	0.21	o661-683i	1	[661-683]	YES	no	Pr81496	5e-67	23.6695	Ps144311	1e-69	23.9496				YES
PITG_13292	1	22	0.643	23	Y	0.735	23	Y	0.983	13	Y	0.937	Y	0.836	Y	S	0.585	23	Y	1	Y	MNANTLVVFAVVALLQLTSASA	22	0.03	0.941	0.049	S	1	22	extr:32.0	extr	YES	7.73	7.73	o	0		no	YES	Pr44966	5e-16	55	Ps135181	6e-11	57.5				YES
PITG_13382	0.997	19	0.747	20	Y	0.763	20	Y	0.979	13	Y	0.909	Y	0.836	Y	S	0.758	20	Y	0.996	Y	MSPHCLSLLVAFGVSFTAA	19	0.028	0.967	0.033	S	1	19	extr:27.0, plas:2.0	extr	YES	24.02	1.14	o260-282i	1	[260-282]	YES	no	Pr81460	6e-70	38.3085	Ps140132	4e-66	38.806		Pr81460	Ps140132	no
PITG_13435	0.999	22	0.842	23	Y	0.844	23	Y	0.992	5	Y	0.951	Y	0.898	Y	S	0.689	23	Y	0.999	Y	MTRTTLTIVFCIALLLAGGGFA	22	0.043	0.911	0.047	S	1	22	lyso:10.0, E.R.:8.5, E.R._golg:7.5, extr:7.0, golg:5.5	lyso	no	38.04	19.42	o5-27i91-113o	2	[91-113]	YES	no	Pr81508	0	64.9049	Ps158920	0	94.2918	PITG_13435 Pr81508 Ps158920	Pr81508	Ps158920	no
PITG_22997	0.999	23	0.877	24	Y	0.845	24	Y	0.983	5	Y	0.918	Y	0.882	Y	S	0.934	24	Y	0.999	Y	MTRARLASAAIALVILQLKPVMG	23	0.152	0.819	0.024	S	2	23	extr:27.0, lyso:3.0	extr	YES	0.19	0.17	o	0		no	YES	Pr83162	3e-90	100	Ps143991	3e-79	82.3899				YES
PITG_21027	1	26	0.595	27	Y	0.717	27	Y	0.994	15	Y	0.924	Y	0.821	Y	S	0.822	27	Y	1	Y	MARGTMRLLALLATLLVVASWSTVDA	26	0.144	0.926	0.01	S	2	26	extr:21.0, E.R.:6.0, plas:3.0	extr	YES	56.36	14.89	o5-24i154-176o186-203i	3	[186-203]	YES	no	Pr84566	7e-52	56.9507	Ps136692	1e-54	56.9507				YES
PITG_13655	0.992	19	0.817	20	Y	0.789	20	Y	0.98	13	Y	0.913	Y	0.851	Y	S	0.795	20	Y	0.994	Y	MKIVSTFISASLLIGSVSA	19	0.055	0.886	0.073	S	1	19	extr:29.0	extr	YES	4.86	4.85	o	0		no	YES	Pr72468	1e-110	100	Ps139633	8e-109	98.0545	PITG_13655 Pr72468 Ps139633	Pr72468	Ps139633	no
PITG_22998	0.977	22	0.672	23	Y	0.681	23	Y	0.997	18	Y	0.949	Y	0.815	Y	S	0.346	27	N	0.976	Y	MKHFEGFTLLSALTLLVCLAAG	22	0.012	0.976	0.058	S	1	22	extr:28.0, lyso:2.0	extr	YES	21.93	21.93	i7-29o	1	[7-29]	no	YES	Pr78162	3.2	41.5842	Ps133919	2	73.2673				YES
PITG_13638	0.999	19	0.603	20	Y	0.619	20	Y	0.97	4	Y	0.758	Y	0.689	Y	S	0.881	20	Y	1	Y			0.06	0.889	0.085	S	1	19	extr:20.0, plas:5.0, lyso:4.0	extr	YES	0.12	0.09	o	0		no	YES	Pr72136	4e-111	91.8605	Ps109684	4e-113	91.8605	PITG_13638 Pr72136 Ps109684	Pr72136	Ps109684	no
PITG_13567	0.983	22	0.564	23	Y	0.655	23	Y	0.987	12	Y	0.854	Y	0.754	Y	S	0.744	23	Y	0.985	Y	MKLTQWVRVAAVIATATASAVA	22	0.062	0.829	0.061	S	2	22	mito:12.0, extr:10.0, cyto:5.5, cyto_nucl:5.0, nucl:3.5	mito	no	10.16	10.15	o	0		no	no	Pr84172	0	79.9778	Ps144699	0	80.3115		Pr84172		no
PITG_13481	1	20	0.626	21	Y	0.711	21	Y	0.981	13	Y	0.882	Y	0.796	Y	S	0.704	21	Y	1	Y	MTLVVLATVLLLSGTAVSNA	20	0.049	0.875	0.089	S	2	20	extr:30.0	extr	YES	0.33	0.33	o	0		no	YES	Pr85589	6e-08	64.2857	Ps142795	2e-16	75				YES
PITG_13680	0.989	22	0.719	23	Y	0.522	23	Y	0.84	2	N	0.575	Y	0.549	Y	S	0.965	23	Y	0.992	Y	MKTYSAVAGACFMLAYMSPAHA	22	0.09	0.545	0.322	S	4	22	extr:24.0, mito:3.0, lyso:3.0	extr	YES	4.88	4.85	o	0		no	YES	Pr83610	2e-115	100	Ps139656	9e-108	91.4397				YES
PITG_13520	0.998	27	0.88	28	Y	0.76	28	Y	0.974	12	Y	0.779	Y	0.769	Y	S	0.857	28	Y	0.999	Y	MVSSLVSTLAVASTLSSIALLAPTADA	27	0.041	0.944	0.045	S	1	27	extr:27.0, lyso:3.0	extr	YES	3.26	3.26	o	0		no	YES	Pr85631	2e-72	76.6082	Ps132416	3e-74	76.6082	PITG_13520 Pr85631 Ps132416	Pr85631	Ps132416	no
PITG_13529	0.997	25	0.78	26	Y	0.812	26	Y	0.993	5	Y	0.934	Y	0.873	Y	S	0.414	29	N	0.997	Y	MLALSRLRCTLLLVTLAFFTNVVTSSEA	28	0.091	0.947	0.016	S	1	25	extr:31.0	extr	YES	5.28	5.28	o	0		no	YES	Pr95574	0.41	35.1852	Ps140127	0.15	59.2593				YES
PITG_13497	0.998	24	0.645	25	Y	0.712	25	Y	0.965	11	Y	0.851	Y	0.782	Y	S	0.633	25	Y	0.998	Y			0.012	0.968	0.065	S	1	24	extr:26.0, plas:3.0	extr	YES	0.16	0.16	o	0		no	YES	Pr39393	1e-97	62.3902	Ps145549	8e-125	72.5835			Ps145549	no
PITG_13628	0.992	28	0.508	21	Y	0.518	21	Y	0.984	6	Y	0.947	Y	0.732	Y	S	0.522	29	Y	0.985	Y	MLRQARPLVVLIAVTFLVASEVFSMALA	28	0.047	0.933	0.023	S	1	20	extr:29.0	extr	YES	21.24	20.91	i7-29o	1	[7-29]	no	YES	Pr78800	3e-05	53.527	Ps134020	1.5	60.5809				YES
PITG_13452	0.993	21	0.79	22	Y	0.787	22	Y	0.981	13	Y	0.908	Y	0.847	Y	S	0.689	22	Y	0.992	Y	MRLSYILVVVIAVTLQACVCA	21	0.01	0.975	0.087	S	1	21	extr:32.0	extr	YES	21.23	21.23	i3-25o	1	[3-25]	no	YES	Pr76324	0.0004	68.0412	Ps127824	4e-07	90.7216				YES
PITG_23002	0.996	18	0.887	19	Y	0.589	19	Y	0.963	12	Y	0.653	Y	0.621	Y	S	0.862	19	Y	0.997	Y	MGMLLAQLLACCGHRSMA	18	0.428	0.276	0.174	M	5	17	extr:19.0, mito:7.0, cyto:3.0	extr	no	0.01	0.01	o	0		no	no	Pr85663	4e-60	100	Ps155629	1.5	41.7143				YES
PITG_13537	0.999	20	0.819	21	Y	0.822	21	Y	0.986	13	Y	0.869	Y	0.846	Y	S	0.826	21	Y	0.999	Y	MRGIHFFLLALASYSAIASA	20	0.086	0.833	0.051	S	2	20	extr:27.0, pero:2.0	extr	YES	0.14	0.06	o	0		no	YES	Pr81834	6e-12	69.0323	Ps140618	2e-08	47.0968				YES
PITG_23001	0.999	22	0.935	23	Y	0.869	23	Y	0.986	12	Y	0.904	Y	0.886	Y	S	0.877	23	Y	0.999	Y	MTSSPFWLACSFVALLTGGVTA	22	0.036	0.97	0.035	S	1	22	extr:30.0	extr	YES	18.99	18.99	o5-24i	1	[5-24]	no	YES	Pr76695	0.058	58.0357	Ps132816	0.68	66.0714				YES
PITG_13462	0.995	19	0.824	20	Y	0.712	20	Y	0.962	13	Y	0.693	Y	0.702	Y	S	0.977	20	Y	0.995	Y	MKSLLLLSLPLVGRHYVDA	19	0.075	0.824	0.16	S	2	19	extr:11.5, extr_plas:8.5, pero:8.0, cyto:3.0, mito:3.0, lyso:3.0	extr	YES	21.62	0	o469-491i	1	[469-491]	YES	no	Pr84208	2e-59	26.9006	Ps132379	7e-59	26.7057	PITG_13462 Pr84208 Ps132379	Pr84208	Ps132379	no
PITG_13453	0.999	21	0.523	24	Y	0.621	24	Y	0.986	6	Y	0.884	Y	0.752	Y	S	0.474	22	N	0.999	Y	MHVSRVFAVASIAVLLTSTNA	21	0.085	0.809	0.056	S	2	23	extr:28.0, pero:2.0	extr	YES	14.11	14.11	o	0		no	YES	Pr77765	4e-06	97.2028	Ps133724	1.6	39.1608				YES
PITG_13534	0.999	20	0.819	21	Y	0.823	21	Y	0.986	13	Y	0.872	Y	0.847	Y	S	0.826	21	Y	0.999	Y	MRGIHFFLLALASYSAIASA	20	0.099	0.858	0.041	S	2	20	extr:28.0, mito:2.0	extr	YES	0.1	0.1	o	0		no	YES	Pr81834	6e-13	92.3077	Ps140618	2e-09	86.3248				YES
PITG_13636	0.989	22	0.719	23	Y	0.522	23	Y	0.84	2	N	0.575	Y	0.549	Y	S	0.965	23	Y	0.992	Y	MKTYSAVAGACFMLAYMSPAHA	22	0.094	0.555	0.31	S	4	22	extr:24.0, mito:3.0, lyso:3.0	extr	YES	4.87	4.85	o	0		no	YES	Pr83610	8e-117	100	Ps139656	4e-109	91.4397	PITG_13636 Pr83610 Ps139656	Pr83610	Ps139656	no
PITG_13671	0.995	19	0.542	20	Y	0.57	20	Y	0.955	6	Y	0.813	Y	0.691	Y	S	0.816	20	Y	0.997	Y	MKIISAVAASSIALGAVSA	19	0.134	0.805	0.116	S	2	19	extr:29.0	extr	YES	1.16	1.14	o	0		no	YES	Pr72137	1e-92	91.8605	Ps125963	2e-92	91.8605				YES
PITG_13492	1	24	0.593	25	Y	0.695	25	Y	0.996	14	Y	0.922	Y	0.809	Y	S	0.685	25	Y	1	Y	MRSWFFLTALVAVASTSWLSQVEA	24	0.05	0.958	0.018	S	1	24	extr:31.0	extr	YES	23.19	0.47	o193-215i	1	[193-215]	YES	no	Pr96780	9e-35	53.7433	Ps156503	6e-40	51.3369			Ps156503	no
PITG_13509	0.998	22	0.488	23	Y	0.626	23	Y	0.995	13	Y	0.89	Y	0.758	Y	S	0.861	23	Y	0.998	Y			0.038	0.931	0.045	S	1	22	extr:31.0	extr	YES	14.37	14.36	i2-24o	1	[2-24]	no	YES	Pr76309	7e-14	76.2557	Ps131125	2e-13	74.4292				YES
PITG_13535	0.999	20	0.819	21	Y	0.824	21	Y	0.986	13	Y	0.873	Y	0.848	Y	S	0.826	21	Y	0.999	Y	MRGIHFFLLALASYSAIASA	20	0.092	0.862	0.039	S	2	20	extr:28.0, mito:2.0	extr	YES	0.1	0.1	o	0		no	YES	Pr81834	7e-14	92.3077	Ps140618	1e-10	86.3248				YES
PITG_13538	1	25	0.686	26	Y	0.758	26	Y	0.999	13	Y	0.953	Y	0.855	Y	S	0.838	29	Y	1	Y	MLAVLMLRCTLLLVALAFFTNMVTSSEA	28	0.034	0.973	0.028	S	1	25	extr:31.0	extr	YES	15.04	15.04	o	0		no	YES	Pr86921	0.079	51.5723	Ps127526	1.2	50.3145				YES
PITG_13523	0.998	22	0.685	23	Y	0.616	23	Y	0.964	13	Y	0.662	Y	0.639	Y	S	0.749	23	Y	0.998	Y	MKTEAAIAGLLSLAGVAGITSA	22	0.036	0.816	0.175	S	2	22	extr:11.0, cyto:6.5, cyto_pero:6.0, nucl:5.0, mito:4.5, E.R._mito:3.0, pero:2.5	extr	YES	5.73	4.29	o	0		no	YES	Pr85632	0	100	Ps132423	0	78.3726		Pr85633	Ps132423	no
PITG_13496	0.983	24	0.24	30	N	0.337	30	Y	0.985	8	Y	0.725	Y	0.531	Y	S	0.573	25	Y	0.983	Y			0.08	0.86	0.063	S	2	29	extr:13.0, E.R.:7.0, lyso:4.0, nucl:2.0, pero:2.0, golg:2.0	extr	YES	6.31	6.31	o	0		no	YES	Pr84196	2e-138	71.4521	Ps132405	2e-148	81.5182	PITG_13496 Pr84196 Ps132405	Pr84196	Ps132405	no
PITG_13612	1	20	0.439	23	Y	0.59	21	Y	0.972	14	Y	0.87	Y	0.73	Y	S	0.661	21	Y	1	Y	MRSSFLILAIAVNFLAASDA	20	0.063	0.915	0.042	S	1	20	extr:31.0	extr	YES	0.28	0.28	o	0		no	YES	Pr84992	4.3	49.6403	Ps135511	1.2	41.7266				YES
PITG_13543	0.942	28	0.338	29	Y	0.471	29	Y	0.985	12	Y	0.815	Y	0.643	Y	S	0.781	29	Y	0.934	Y	MFSISWLRCTLRLVAFTFFTNVVTISTA	28	0.188	0.915	0.012	S	2	28	mito:15.5, extr:14.0, mito_pero:8.5	mito	no	9.72	9.6	o	0		no	no	Pr72990	1.8	35.2601	Ps131875	0.64	37.5723				YES
PITG_23000	0.993	20	0.568	21	Y	0.681	21	Y	0.995	13	Y	0.938	Y	0.81	Y	S	0.945	21	Y	0.997	Y	MPLYKMFLMAIMAILASA	18	0.01	0.946	0.136	S	1	20	extr:32.0	extr	YES	1.77	1.77	o	0		no	YES	Pr82380	0.92	63.8889	Ps138614	0.34	72.2222				YES
PITG_13488	0.999	24	0.981	25	Y	0.851	25	Y	0.992	16	Y	0.919	Y	0.885	Y	S	0.994	25	Y	1	Y	MGHFRRYLALVLASLTLSLAPVYA	24	0.039	0.979	0.015	S	1	24	extr:9.0, golg:8.0, lyso:7.0, E.R.:3.0, pero:3.0	extr	YES	18.62	18.44	i7-29o	1	[7-29]	no	YES	Pr84204	0	98.4466	Ps132390	0	92.233	PITG_13488 Pr84204 Ps132390	Pr84204	Ps132390	no
PITG_13544	1	17	0.714	18	Y	0.764	18	Y	0.984	3	Y	0.907	Y	0.835	Y	S	0.589	18	Y	1	Y	MLLLLSSLLFHVAIA	15	0.045	0.993	0.02	S	1	17	plas:32.0	plas	no	281.87	25.14	o33-55i60-82o92-114i121-143o158-179i192-214o229-251i326-348o358-377i384-403o413-435i448-470o480-502i	13	[480-502]	YES	no	Pr84184	0	99.6595	Ps132427	0	99.6595	PITG_13544 Pr84184 Ps132427	Pr84184	Ps132427	no
PITG_13507	0.997	22	0.484	23	Y	0.614	23	Y	0.981	13	Y	0.876	Y	0.745	Y	S	0.864	23	Y	0.998	Y			0.025	0.939	0.072	S	1	22	extr:26.0, pero:3.0	extr	YES	16.08	16.08	i2-24o	1	[2-24]	no	YES	Pr76309	4e-11	58.042	Ps144029	1e-09	59.7902				YES
PITG_13593	0.997	24	0.751	25	Y	0.711	25	Y	0.965	6	Y	0.806	Y	0.759	Y	S	0.817	25	Y	0.997	Y	MRLSSVVSVAIAIVCLTTSHFAQA	24	0.114	0.878	0.031	S	2	24	extr:29.0	extr	YES	12.24	12.24	o	0		no	YES	Pr78748	0.081	73.7589	Ps108861	1e-15	75.1773				YES
PITG_22999	0.974	22	0.597	23	Y	0.639	23	Y	0.997	18	Y	0.935	Y	0.787	Y	S	0.466	27	N	0.972	Y	MKHFEGFKLLSALTLLVCLAAG	22	0.011	0.972	0.07	S	1	22	extr:28.0, lyso:2.0	extr	YES	20.08	20.08	i7-29o	1	[7-29]	no	YES	Pr75892	0.37	75.2475	Ps133919	2	65.3465				YES
PITG_13503	0.997	22	0.484	23	Y	0.623	23	Y	0.98	13	Y	0.877	Y	0.75	Y	S	0.862	23	Y	0.998	Y			0.027	0.947	0.062	S	1	22	extr:25.0, E.R.:2.0, pero:2.0	extr	YES	15.89	15.89	i2-24o	1	[2-24]	no	YES	Pr76309	1e-06	72	Ps131125	9e-06	66.4				YES
PITG_13494	0.999	24	0.944	25	Y	0.862	25	Y	0.991	13	Y	0.906	Y	0.884	Y	S	0.883	25	Y	0.999	Y	MVKIVPCVALSVVIAAATLELAQA	24	0.018	0.955	0.075	S	1	24	extr:22.0, lyso:4.0, pero:3.0	extr	YES	4.94	4.91	o	0		no	YES	Pr39394	3e-151	82.8235	Ps132405	2e-147	100		Pr39394		no
PITG_13625	1	24	0.544	25	Y	0.681	25	Y	0.986	6	Y	0.904	Y	0.792	Y	S	0.562	24	Y	1	Y	MKVSKAIVALAALCMALLAPAAGS	24	0.023	0.95	0.058	S	1	24	extr:32.0	extr	YES	10.75	10.74	i7-24o	1	[7-24]	no	YES	Pr83619	4e-49	96.9325	Ps143170	5e-53	74.8466	PITG_13625 Pr83619 Ps143170	Pr83619	Ps143170	no
PITG_13528	0.999	20	0.68	21	Y	0.7	21	Y	0.981	13	Y	0.835	Y	0.767	Y	S	0.781	21	Y	0.999	Y	MKFTTLAVTTLVAVASA	17	0.067	0.921	0.044	S	1	20	extr:28.0, E.R.:2.0	extr	YES	0.89	0.88	o	0		no	YES	Pr82478	5e-86	67.5141	Ps127181	3e-90	67.5141				YES
PITG_13550	0.998	20	0.299	21	N	0.483	21	Y	0.964	12	Y	0.878	Y	0.681	Y	S	0.628	21	Y	0.998	Y	MRLAYFLAAVIATTLHVSSS	20	0.107	0.869	0.029	S	2	20	extr:18.0, mito:11.0	extr	YES	6.24	6.24	o	0		no	YES	Pr76324	1e-12	74.5902	Ps134429	1e-10	70.4918				YES
PITG_13660	0.949	32	0.434	28	Y	0.549	28	Y	0.991	12	Y	0.868	Y	0.708	Y	S	0.889	28	Y	0.927	Y	MVTTTAQFALRSLQSLFALLAIIFTWG	27	0.045	0.946	0.027	S	1	27	plas:29.0	plas	no	167.23	37.34	i7-29o44-63i76-98o128-150i196-213o228-250i263-285o316-338i	8	[316-338]	YES	no	Pr85098	5e-134	99.7183	Ps158019	4e-71	53.2394	PITG_13660 Pr85098 Ps158019	Pr85098	Ps158019	no
PITG_13560	0.997	16	0.523	17	Y	0.637	17	Y	0.965	7	Y	0.894	Y	0.766	Y	S	0.512	22	Y	0.998	Y			0.045	0.828	0.167	S	2	16	extr:23.0, pero:5.0, E.R.:2.0	extr	YES	1.19	1.03	o	0		no	YES	Pr72080	1e-76	95.122	Ps109281	5e-79	94.6341				YES
PITG_13536	0.999	20	0.819	21	Y	0.823	21	Y	0.986	13	Y	0.872	Y	0.847	Y	S	0.826	21	Y	0.999	Y	MRGIHFFLLALASYSAIASA	20	0.099	0.858	0.041	S	2	20	extr:28.0, mito:2.0	extr	YES	0.1	0.1	o	0		no	YES	Pr81834	6e-13	92.3077	Ps140618	2e-09	86.3248				YES
PITG_13641	0.952	15	0.164	16	N	0.273	16	N	0.914	1	Y	0.539	Y	0.406	N	S	0.858	16	Y	0.971	Y			0.184	0.273	0.459	_	5	-	extr:19.0, mito:9.0, cyto:4.0	extr	no	0.02	0.02	o	0		no	no	Pr72137	2e-87	100	Ps109227	5e-85	100				YES
PITG_21410	1	20	0.795	21	Y	0.788	21	Y	0.981	2	Y	0.917	Y	0.852	Y	S	0.901	21	Y	1	Y	MNFVALIAVTVAVLVGSTNA	20	0.053	0.914	0.034	S	1	20	extr:32.0	extr	YES	16.94	16.84	o4-23i	1	[4-23]	no	YES	Pr71636	3e-17	73.7288	Ps110709	4e-18	87.2881				YES
PITG_22693	1	24	0.226	25	N	0.408	25	Y	0.988	13	Y	0.854	Y	0.631	Y	S	0.625	25	Y	1	Y	MMFSKTVCALCAAAVALSASAVDA	24	0.034	0.93	0.05	S	1	24	extr:25.0, E.R.:6.0	extr	YES	5.38	0.89	o	0		no	YES	Pr73400	4e-10	20	Ps131415	0.007	13.5294				YES
PITG_02860	0.999	18	0.676	19	Y	0.725	19	Y	0.956	8	Y	0.868	Y	0.796	Y	S	0.83	19	Y	1	Y	MRLAFLLLAVSHFICGNA	18	0.163	0.802	0.06	S	2	18	extr:31.0	extr	YES	0.07	0.07	o	0		no	YES	Pr82373	0.094	42.963	Ps134574	0.1	54.8148				YES
PITG_02213	0.996	18	0.419	19	Y	0.421	19	Y	0.837	2	N	0.54	Y	0.48	Y	S	0.969	19	Y	0.996	Y			0.604	0.166	0.107	M	3	21	mito:12.5, cyto_mito:7.0, extr_plas:6.0, plas:5.0, extr:5.0, pero:4.0, lyso:4.0	mito	no	23.1	0	o512-534i	1	[512-534]	YES	no	Pr80420	0	100	Ps109077	2e-54	70.8543		Pr80420		no
PITG_02664	0.971	30	0.307	31	N	0.453	31	Y	0.91	13	Y	0.655	Y	0.554	Y	S	0.935	31	Y	0.968	Y			0.301	0.742	0.021	S	3	30	nucl:23.0, mito:4.0, extr:2.0	nucl	no	5.01	4.69	o	0		no	no	Pr71687	0	86.4469	Ps109184	0	86.4469	PITG_02664 Pr71687 Ps109184	Pr71687	Ps109184	no
PITG_22698	0.972	31	0.295	32	N	0.366	32	Y	0.946	12	Y	0.555	Y	0.46	Y	S	0.94	32	Y	0.975	Y			0.931	0.028	0.06	M	1	28	mito:29.5, mito_pero:15.5	mito	no	0.39	0.18	o	0		no	no	Pr78618	0.85	30.8511	Ps157034	0.53	81.9149				YES
PITG_02103	1	21	0.872	22	Y	0.696	22	Y	0.92	5	Y	0.696	Y	0.696	Y	S	0.875	22	Y	1	Y	MRLLPPLALLACAISTPTVDA	21	0.069	0.81	0.119	S	2	21	extr:19.0, lyso:4.0, pero:3.0, mito:2.0, E.R.:2.0	extr	YES	0	0	o	0		no	YES	Pr73436	0	98.1459	Ps144049	0	97.8986	PITG_02103 Pr73436 Ps144049	Pr73436	Ps144049	no
PITG_02948	0.999	25	1	26	Y	0.941	26	Y	0.995	17	Y	0.957	Y	0.949	Y	S	0.966	26	Y	0.999	Y	MYVRRRSPLLLLLLVLLTFVSNVHA	25	0.101	0.931	0.009	S	1	25	extr:12.0, golg:12.0, E.R._golg:10.0, E.R.:6.0	extr	YES	20.65	20.65	i7-26o	1	[7-26]	no	YES	Pr80509	9e-174	100	Ps136217	1e-175	99.2288		Pr80509		no
PITG_02812	1	23	0.945	24	Y	0.841	24	Y	0.979	5	Y	0.873	Y	0.857	Y	S	0.927	24	Y	1	Y	MRRRRPQLLLAALAALLVDRIQA	23	0.324	0.887	0.005	S	3	23	plas:32.0	plas	no	171.71	0.02	o463-481i488-505o520-542i549-571o586-608i659-681o708-730i742-764o	8	[742-764]	YES	no	Pr80585	0	97.447	Ps134997	0	100	PITG_02812 Pr80585 Ps134997	Pr80585	Ps134997	no
PITG_02930	0.999	26	0.304	27	N	0.463	27	Y	0.949	8	Y	0.803	Y	0.633	Y	S	0.674	27	Y	0.998	Y			0.264	0.642	0.045	S	4	26	extr:14.0, nucl:5.0, cyto_pero:4.5, cyto:3.5, lyso:3.0, mito:2.5, pero:2.5	extr	YES	19.39	19.39	i12-34o	1	[12-34]	no	YES	Pr80500	0	99.8062	Ps136233	0	99.6124				YES
PITG_22706	0.999	23	0.885	24	Y	0.81	24	Y	0.994	13	Y	0.821	Y	0.816	Y	S	0.897	24	Y	0.999	Y	MHSKIILLLGVCVAASILQTADA	23	0.068	0.904	0.046	S	1	23	extr:30.0	extr	YES	2.73	2.73	o	0		no	YES	Pr85978	0.005	7.82313	Ps144076	0.021	7.82313				YES
PITG_22691	0.997	21	0.478	25	Y	0.55	25	Y	0.893	21	Y	0.673	Y	0.612	Y	S	0.59	25	Y	0.997	Y	MTQTGPASSLALLVFVVSTRGGLS	24	0.07	0.908	0.066	S	1	24	extr:15.0, mito:11.0, plas:2.0, lyso:2.0	extr	YES	18.4	1.51	o	0		no	YES	Pr77385	8.1	19.863	Ps137883	6.6	14.3836				YES
PITG_02231	0.999	20	0.734	21	Y	0.71	21	Y	0.991	14	Y	0.911	Y	0.811	Y	S	0.554	21	Y	0.999	Y	MRSLHAVGAALLLSTSLAIA	20	0.055	0.985	0.01	S	1	20	plas:20.5, extr_plas:12.5, E.R.:6.5, E.R._golg:4.0	plas	no	39.14	6.09	o	0		no	no	Pr80433	0	100	Ps128486	0	77.2707	PITG_02231 Pr80433 Ps128486	Pr80433	Ps128486	no
PITG_02168	1	24	0.204	25	N	0.39	25	Y	0.99	13	Y	0.861	Y	0.626	Y	S	0.624	25	Y	1	Y	MMFSKTICALCAAAVALSASAVDA	24	0.032	0.935	0.049	S	1	24	extr:30.0	extr	YES	11.21	1.4	o	0		no	YES	Pr73400	3e-13	30.6306	Ps131415	1e-05	31.982				YES
PITG_02075	0.96	21	0.481	20	Y	0.481	20	Y	0.986	4	Y	0.916	Y	0.699	Y	S	0.5	20	N	0.935	Y	MAVFHLYSALNLLWILCNS	19	0.011	0.964	0.087	S	1	19	pero:14.0, extr:7.0, mito:3.0, E.R.:3.0, plas:2.0	pero	no	53.03	21.7	o10-32i325-347o	2	[325-347]	YES	no	Pr73463	0	100	Ps141831	0	100	PITG_02075 Pr73463 Ps141831	Pr73463	Ps141831	no
PITG_02332	0.998	23	0.914	24	Y	0.9	24	Y	0.985	7	Y	0.934	Y	0.917	Y	S	0.981	24	Y	0.999	Y	MLSGRLFRSALLLTSGLLAVVQA	23	0.219	0.798	0.015	S	3	23	nucl:23.0, mito:4.0, extr:2.0	nucl	no	0.14	0.14	o	0		no	no	Pr84662	0	100	Ps128396	0	100	PITG_02332 Pr84662 Ps128396	Pr84662	Ps128396	no
PITG_02206	1	19	0.92	20	Y	0.883	20	Y	0.987	13	Y	0.941	Y	0.912	Y	S	0.922	20	Y	1	Y	MATALFGFIAALLLHVGVA	19	0.013	0.932	0.113	S	1	19	extr:24.0, nucl:3.0, cyto:2.0	extr	YES	0.98	0.97	o	0		no	YES	Pr80419	4e-37	100	Ps109614	0.4	68.6869				YES
PITG_02706	0.995	19	0.359	20	Y	0.484	20	Y	0.94	9	Y	0.762	Y	0.623	Y	S	0.462	23	N	0.996	Y	MKLLQVITFVSAAVSLSTS	19	0.136	0.777	0.098	S	2	19	extr:17.0, nucl:9.0, cyto_nucl:6.0, E.R.:2.5, E.R._golg:2.0	extr	YES	0.08	0.08	o	0		no	YES	Pr79236	0.079	7.90569	Ps139135	6e-05	9.29265				YES
PITG_02561	0.993	20	0.415	24	Y	0.498	24	Y	0.894	12	Y	0.581	Y	0.539	Y	S	0.37	24	N	0.994	Y			0.02	0.925	0.158	S	2	23	plas:30.0	plas	no	0.78	0.51	o	0		no	no	Pr77555	0	44.5461	Ps142061	0	57.0557	PITG_02561 Pr77555 Ps142061	Pr77555	Ps142061	no
PITG_02264	1	20	0.903	21	Y	0.901	21	Y	0.987	14	Y	0.951	Y	0.926	Y	S	0.949	21	Y	1	Y	MAHSTWMLLVVVLLCSQAVA	20	0.024	0.936	0.069	S	1	20	plas:30.5, extr_plas:16.0	plas	no	157.02	0.1	o241-263i272-294o314-336i356-378o410-432i439-461o	6	[439-461]	YES	no	Pr75980	0	57.2886	Ps132606	0	56.414	PITG_02264 Pr75980 Ps132606	Pr75980	Ps132606	no
PITG_02434	0.994	21	0.419	24	Y	0.566	24	Y	0.96	13	Y	0.794	Y	0.68	Y	S	0.534	22	Y	0.995	Y	MDPEAVAVVVVLLGACTASLAA	22	0.091	0.882	0.046	S	2	23	extr:30.0	extr	YES	20.13	19.35	o5-22i	1	[5-22]	no	YES	Pr77455	1.4	25.7353	Ps129569	1.9	29.4118				YES
PITG_02505	1	18	0.966	19	Y	0.915	19	Y	0.978	4	Y	0.948	Y	0.932	Y	S	0.95	19	Y	1	Y	MQFGVFFFFLLSAFGAVA	18	0.031	0.956	0.057	S	1	18	extr:30.0	extr	YES	0.03	0.03	o	0		no	YES	Pr77586	2e-54	100	Ps108257	1e-58	100				YES
PITG_02577	0.984	18	0.609	23	Y	0.671	23	Y	0.971	12	Y	0.839	Y	0.755	Y	S	0.504	23	Y	0.986	Y	MGRPRISIAAVALSAATGMTVA	22	0.422	0.748	0.011	S	4	22	extr:26.0, mito:3.0	extr	YES	22.49	22.44	i7-29o	1	[7-29]	no	YES	Pr77530	1e-52	100	Ps142038	7e-54	100	PITG_02577 Pr77530 Ps142038	Pr77530	Ps142038	no
PITG_02570	0.999	21	0.979	22	Y	0.862	22	Y	0.992	15	Y	0.975	Y	0.918	Y	S	0.959	22	Y	0.999	Y	MCRSQASLALLLALLASIASA	21	0.044	0.944	0.029	S	1	21	extr:31.0	extr	YES	17.89	17.89	i7-24o	1	[7-24]	no	YES	Pr77537	5e-27	72.3577	Ps142042	6e-26	65.8537				YES
PITG_02893	0.959	26	0.493	26	Y	0.357	26	Y	0.716	2	N	0.42	N	0.389	N	S	0.393	26	N	0.952	Y			0.239	0.314	0.349	_	5	-	cyto_nucl:11.5, cyto:10.0, nucl:9.0, extr:8.0, mito:5.0	cyto	no	0.06	0.02	o	0		no	no	Pr80544	1e-116	99.6774	Ps136289	6e-123	98.7097	PITG_02893 Pr80544 Ps136289	Pr80544	Ps136289	no
PITG_02830	0.999	21	0.47	24	Y	0.528	24	Y	0.969	6	Y	0.749	Y	0.639	Y	S	0.474	22	N	0.999	Y			0.066	0.937	0.033	S	1	23	extr:25.0, mito:3.0, E.R.:2.0	extr	YES	0.68	0.68	o	0		no	YES	Pr85553	1e-08	73.7288	Ps136214	0.011	72.0339				YES
PITG_02364	0.991	18	0.555	19	Y	0.385	19	Y	0.963	3	Y	0.807	Y	0.596	Y	S	0.686	19	Y	0.988	Y	MLLFAALASLALQEWVEG	18	0.01	0.975	0.182	S	2	18	plas:32.0	plas	no	79.37	12.62	o205-227i240-262o721-743i	3	[721-743]	YES	no	Pr86041	0	94.6265	Ps128370	0	94.6265				YES
PITG_02368	1	21	0.641	22	Y	0.731	22	Y	0.986	5	Y	0.94	Y	0.836	Y	S	0.749	22	Y	1	Y	MLPCRLLASLAAASLVAMTSA	21	0.062	0.916	0.032	S	1	21	extr:16.0, E.R.:8.0, lyso:4.0, plas:1.0	extr	YES	1.19	1.18	o	0		no	YES	Pr72397	0	100	Ps128367	0	100	PITG_02368 Pr72397 Ps128367	Pr72397	Ps128367	no
PITG_02155	0.997	26	0.83	27	Y	0.714	27	Y	0.97	12	Y	0.746	Y	0.73	Y	S	0.952	27	Y	0.997	Y	MTSFRGLLKYFTVAACVLCSVKTVSA	26	0.273	0.82	0.016	S	3	26	mito:16.0, extr:12.0, cyto:1.0	mito	no	0.93	0.93	o	0		no	no	Pr77746	1e-67	88.0645	Ps139507	5e-71	89.0323				YES
PITG_22692	1	19	0.76	20	Y	0.757	20	Y	0.987	2	Y	0.848	Y	0.802	Y	S	0.956	20	Y	1	Y	MKFAVGLILAAVAVTTTHA	19	0.084	0.868	0.101	S	2	19	extr:32.0	extr	YES	5.86	5.86	o	0		no	YES	Pr73234	6e-12	100	Ps129799	1e-10	100				YES
PITG_22694	1	21	0.233	22	N	0.434	22	Y	0.99	13	Y	0.921	Y	0.678	Y	S	0.498	22	N	1	Y	MMFSKTICVLCAAAVALPASAVDA	24	0.026	0.942	0.058	S	1	21	extr:29.0	extr	YES	3.7	1.23	o	0		no	YES	Pr73400	2e-12	34.8718	Ps131415	0.001	36.4103				YES
PITG_02964	1	20	0.74	21	Y	0.797	21	Y	0.991	5	Y	0.935	Y	0.866	Y	S	0.992	21	Y	1	Y	MRCWTFGAALAVLVFGSVDA	20	0.054	0.941	0.042	S	1	20	extr:28.0, pero:2.0	extr	YES	0.38	0.15	o	0		no	YES	Pr84630	2e-48	35.474	Ps139074	3e-54	35.474	PITG_02964 Pr84630 Ps139074	Pr84630	Ps139074	no
PITG_02623	0.967	26	0.783	27	Y	0.698	27	Y	0.966	13	Y	0.776	Y	0.737	Y	S	0.656	27	Y	0.944	Y	MVRVIAGFPAFLAIVSMLVEVEQVTG	26	0.031	0.957	0.037	S	1	26	plas:14.5, extr_plas:10.0, E.R.:7.0, extr:4.5, pero:4.0	plas	no	30.19	7.64	o572-594i	1	[572-594]	YES	no	Pr77495	0	63.4361	Ps144093	0	60.6461	PITG_02623 Pr77495 Ps144093	Pr77495	Ps144093	no
PITG_02423	1	16	0.576	17	Y	0.668	17	Y	0.974	13	Y	0.899	Y	0.783	Y	S	0.826	17	Y	1	Y	MRASLIVALAAATASA	16	0.199	0.632	0.084	S	3	16	plas:26.0, lyso:2.0, extr:1.0	plas	no	41.45	0.28	o639-658i679-701o	2	[679-701]	YES	no	Pr77655	0	84.0845	Ps128333	0	84.7887	PITG_02423 Pr77655 Ps128333	Pr77655	Ps128333	no
PITG_02700	0.972	23	0.164	24	N	0.602	24	Y	0.956	10	Y	0.649	Y	0.466	Y	S	0.524	23	Y	0.977	Y			0.05	0.834	0.161	S	2	23	extr:25.0, cyto:2.0, pero:2.0	extr	no	0.35	0.32	o	0		no	YES	Pr79232	1e-101	100	Ps139134	4e-95	100				YES
PITG_02305	1	19	0.96	20	Y	0.89	20	Y	0.974	2	Y	0.882	Y	0.886	Y	S	0.993	20	Y	1	Y	MKWTAFLVAVVMAAVQVQA	19	0.027	0.922	0.104	S	1	19	extr:30.0	extr	YES	0.06	0.06	o	0		no	YES	Pr71806	4e-60	100	Ps108271	2e-63	100	PITG_02305 Pr71806 Ps108271	Pr71806	Ps108271	no
PITG_02222	0.997	26	0.773	27	Y	0.69	27	Y	0.982	13	Y	0.754	Y	0.722	Y	S	0.863	27	Y	0.998	Y	MTKLNIIFGFAAAAALALTSLDSVNA	26	0.044	0.911	0.059	S	1	26	extr:26.0, E.R.:3.0	extr	YES	5.68	5.68	o	0		no	YES	Pr83988	2e-57	100	Ps128503	1e-62	100	PITG_02222 Pr83989 Ps131169	Pr83989	Ps131169	no
PITG_02205	0.996	19	0.645	20	Y	0.723	20	Y	0.987	2	Y	0.916	Y	0.819	Y	S	0.944	20	Y	0.995	Y	MLITRFLVVSLALCVVAYT	19	0.124	0.906	0.019	S	2	19	extr:26.0, golg:3.0	extr	YES	5.58	5.58	o	0		no	YES	Pr80418	3e-113	87.2483	Ps119339	1.5	24.4966		Pr80418		no
PITG_02728	1	21	0.556	22	Y	0.681	22	Y	0.976	13	Y	0.915	Y	0.798	Y	S	0.587	22	Y	1	Y	MYTATLLLLLAFASTLPTGAA	21	0.019	0.959	0.054	S	1	21	plas:32.0	plas	no	175.05	0.46	o561-578i924-946o961-983i995-1017o1032-1054i1117-1139o1159-1181i1193-1215o	8	[1193-1215]	YES	no	Pr79251	0	92.8505	Ps139152	0	93.6449	PITG_02728 Pr79251 Ps139152	Pr79251	Ps139152	no
PITG_02846	0.967	18	0.142	31	N	0.145	18	N	0.883	12	Y	0.482	Y	0.313	N	S	0.334	31	N	0.937	Y			0.96	0.016	0.095	M	1	5	mito:19.0, plas:5.0, nucl:4.0, golg:2.0	mito	no	128.1	0	i124-143o197-219i240-262o267-284i314-336o375-392i	6	[375-392]	YES	no	Pr71815	2e-155	58.2463	Ps116717	1e-157	58.2463	PITG_02846 Pr71815 Ps116717	Pr71815	Ps116717	no
PITG_02843	0.999	21	0.799	22	Y	0.81	22	Y	0.982	13	Y	0.891	Y	0.851	Y	S	0.932	22	Y	0.999	Y	MHKCCLFLLGVVIYFATCSEA	21	0.023	0.93	0.102	S	1	21	extr:31.0	extr	YES	5.69	5.69	o	0		no	YES	Pr85553	3e-15	61.1111	Ps133874	0.017	83.3333				YES
PITG_02918	0.995	23	0.535	24	Y	0.61	24	Y	0.967	3	Y	0.794	Y	0.702	Y	S	0.725	24	Y	0.991	Y			0.043	0.871	0.076	S	2	23	extr:16.0, cyto:8.5, mito:6.0, cyto_nucl:5.0	extr	YES	1.02	1.02	o	0		no	YES	Pr80523	1e-61	97.1074	Ps143254	0.004	64.4628		Pr80523		no
PITG_02174	1	22	0.912	23	Y	0.842	23	Y	0.993	15	Y	0.962	Y	0.902	Y	S	0.758	23	Y	1	Y	MNWSTRLALFASLSLLVAPAVA	22	0.045	0.941	0.026	S	1	22	plas:25.0, E.R.:5.0	plas	no	248.58	21.45	i7-29o68-90i103-125o153-175i182-204o227-249i262-280o343-365i378-400o420-442i	10	[420-442]	YES	no	Pr73397	0	100	Ps131432	0	100	PITG_02174 Pr73397 Ps131432	Pr73397	Ps131432	no
PITG_02519	0.999	23	0.885	24	Y	0.81	24	Y	0.994	13	Y	0.821	Y	0.816	Y	S	0.897	24	Y	0.999	Y	MHSKIILLLGVCVAASILQTADA	23	0.067	0.903	0.046	S	1	23	extr:30.0	extr	YES	2.73	2.73	o	0		no	YES	Pr85978	0.005	7.82313	Ps144076	0.021	7.82313				YES
PITG_02683	1	16	0.692	17	Y	0.722	17	Y	0.98	4	Y	0.89	Y	0.806	Y	S	0.864	17	Y	1	Y	MLGLACFALLAAPATA	16	0.148	0.869	0.052	S	2	16	extr:15.0, E.R.:7.0, lyso:6.0, pero:4.0	extr	YES	0.65	0.65	o	0		no	YES	Pr79217	0	94.6341	Ps139104	0	94.878	PITG_02683 Pr79217 Ps139104	Pr79217	Ps139104	no
PITG_22707	0.999	23	0.885	24	Y	0.81	24	Y	0.994	13	Y	0.822	Y	0.816	Y	S	0.899	24	Y	0.999	Y	MHSKIILLLGVCVAASILQTADA	23	0.056	0.909	0.052	S	1	23	extr:30.0	extr	YES	2.69	2.69	o	0		no	YES	Pr85978	0.005	7.82313	Ps144076	0.021	7.82313				YES
PITG_02399	0.999	22	0.853	23	Y	0.754	23	Y	0.971	13	Y	0.77	Y	0.762	Y	S	0.898	23	Y	0.999	Y	MKTSWTALVVVGAIALVDPVDA	22	0.034	0.871	0.141	S	2	22	extr:32.0	extr	YES	0.2	0.2	o	0		no	YES	Pr85318	1e-58	100	Ps128351	7e-60	100			Ps128351	no
PITG_02387	0.997	20	0.842	21	Y	0.83	21	Y	0.985	13	Y	0.882	Y	0.856	Y	S	0.952	21	Y	0.997	Y	MRLTYILGMILAVSFRTSTA	20	0.078	0.833	0.07	S	2	20	mito:16.0, extr:12.0, cyto:2.5	mito	no	0.13	0.13	o	0		no	no	Pr76324	0.001	80.5556	Ps134429	5e-07	70.3704				YES
PITG_22697	0.972	31	0.295	32	N	0.366	32	Y	0.946	12	Y	0.555	Y	0.46	Y	S	0.94	32	Y	0.975	Y			0.931	0.028	0.06	M	1	28	mito:29.5, mito_pero:15.5	mito	no	0.39	0.18	o	0		no	no	Pr78618	0.85	30.8511	Ps157034	0.53	81.9149				YES
PITG_02734	1	23	0.427	19	Y	0.55	19	Y	0.992	13	Y	0.951	Y	0.751	Y	S	0.354	19	N	1	Y	MKVVVGLTSVLLAALAAA	18	0.036	0.887	0.069	S	1	18	extr:31.0	extr	YES	19.3	19.3	o4-23i	1	[4-23]	no	YES	Pr95347	3e-56	81.25	Ps157951	6e-56	81.25				YES
PITG_02935	0.999	23	0.226	31	N	0.364	24	Y	0.942	8	Y	0.783	Y	0.573	Y	S	0.7	31	Y	0.999	Y			0.099	0.643	0.11	S	3	23	extr:23.0, lyso:5.0, mito:2.0	extr	YES	0.64	0.63	o	0		no	YES	Pr80500	0	100	Ps136233	0	100		Pr80500		no
PITG_02175	0.999	23	0.751	24	Y	0.797	24	Y	0.994	14	Y	0.953	Y	0.875	Y	S	0.855	24	Y	0.998	Y	MNLSTRVLLLTALVVGLVSTTTA	23	0.082	0.906	0.022	S	1	23	plas:29.0	plas	no	247.45	19.41	i7-26o70-92i105-127o155-177i184-206o229-251i264-282o345-367i380-402o422-444i	10	[422-444]	YES	no	Pr73396	0	93.2136	Ps131431	0	93.014	PITG_02175 Pr73396 Ps131431	Pr73396	Ps131431	no
PITG_22708	0.998	21	0.451	22	Y	0.4	22	Y	0.94	4	Y	0.516	Y	0.458	Y	S	0.942	22	Y	0.998	Y			0.039	0.879	0.181	S	2	21	extr:31.0	extr	YES	0.03	0.03	o	0		no	YES	Pr86099	4e-44	100	Ps139079	2e-45	99.1597				YES
PITG_02744	0.948	13	0.16	24	N	0.142	16	N	0.665	1	N	0.381	N	0.262	N	S	0.545	16	Y	0.935	Y			0.089	0.338	0.656	_	4	-	plas:14.0, extr_plas:10.0, E.R.:7.0, pero:6.0, extr:4.0	plas	no	0.93	0	o	0		no	no	Pr79267	0	98.8221	Ps135081	0	99.0577	PITG_02744 Pr79267 Ps135081	Pr79267	Ps135081	no
PITG_02124	1	17	0.544	18	Y	0.646	18	Y	0.947	13	Y	0.871	Y	0.759	Y	S	0.623	18	Y	1	Y	MRLLVPSLALAVGGASA	17	0.524	0.679	0.019	S	5	17	extr:12.0, extr_plas:11.5, plas:9.0, lyso:5.0, mito:3.0	extr	YES	24.46	0.04	o330-352i	1	[330-352]	YES	no	Pr73421	0	99.0502	Ps144068	0	98.9145	PITG_02124 Pr73421 Ps144068	Pr73421	Ps144068	no
PITG_22696	0.972	31	0.295	32	N	0.366	32	Y	0.946	12	Y	0.555	Y	0.46	Y	S	0.94	32	Y	0.975	Y			0.931	0.028	0.06	M	1	28	mito:29.5, mito_pero:15.5	mito	no	0.39	0.18	o	0		no	no	Pr78618	0.85	30.8511	Ps157034	0.53	81.9149				YES
PITG_02303	0.947	13	0.131	43	N	0.188	14	N	0.759	12	N	0.533	Y	0.36	N	S	0.853	57	Y	0.949	Y			0.956	0.011	0.103	M	1	35	mito:16.5, cyto_mito:13.2, cyto:8.5, cyto_pero:6.3, nucl:5.0	mito	no	0.53	0	o	0		no	no	Pr49709	0	81.7048	Ps108272	0	83.9917	PITG_02303 Pr49709 Ps108272	Pr49709	Ps108272	no
PITG_02233	0.985	29	0.177	40	N	0.315	30	N	0.986	11	Y	0.815	Y	0.565	Y	S	0.409	32	N	0.98	Y			0.034	0.973	0.054	S	1	29	extr:13.0, mito:6.0, mito_pero:5.3, cyto:5.0, E.R._mito:3.8, pero:3.5	extr	no	57.87	13.27	i60-82o115-134i	2	[115-134]	YES	no	Pr80435	1e-57	72.4359	Ps128484	5e-86	100	PITG_02233 Pr80435 Ps128484	Pr80435	Ps128484	no
PITG_02928	0.999	26	0.299	27	N	0.467	27	Y	0.956	8	Y	0.807	Y	0.637	Y	S	0.592	27	Y	0.999	Y	MVASVSGASRAIFALCSLIAAQGGFA	26	0.186	0.66	0.049	S	3	26	extr:18.0, lyso:7.0, nucl:2.0, E.R._mito:2.0, cyto:1.5, mito:1.5	extr	YES	9.67	9.63	o	0		no	YES	Pr80500	0	99.8035	Ps136233	0	99.6071			Ps136232	no
PITG_22709	0.999	19	0.739	20	Y	0.758	20	Y	0.98	13	Y	0.919	Y	0.838	Y	S	0.929	20	Y	0.999	Y	MNAISILLQCLALLSCSFA	19	0.026	0.945	0.075	S	1	19	extr:14.0, E.R.:9.0, lyso:5.0, pero:3.0	extr	YES	2.89	2.68	o	0		no	YES	Pr72477	1e-57	90.0356	Ps141553	2e-53	89.6797				YES
PITG_02584	0.999	19	0.931	20	Y	0.866	20	Y	0.99	4	Y	0.924	Y	0.895	Y	S	0.825	20	Y	0.999	Y	MRCVAFVVLLTCWIVTTKA	19	0.031	0.944	0.072	S	1	19	extr:10.0, lyso:7.0, E.R.:6.0, golg:6.0	extr	YES	0.48	0.18	o	0		no	YES	Pr77523	0	69.1415	Ps142029	0	69.2575	PITG_02584 Pr77523 Ps142029	Pr77523	Ps142029	no
PITG_02460	0.99	26	0.962	27	Y	0.912	27	Y	0.992	18	Y	0.888	Y	0.9	Y	S	0.98	27	Y	0.993	Y	MCRQRRARTAAIAVSLLLGAVGYVAA	26	0.248	0.924	0.004	S	2	26	extr:18.0, E.R.:9.0, plas:5.0	extr	YES	43.13	20.46	i7-29o104-126i	2	[104-126]	YES	no	No hit found	NA	0	Ps140127	4.7	19.2547				YES
PITG_02648	0.929	18	0.208	20	N	0.335	20	Y	0.877	9	Y	0.654	Y	0.494	Y	S	0.615	20	Y	0.906	Y			0.019	0.92	0.158	S	2	19	extr:15.0, nucl:10.0, mito:4.0	extr	YES	0	0	o	0		no	YES	Pr85508	2e-62	83.3922	Ps139075	5e-69	89.3993	PITG_02648 Pr85508 Ps139075	Pr85508	Ps139075	no
PITG_02821	1	23	0.7	24	Y	0.713	24	Y	0.997	13	Y	0.966	Y	0.84	Y	S	0.986	24	Y	1	Y	MGSLAILSVTLLSALLTLSLVHA	23	0.025	0.978	0.028	S	1	23	extr:18.0, E.R.:11.0	extr	YES	5.27	5.27	o	0		no	YES	Pr80584	0	95.1477	Ps134996	0	95.3586	PITG_02821 Pr80584 Ps134996	Pr80584	Ps134996	no
PITG_02320	1	19	0.902	20	Y	0.859	20	Y	0.97	13	Y	0.904	Y	0.882	Y	S	0.943	20	Y	1	Y	MHLPTLALTFVAAVTGALA	19	0.063	0.89	0.054	S	1	19	extr:14.0, plas:6.0, E.R.:5.0, lyso:5.0	extr	YES	0.14	0.13	o	0		no	YES	Pr84654	0	100	Ps128405	0	100	PITG_02320 Pr84654 Ps128405	Pr84654	Ps128405	no
PITG_02811	0.995	16	0.384	20	Y	0.509	20	Y	0.965	1	Y	0.767	Y	0.638	Y	S	0.548	20	Y	0.988	Y	MPAVFFFILLVGGISMDEA	19	0.032	0.98	0.047	S	1	19	plas:30.0	plas	no	116.19	6.94	i56-78o93-112i125-147o152-174i181-198o202-224i	6	[202-224]	YES	no	Pr80578	4e-88	96.2656	Ps157118	2e-87	91.7012				YES
PITG_02549	0.974	19	0.649	25	Y	0.166	20	N	0.981	7	Y	0.891	Y	0.528	Y	S	0.676	25	Y	0.979	Y	MGLVGHIVLAAGCLSIIVATRVIG	24	0.034	0.967	0.057	S	1	19	extr:24.0, plas:4.0, E.R.:3.0	extr	no	22.92	22.89	i7-29o	1	[7-29]	no	no	Pr78284	1e-31	98.2456	Ps139962	3e-25	95.614				YES
PITG_02489	0.999	19	0.538	20	Y	0.639	20	Y	0.982	13	Y	0.913	Y	0.776	Y	S	0.429	20	N	0.999	Y	MRLWTALLGIFAGGLSVEA	19	0.032	0.955	0.058	S	1	19	extr:28.0, cyto_nucl:2.0	extr	YES	4.74	4.66	o	0		no	YES	Pr54068	1.2	10.5263	Ps136869	1.3	44.582				YES
PITG_02869	0.999	15	0.523	16	Y	0.654	16	Y	0.984	6	Y	0.903	Y	0.779	Y	S	0.999	16	Y	0.999	Y	MLLCLLAFAAASVVA	15	0.034	0.929	0.143	S	2	15	extr:21.0, pero:5.0, plas:4.0	extr	YES	0.32	0.31	o	0		no	YES	Pr84764	0	99.2188	Ps140354	0	98.2422	PITG_02869 Pr84764 Ps140354	Pr84764	Ps140354	no
PITG_02900	0.998	20	0.591	21	Y	0.665	21	Y	0.98	13	Y	0.853	Y	0.759	Y	S	0.776	21	Y	0.998	Y	MRFYYVVLAVTATLLASVKA	20	0.09	0.824	0.037	S	2	20	extr:24.5, extr_plas:13.0, E.R.:3.0	extr	YES	6.53	6.53	o	0		no	YES	Pr80526	5e-17	96.2025	Ps136215	2e-13	92.4051				YES
PITG_02910	0.925	19	0.515	20	Y	0.538	20	Y	0.956	1	Y	0.68	Y	0.609	Y	S	0.733	20	Y	0.905	Y			0.11	0.667	0.252	S	3	19	extr:13.0, nucl:12.0, cyto_nucl:8.5, cyto:3.0	extr	YES	0	0	o	0		no	YES	Pr80517	0	100	Ps136246	0	99.7753				YES
PITG_02572	0.999	21	0.934	22	Y	0.879	22	Y	0.991	13	Y	0.916	Y	0.897	Y	S	0.961	22	Y	0.999	Y	MDRLPLIVVALIAALAAGVSG	21	0.022	0.954	0.064	S	1	21	plas:28.5, extr_plas:15.0	plas	no	220.87	12.68	o144-166i247-269o292-311i616-638o658-680i708-730o745-767i808-830o862-884i891-908o	10	[891-908]	YES	no	Pr94827	0	87.2642	Ps158462	0	83.7736	PITG_02572 Pr94827 Ps158462	Pr94827	Ps158462	no
PITG_02613	0.988	25	0.599	26	Y	0.557	26	Y	0.968	12	Y	0.672	Y	0.614	Y	S	0.67	26	Y	0.991	Y	MKTQVFIATAALTIAATMDSAYA	23	0.032	0.815	0.243	S	3	25	extr:28.0, lyso:4.0	extr	YES	6.97	6.97	o	0		no	YES	Pr77501	1e-31	38.3142	Ps144099	9e-36	31.8008		Pr77501		no
PITG_02710	0.997	27	0.308	28	N	0.411	28	Y	0.994	13	Y	0.745	Y	0.578	Y	S	0.454	28	N	0.998	Y			0.162	0.795	0.033	S	2	27	extr:19.0, golg:4.0, E.R.:3.0, lyso:3.0	extr	YES	1.67	1.53	o	0		no	YES	Pr79236	4e-95	63.5958	Ps139137	5e-124	60.3269			Ps139137	no
PITG_02909	0.994	19	0.536	20	Y	0.618	20	Y	0.978	7	Y	0.937	Y	0.777	Y	S	0.477	26	N	0.993	Y	MVRVSKILLGIATMVMASA	19	0.039	0.931	0.044	S	1	19	extr:27.5, extr_plas:15.0	extr	YES	5.3	5.3	o	0		no	YES	Pr80516	0	78.2383	Ps136246	0	77.8929	PITG_02909 Pr80516 Ps136246	Pr80516	Ps136246	no
PITG_02525	1	18	0.825	19	Y	0.833	19	Y	0.989	4	Y	0.963	Y	0.898	Y	S	0.551	19	Y	1	Y	MLFGIFFFFLLSAFVAA	17	0.028	0.97	0.04	S	1	18	extr:31.0	extr	YES	0.23	0.23	o	0		no	YES	Pr77586	3e-72	91.5058	Ps108257	9e-71	93.8224	PITG_02525 Pr77586 Ps108257	Pr77586	Ps108257	no
PITG_02371	0.923	24	0.068	25	N	0.2	25	N	0.986	7	Y	0.793	Y	0.496	Y	S	0.323	17	N	0.62	Y			0.246	0.935	0.009	S	2	24	plas:24.0, E.R.:7.0	plas	no	101.27	18.86	o4-23i492-514o559-593i605-627o	4	[605-627]	YES	no	Pr86063	0	100	Ps128365	0	100	PITG_02371 Pr86063 Ps128365	Pr86063	Ps128365	no
PITG_02652	1	19	0.932	20	Y	0.873	20	Y	0.964	1	Y	0.886	Y	0.879	Y	S	0.571	20	Y	1	Y	MHSVLIAVLCLVLPRTTSS	19	0.116	0.78	0.045	S	2	19	extr:30.0	extr	YES	0.01	0.01	o	0		no	YES	Pr95313	2e-92	90.9091	Ps157918	1e-89	100	PITG_02652 Pr95313 Ps157918	Pr95313	Ps157918	no
PITG_02521	0.922	15	0.723	16	Y	0.505	16	Y	0.996	13	Y	0.979	Y	0.742	Y	S	0.491	17	N	0.927	Y			0.045	0.972	0.022	S	1	15	E.R.:17.0, extr:13.0	E.R.	no	23.08	22.72	i2-24o	1	[2-24]	no	no	Pr84644	4e-95	56.4304	Ps128238	1e-156	92.6509	PITG_02521 Pr84644 Ps128238	Pr84644	Ps128238	no
PITG_02897	1	19	0.59	25	Y	0.57	25	Y	0.974	5	Y	0.734	Y	0.652	Y	S	0.324	25	N	1	Y	MRVFCLVLLVAAVLQLHLPKPLHS	24	0.06	0.892	0.057	S	1	24	extr:29.0	extr	YES	0.55	0.55	o	0		no	YES	Pr85000	0.6	26.3158	Ps136286	1e-11	65.4135				YES
PITG_02920	0.91	16	0.288	17	N	0.404	17	Y	0.92	13	Y	0.718	Y	0.561	Y	S	0.348	17	N	0.901	Y			0.171	0.67	0.213	S	3	16	extr:20.0, cyto_pero:4.7, cyto:4.5, cyto_nucl:4.5, mito:3.5, E.R._mito:2.5	extr	YES	47.26	25.48	i2-24o90-112i	2	[90-112]	YES	no	Pr86892	4e-46	100	Ps136275	1e-46	100	PITG_02920 Pr86892 Ps136275	Pr86892	Ps136275	no
PITG_02704	0.964	23	0.137	24	N	0.259	24	N	0.959	10	Y	0.656	Y	0.457	Y	S	0.522	23	Y	0.971	Y			0.048	0.857	0.136	S	2	23	extr:24.0, cyto:3.0, nucl:2.0	extr	no	0.4	0.26	o	0		no	no	Pr79232	2e-117	95.6364	Ps139134	1e-110	96.7273			Ps139134	no
PITG_22695	0.972	31	0.295	32	N	0.366	32	Y	0.946	12	Y	0.555	Y	0.46	Y	S	0.94	32	Y	0.975	Y			0.931	0.028	0.06	M	1	28	mito:29.5, mito_pero:15.5	mito	no	0.39	0.18	o	0		no	no	Pr78618	0.85	30.8511	Ps157034	0.53	81.9149				YES
PITG_02169	1	24	0.204	25	N	0.389	25	Y	0.991	13	Y	0.861	Y	0.625	Y	S	0.624	25	Y	1	Y	MMFSKTICALCAAAVALSASAVDA	24	0.039	0.91	0.047	S	1	24	extr:28.0, E.R.:3.0	extr	YES	8.29	1.3	o	0		no	YES	Pr73400	0.0001	17.3077	Ps131415	0.013	19.6154				YES
PITG_02294	0.991	29	0.78	30	Y	0.764	30	Y	0.993	9	Y	0.93	Y	0.847	Y	S	0.752	30	Y	0.991	Y	MPVKAWVARFLRRHLLLALFLLVSSIISA	29	0.085	0.973	0.008	S	1	29	lyso:8.0, golg:8.0, plas:5.5, pero:5.0, extr_plas:5.0, extr:3.5	lyso	no	23	21.46	i13-35o	1	[13-35]	no	no	Pr95737	0	100	Ps128422	0	98.1343	PITG_02294 Pr95737 Ps128422	Pr95737	Ps128422	no
PITG_02779	1	18	0.804	19	Y	0.794	19	Y	0.971	1	Y	0.858	Y	0.826	Y	S	0.709	19	Y	1	Y	MRLATILLAASLCVSGDA	18	0.044	0.858	0.104	S	2	18	extr:30.0	extr	YES	0.06	0.06	o	0		no	YES	Pr82373	0.18	66.6667	Ps131618	0.93	33.3333				YES
PITG_22699	0.968	23	0.361	24	Y	0.466	24	Y	0.951	11	Y	0.681	Y	0.573	Y	S	0.789	24	Y	0.943	Y			0.05	0.809	0.141	S	2	23	extr:26.0, mito:3.5, E.R._mito:2.5	extr	YES	0.01	0.01	o	0		no	YES	No hit found	NA	0			0				YES
PITG_02545	1	19	0.896	20	Y	0.854	20	Y	0.981	2	Y	0.91	Y	0.882	Y	S	0.901	20	Y	1	Y	MQFFAPLVALVYLVAGAES	19	0.038	0.95	0.046	S	1	19	extr:14.0, E.R.:10.0, lyso:4.0, pero:3.0	extr	YES	0.07	0.06	o	0		no	YES	Pr72026	2e-142	100	Ps144376	3e-143	100				YES
PITG_02707	0.993	22	0.568	23	Y	0.555	23	Y	0.961	5	Y	0.704	Y	0.63	Y	S	0.732	23	Y	0.997	Y	MKLLQASSLISAALALSTRVYG	22	0.235	0.517	0.146	S	4	22	extr:12.0, mito:11.0, mito_nucl:9.3, nucl:5.5, cyto_nucl:4.2	extr	YES	0.28	0.23	o	0		no	YES	Pr79236	4e-104	75.8017	Ps139135	6e-113	76.6764		Pr79236	Ps139135	no
PITG_02132	0.973	14	0.225	15	N	0.228	15	N	0.788	13	N	0.424	N	0.326	N	S	0.568	15	Y	0.96	Y			0.083	0.687	0.429	S	4	14	cyto:13.5, cyto_nucl:10.5, extr:10.0, nucl:4.5	cyto	no	0.55	0.55	o	0		no	no	Pr80291	1.9	14.7059	Ps131451	2e-25	100			Ps131451	no
PITG_02427	0.997	19	0.691	18	Y	0.738	18	Y	0.994	13	Y	0.955	Y	0.847	Y	S	0.561	18	Y	0.997	Y			0.02	0.948	0.086	S	1	17	E.R.:26.0, extr:4.0	E.R.	no	17.6	17.57	o4-21i	1	[4-21]	no	no	Pr77651	7e-180	89.2944	Ps128329	0	89.0511	PITG_02427 Pr77651 Ps128329	Pr77651	Ps128329	no
PITG_13873	1	21	0.593	22	Y	0.603	22	Y	0.993	3	Y	0.965	Y	0.784	Y	S	0.603	22	Y	1	Y	MTKLAILAALLSCIFLPCILG	21	0.012	0.974	0.059	S	1	21	extr:18.0, E.R.:8.0, lyso:3.0	extr	YES	25.94	20.5	i5-27o	1	[5-27]	no	YES	Pr76757	0	100	Ps130344	0	99.5255	PITG_13873 Pr76757 Ps130344	Pr76757	Ps130344	no
PITG_23005	0.997	16	0.58	17	Y	0.61	17	Y	0.94	1	Y	0.762	Y	0.686	Y	S	0.466	19	N	0.997	Y	MDLVLLLCFVATCSKG	16	0.133	0.706	0.223	S	3	16	extr:32.0	extr	YES	0.02	0.02	o	0		no	YES	Pr79274	0.64	19.1388	Ps135207	2.6	20.5742				YES
PITG_13849	0.926	26	0.73	27	Y	0.707	27	Y	0.974	18	Y	0.742	Y	0.724	Y	S	0.743	27	Y	0.945	Y	MSPAKGHAAGSLVLSIVSCLVYSVMS	26	0.095	0.81	0.058	S	2	26	plas:22.0, E.R.:5.0, extr:3.0	plas	no	193.59	34.71	o10-32i48-65o85-107i128-150o165-184i204-226o236-258i265-287o297-314i	9	[297-314]	YES	no	Pr76746	1e-138	100	Ps130362	3e-140	100	PITG_13849 Pr76746 Ps130362	Pr76746	Ps130362	no
PITG_13936	0.999	21	0.461	22	Y	0.606	22	Y	0.995	13	Y	0.913	Y	0.76	Y	S	0.434	22	N	0.999	Y	MRLTCMLAVLIVATFHATGDA	21	0.027	0.952	0.054	S	1	21	extr:31.0	extr	YES	13.08	13.08	o	0		no	YES	Pr76324	0.0003	89.5833	Ps139923	0.0001	69.7917				YES
PITG_13956	0.999	21	0.408	22	Y	0.565	22	Y	0.99	2	Y	0.873	Y	0.719	Y	S	0.489	22	N	0.999	Y			0.067	0.911	0.055	S	1	21	extr:29.0	extr	YES	3.79	3.79	o	0		no	YES	Pr76324	6e-07	75.4386	Ps134429	0.0005	81.5789				YES
PITG_13847	0.922	33	0.254	17	N	0.283	30	N	0.977	22	Y	0.748	Y	0.516	Y	S	0.436	34	N	0.933	Y	MVAMIVQCTRTKYAHSLILLVATALIIFASVVSHS	35	0.049	0.905	0.043	S	1	29	extr:15.0, golg:8.0, E.R.:5.0, lyso:4.0	extr	no	21.18	21.18	i13-32o	1	[13-32]	no	no	Pr79119	2e-93	79.6875	Ps140196	2e-65	76.5625				YES
PITG_14007	0.947	15	0.216	16	N	0.304	16	N	0.713	2	N	0.485	Y	0.394	N	S	0.845	16	Y	0.875	Y			0.107	0.861	0.165	S	2	102	E.R.:11.5, E.R._mito:7.3, extr:7.0, nucl:4.0, pero:3.5, mito_pero:3.3, cyto:3.0	E.R.	no	2.41	0.01	o	0		no	no	Pr76824	1e-97	73.2843	Ps136357	5e-106	74.2647	PITG_14007 Pr76824 Ps136357	Pr76824	Ps136357	no
PITG_13959	0.999	20	0.331	21	Y	0.438	21	Y	0.933	5	Y	0.696	Y	0.567	Y	S	0.515	21	Y	0.998	Y	MTLVVLATGLLASGTAVSNA	20	0.061	0.775	0.204	S	3	20	extr:29.0	extr	YES	0.02	0.02	o	0		no	YES	Pr77763	3e-13	100	Ps142795	1e-19	93.7984				YES
PITG_13940	0.998	19	0.462	20	Y	0.602	20	Y	0.991	2	Y	0.904	Y	0.753	Y	S	0.544	20	Y	0.997	Y			0.056	0.915	0.058	S	1	19	extr:29.0	extr	YES	15.56	15.56	o	0		no	YES	Pr76324	2e-06	76.3158	Ps134429	0.003	81.5789				YES
PITG_13930	1	21	0.811	22	Y	0.832	22	Y	0.989	2	Y	0.92	Y	0.876	Y	S	0.869	22	Y	1	Y	MRLTCILAVLIAVTFHATANA	21	0.03	0.939	0.058	S	1	21	extr:31.0	extr	YES	3.81	3.81	o	0		no	YES	Pr76324	0.0003	51.7544	Ps139923	0.002	52.6316				YES
PITG_14005	0.999	16	0.205	17	N	0.387	17	Y	0.98	13	Y	0.885	Y	0.636	Y	S	0.405	18	N	0.999	Y			0.22	0.696	0.066	S	3	16	extr:25.0, lyso:5.0	extr	YES	1.73	1.69	o	0		no	YES	Pr76822	0	96.8566	Ps136359	0	96.8566	PITG_14005 Pr76822 Ps136359	Pr76822	Ps136359	no
PITG_23008	0.999	21	0.408	22	Y	0.565	22	Y	0.99	2	Y	0.87	Y	0.718	Y	S	0.489	22	N	0.999	Y			0.063	0.909	0.057	S	1	21	extr:29.0	extr	YES	3.05	3.05	o	0		no	YES	Pr76324	8e-07	75.4386	Ps134429	0.0002	81.5789				YES
PITG_13868	1	28	0.492	29	Y	0.601	29	Y	0.993	12	Y	0.882	Y	0.741	Y	S	0.843	29	Y	1	Y	MTLFKSRPTALLACVALASNLLSSVTMA	28	0.082	0.934	0.017	S	1	28	extr:14.0, mito:11.0, cyto_mito:7.3, lyso:3.0	extr	YES	2.69	2.12	o	0		no	YES	Pr76755	0	100	Ps130345	0	100	PITG_13868 Pr76755 Ps130345	Pr76755	Ps130345	no
PITG_13783	0.99	28	0.256	29	N	0.466	29	Y	0.996	19	Y	0.929	Y	0.698	Y	S	0.571	31	Y	0.99	Y	MWVLKSPHRFLAFALITLFALTAMMTSA	28	0.048	0.965	0.021	S	1	28	extr:22.5, extr_plas:12.0, lyso:5.0	extr	YES	20.48	17.18	o	0		no	YES	Pr81713	6e-117	86.2338	Ps145331	4e-123	93.5065	PITG_13783 Pr81713 Ps130410	Pr81713		no
PITG_13785	1	19	0.634	20	Y	0.736	20	Y	0.988	14	Y	0.944	Y	0.84	Y	S	0.472	20	N	1	Y	MWGRTLVAALGVLVVTASA	19	0.101	0.926	0.021	S	1	19	extr:29.0	extr	YES	0.66	0.64	o	0		no	YES	Pr81716	3e-142	100	Ps130406	4e-139	92.6606	PITG_13785 Pr81716 Ps130406	Pr81716	Ps130406	no
PITG_13939	0.999	19	0.637	20	Y	0.697	20	Y	0.98	13	Y	0.852	Y	0.775	Y	S	0.88	20	Y	0.999	Y	MRTAAWLVFAGSVASTALA	19	0.16	0.717	0.109	S	3	19	extr:24.0, cyto_nucl:3.3, nucl:3.0, lyso:2.0	extr	YES	6.96	6.96	o	0		no	YES	Pr76796	0	100	Ps136380	0	100	PITG_13939 Pr76796 Ps136380	Pr76796	Ps136380	no
PITG_13717	1	21	0.788	22	Y	0.772	22	Y	0.996	3	Y	0.969	Y	0.87	Y	S	0.801	22	Y	1	Y	MARARLLLPLLALLLVLFADA	21	0.036	0.941	0.035	S	1	21	plas:27.0, E.R.:3.0	plas	no	67.82	1.3	o175-197i250-272o276-298i	3	[276-298]	YES	no	Pr81658	6e-147	98.4177	Ps130471	7e-153	99.3671		Pr76970	Ps130471	no
PITG_13971	0.999	18	0.979	19	Y	0.869	19	Y	0.992	13	Y	0.933	Y	0.901	Y	S	0.628	19	Y	0.999	Y	MFLRVVLLLVLVDRVAQA	18	0.102	0.961	0.018	S	1	18	extr:21.5, extr_plas:11.5, lyso:6.0	extr	YES	0.01	0.01	o	0		no	YES	Pr76802	7e-176	72.4324	Ps136387	0	98.7387	PITG_13971 Pr76802 Ps136387	Pr76802	Ps136387	no
PITG_13718	1	16	0.345	20	Y	0.479	20	Y	0.972	4	Y	0.775	Y	0.627	Y	S	0.782	20	Y	1	Y			0.259	0.7	0.051	S	3	19	plas:25.5, extr_plas:14.0, E.R.:2.0	plas	no	60.8	0.63	o274-296i327-346o350-367i	3	[350-367]	YES	no	Pr81659	0	93.133	Ps130470	0	92.4893	PITG_13718 Pr81659 Ps130470	Pr81659	Ps130470	no
PITG_13752	0.999	25	0.835	26	Y	0.729	26	Y	0.986	7	Y	0.883	Y	0.806	Y	S	0.942	26	Y	0.999	Y	MLVRLSSVVCALGLVGWSALPSVQA	25	0.031	0.954	0.041	S	1	25	pero:11.0, extr_plas:8.0, plas:7.0, extr:7.0, cyto:2.0, E.R.:2.0	pero	no	36.73	15.31	i7-29o861-883i	2	[861-883]	YES	no	Pr81685	0	100	Ps130440	0	100		Pr81685		no
PITG_13883	0.99	20	0.209	29	N	0.38	21	Y	0.973	6	Y	0.851	Y	0.616	Y	S	0.519	21	Y	0.991	Y			0.292	0.723	0.037	S	3	20	pero:10.0, mito:6.5, extr_plas:6.0, plas:5.5, extr:5.5, cyto_mito:4.0	pero	no	3.56	1.18	o	0		no	no	Pr76765	0	99.2258	Ps130335	0	99.4839	PITG_13883 Pr76765 Ps130335	Pr76765	Ps130335	no
PITG_23009	0.999	21	0.408	22	Y	0.565	22	Y	0.99	2	Y	0.87	Y	0.718	Y	S	0.489	22	N	0.999	Y			0.063	0.909	0.057	S	1	21	extr:29.0	extr	YES	3.05	3.05	o	0		no	YES	Pr76324	8e-07	75.4386	Ps134429	0.0002	81.5789				YES
PITG_21388	1	21	0.481	22	Y	0.624	25	Y	0.998	14	Y	0.92	Y	0.772	Y	S	0.348	22	N	1	Y	MRSLLLTVLLNLVVLLATTGAVS	23	0.053	0.863	0.033	S	1	24	extr:32.0	extr	YES	17.44	17.43	o4-26i	1	[4-26]	no	YES	Pr78246	0.36	78.9474	Ps143254	2e-07	86.8421				YES
PITG_23202	0.907	24	0.676	25	Y	0.65	25	Y	0.972	12	Y	0.789	Y	0.719	Y	S	0.837	25	Y	0.886	Y	MRFKPTLVLFMGGFLWSCIYFTDA	24	0.056	0.857	0.058	S	2	24	extr:22.0, plas:5.0, pero:3.0	extr	YES	37.28	17.84	i7-24o78-97i	2	[78-97]	YES	no	Pr76660	0.025	67.6471	Ps137309	5.6	26.4706				YES
PITG_20972	0.998	22	0.324	23	Y	0.5	23	Y	0.957	13	Y	0.835	Y	0.668	Y	S	0.709	23	Y	0.998	Y	MGFSSNMLLTAVAFLAGVLSHA	22	0.15	0.77	0.03	S	2	22	extr:26.0, mito:3.0	extr	YES	1.16	1.16	o	0		no	YES	Pr78050	8e-05	84.6154	Ps141820	0.27	74.359				YES
PITG_12612	0.972	17	0.234	18	N	0.355	18	Y	0.874	5	Y	0.6	Y	0.478	Y	S	0.807	18	Y	0.973	Y			0.095	0.602	0.313	S	4	17	extr:9.0, plas:7.0, pero:5.5, cyto_pero:4.5, E.R.:3.0, lyso:3.0, cyto:2.5	extr	YES	0.05	0.02	o	0		no	YES	Pr82457	4e-28	21.8966	Ps137670	2e-28	21.8966				YES
PITG_12646	0.962	17	0.266	18	N	0.357	18	Y	0.819	13	N	0.529	Y	0.443	Y	S	0.855	18	Y	0.97	Y			0.084	0.686	0.322	S	4	17	extr:10.0, plas:9.0, pero:4.5, E.R.:4.0, cyto_pero:3.5, lyso:2.0	extr	YES	1.51	0	o	0		no	YES	Pr84114	1e-86	100	Ps127144	5e-38	23.6364				YES
PITG_12644	0.962	17	0.266	18	N	0.357	18	Y	0.819	13	N	0.529	Y	0.443	Y	S	0.855	18	Y	0.97	Y			0.084	0.686	0.322	S	4	17	extr:14.0, nucl:5.5, E.R.:4.0, cyto_nucl:4.0, lyso:4.0, mito:2.0	extr	YES	0	0	o	0		no	YES	Pr50500	2e-105	100	Ps108251	8e-39	100				YES
PITG_12627	0.902	17	0.256	18	N	0.338	18	Y	0.877	5	Y	0.518	Y	0.428	N	S	0.656	16	Y	0.929	Y			0.088	0.698	0.403	S	4	17	extr:18.0, E.R.:7.0, nucl:3.0, cyto:1.5, cyto_pero:1.5	extr	no	0.18	0.17	o	0		no	no	Pr72036	3e-31	61.0837	Ps127144	1e-36	71.9212				YES
PITG_12626	0.902	17	0.256	18	N	0.326	18	N	0.844	5	N	0.483	Y	0.405	N	S	0.656	16	Y	0.929	Y			0.091	0.68	0.507	S	5	17	E.R.:14.0, extr:6.0, plas:4.0, cyto_pero:3.8, cyto:3.5, pero:3.0, mito_pero:2.8	E.R.	no	0.19	0.18	o	0		no	no	Pr72036	4e-18	19.4662	Ps127144	1e-101	35.0078			Ps127144	no
PITG_12645	0.962	17	0.266	18	N	0.357	18	Y	0.819	13	N	0.529	Y	0.443	Y	S	0.855	18	Y	0.97	Y			0.084	0.686	0.322	S	4	17	extr:14.0, nucl:5.5, E.R.:4.0, cyto_nucl:4.0, lyso:4.0, mito:2.0	extr	YES	0	0	o	0		no	YES	Pr50500	2e-105	100	Ps108251	8e-39	100				YES
PITG_12619	0.964	19	0.687	20	Y	0.575	20	Y	0.738	6	N	0.542	Y	0.558	Y	S	0.558	20	Y	0.967	Y	MVKITLVCAIVGEVGSAFG	19	0.034	0.871	0.245	S	2	19	plas:21.0, E.R.:8.0	plas	no	0.36	0.19	o	0		no	no	Pr85672	2e-25	20.8981	Ps137670	5e-28	21.4162				YES
PITG_22968	0.902	17	0.256	18	N	0.339	18	Y	0.881	5	Y	0.523	Y	0.431	Y	S	0.656	16	Y	0.929	Y			0.078	0.713	0.411	S	4	17	extr:19.0, pero:4.5, nucl:3.0, cyto_pero:3.0, plas:2.0	extr	YES	0.2	0.19	o	0		no	YES	Pr72036	4e-29	92.0863	Ps127144	4e-27	89.2086				YES
PITG_12642	0.962	17	0.266	18	N	0.357	18	Y	0.819	13	N	0.529	Y	0.443	Y	S	0.855	18	Y	0.97	Y			0.084	0.686	0.322	S	4	17	extr:14.0, nucl:5.5, E.R.:4.0, cyto_nucl:4.0, lyso:4.0, mito:2.0	extr	YES	0	0	o	0		no	YES	Pr50500	2e-105	100	Ps108251	8e-39	100				YES
PITG_12609	0.962	17	0.266	18	N	0.356	18	Y	0.814	13	N	0.524	Y	0.44	Y	S	0.857	18	Y	0.97	Y			0.088	0.697	0.312	S	4	17	extr:17.0, nucl:4.5, cyto_nucl:4.0, lyso:4.0, cyto:2.5, plas:2.0	extr	YES	0.01	0	o	0		no	YES	Pr74766	3e-40	48.8121	Ps132308	2e-125	100			Ps132308	no
PITG_12592	0.999	26	0.821	27	Y	0.811	27	Y	0.99	20	Y	0.843	Y	0.827	Y	S	0.921	27	Y	0.999	Y	MPARRQVQQQVPVLAILSLLASAAFA	26	0.163	0.819	0.012	S	2	26	extr:26.0, lyso:5.0	extr	YES	1.47	1.47	o	0		no	YES	Pr85264	3e-134	100	Ps132656	1e-115	71.358				YES
PITG_12598	0.969	20	0.834	21	Y	0.742	21	Y	0.973	3	Y	0.766	Y	0.754	Y	S	0.953	21	Y	0.969	Y	MVNVWYASALLASVAVKVKA	20	0.04	0.878	0.163	S	2	20	extr:8.0, cyto_nucl:7.3, nucl:7.0, cyto:5.5, mito:5.0, cyto_pero:4.7, lyso:4.0	extr	YES	0.04	0	o	0		no	YES	Pr81079	4e-176	83.3735	Ps127400	0	100	PITG_12598 Pr81079 Ps127400	Pr81079	Ps127400	no
PITG_23236	0.998	21	0.499	22	Y	0.447	22	Y	0.94	4	Y	0.555	Y	0.501	Y	S	0.929	22	Y	0.998	Y			0.046	0.876	0.152	S	2	21	extr:31.0	extr	YES	0.05	0.04	o	0		no	YES	Pr86099	7e-42	82.3529	Ps139079	5e-42	99.1597				YES
PITG_21238	0.999	24	0.881	25	Y	0.872	25	Y	0.995	13	Y	0.933	Y	0.902	Y	S	0.764	25	Y	1	Y	MRVGFVFALLVVSVIVCLNGLTSA	24	0.033	0.919	0.046	S	1	24	extr:32.0	extr	YES	18.86	18.86	o4-23i	1	[4-23]	no	YES	Pr83417	0.012	77.1654	Ps140885	2e-15	82.6772				YES
PITG_23237	0.951	21	0.312	22	N	0.461	22	Y	0.998	13	Y	0.975	Y	0.718	Y	S	0.447	22	N	0.954	Y			0.016	0.984	0.046	S	1	21	E.R.:26.0, plas:4.0	E.R.	no	90.43	22.62	i5-27o299-321i333-355o370-392i	4	[370-392]	YES	no	Pr79866	4e-07	25.9169	Ps135762	0.0002	33.2518				YES
PITG_21277	1	20	0.742	21	Y	0.678	21	Y	0.979	5	Y	0.825	Y	0.751	Y	S	0.922	21	Y	1	Y	MVRLAALVGASAAVLASANA	20	0.116	0.844	0.037	S	2	20	extr:29.0	extr	YES	10.02	10.02	o	0		no	YES	Pr77730	2e-37	88.8889	Ps127337	7e-104	97.3064			Ps127337	no
PITG_21463	1	21	0.81	22	Y	0.748	22	Y	0.989	3	Y	0.861	Y	0.804	Y	S	0.81	22	Y	1	Y	MARFQFALSAMLALAASSSNA	21	0.229	0.881	0.016	S	2	21	extr:22.0, mito:6.0, cyto:1.5, cyto_nucl:1.5	extr	YES	0.99	0.97	o	0		no	YES	Pr75225	6e-149	96.8017	Ps144191	1e-142	100	PITG_21463 Pr75225 Ps144191	Pr75225	Ps144191	no
PITG_21462	1	21	0.923	22	Y	0.782	22	Y	0.989	3	Y	0.87	Y	0.826	Y	S	0.93	22	Y	1	Y	MARFQFTLAAMLALAANRASA	21	0.491	0.754	0.012	S	4	21	mito:15.0, extr:7.0, pero:5.0, lyso:3.0	mito	no	0.24	0.24	o	0		no	no	Pr75227	9e-158	100	Ps144173	8e-157	100				YES
PITG_14060	0.997	17	0.344	18	Y	0.483	18	Y	0.949	1	Y	0.745	Y	0.614	Y	S	0.667	18	Y	0.997	Y	MKLSAALTTIAIATASA	17	0.061	0.734	0.298	S	3	17	extr:26.0, nucl:3.0, cyto_nucl:3.0	extr	YES	0.01	0	o	0		no	YES	Pr83139	4e-82	97.3451	Ps140301	4e-98	96.9027				YES
PITG_14124	0.999	18	0.641	19	Y	0.686	19	Y	0.983	12	Y	0.935	Y	0.81	Y	S	0.636	21	Y	0.999	Y	MLHRLLPVVLASLPLTSAWL	20	0.034	0.916	0.063	S	1	18	mito:14.0, extr:12.0, lyso:4.0	mito	no	3.82	2.98	o	0		no	no	Pr83728	5e-155	96.7532	Ps138391	4e-154	100				YES
PITG_14086	0.999	21	0.646	20	Y	0.744	20	Y	0.978	13	Y	0.932	Y	0.838	Y	S	0.403	20	N	0.999	Y	MRTRFAFLVATFFISACTANGLEA	24	0.087	0.851	0.035	S	2	19	extr:29.0	extr	YES	3.9	3.9	o	0		no	YES	Pr71701	0.093	24.7934	Ps133752	7e-06	84.2975				YES
PITG_23011	0.999	20	0.333	21	Y	0.482	21	Y	0.945	13	Y	0.78	Y	0.631	Y	S	0.827	21	Y	0.999	Y	MRFIYFLLVGSAAIFAASEG	20	0.074	0.814	0.097	S	2	20	extr:31.0	extr	YES	6.16	6.16	o	0		no	YES	Pr74348	0.0005	81.0811	Ps131852	0.013	89.1892				YES
PITG_14180	0.996	18	0.639	26	Y	0.448	26	Y	0.92	12	Y	0.636	Y	0.542	Y	S	0.732	26	Y	0.997	Y	MAASAAFGFSIFSFAASAFVKSTHC	25	0.407	0.581	0.044	S	5	25	extr:19.0, plas:3.0, pero:3.0, lyso:3.0, E.R.:2.0	extr	YES	5.35	5.34	o	0		no	YES	Pr72154	3e-165	84.5921	Ps132297	3	22.0544		Pr72153		no
PITG_14168	0.997	22	0.428	23	Y	0.582	23	Y	0.987	5	Y	0.88	Y	0.731	Y	S	0.501	21	Y	0.998	Y	MLQALSSIAALVVVATMVSGRA	22	0.061	0.879	0.053	S	1	22	extr:30.0	extr	YES	1.43	1.43	o	0		no	YES	Pr82591	1e-133	93.75	Ps137796	2e-120	89.4737			Ps137796	no
PITG_14046	0.998	20	0.383	21	Y	0.503	21	Y	0.947	9	Y	0.763	Y	0.633	Y	S	0.896	21	Y	0.998	Y	MRFIYFLLVGSAAIFAISEG	20	0.063	0.804	0.122	S	2	20	extr:31.0	extr	YES	7.2	7.2	o	0		no	YES	Pr78294	0.0001	88.6957	Ps133995	0.013	95.6522				YES
PITG_14140	0.996	25	0.672	26	Y	0.576	26	Y	0.876	10	Y	0.656	Y	0.616	Y	S	0.877	26	Y	0.997	Y	MTYSSRIRALCAAVALYTASSPADA	25	0.283	0.432	0.093	S	5	25	extr:16.0, mito:11.0, cyto_mito:7.0, pero:2.0	extr	YES	1.55	1.55	o	0		no	YES	Pr83721	0	100	Ps138398	0	100				YES
PITG_14237	0.999	23	0.421	24	Y	0.572	24	Y	0.964	3	Y	0.86	Y	0.716	Y	S	0.746	24	Y	0.999	Y	MKVIPSILALGAFVVFSTETACA	23	0.019	0.952	0.085	S	1	23	extr:23.0, plas:4.0, pero:2.0	extr	YES	0.1	0.09	o	0		no	YES	Pr82584	0	100	Ps137802	0	100	PITG_14237 Pr82584 Ps137802	Pr82584	Ps137802	no
PITG_14062	0.983	21	0.682	21	Y	0.703	21	Y	0.988	6	Y	0.939	Y	0.821	Y	S	0.749	22	Y	0.99	Y	MRSWIGLLVIAAAIISTCVS	20	0.032	0.966	0.032	S	1	20	extr:24.0, E.R.:4.0, lyso:2.0	extr	YES	21.21	21.19	i5-24o	1	[5-24]	no	YES	Pr85684	5e-30	75.082	Ps145414	2e-29	90.1639				YES
PITG_14104	0.992	16	0.344	17	Y	0.49	17	Y	0.972	13	Y	0.882	Y	0.686	Y	S	0.892	23	Y	0.99	Y	MLSLKTFSLVVTAAVA	16	0.039	0.882	0.121	S	2	16	extr:31.0	extr	YES	0.3	0.28	o	0		no	YES	Pr82666	3e-20	50.2513	Ps133735	3e-09	54.2714				YES
PITG_14175	0.994	25	0.902	26	Y	0.575	26	Y	0.996	13	Y	0.905	Y	0.74	Y	S	0.851	26	Y	0.997	Y	MLGMLAVAIVSVCVSLSLCVVPVLA	25	0.041	0.987	0.018	S	1	25	plas:10.0, E.R.:9.5, extr:7.0, E.R._golg:5.5, lyso:4.0	plas	no	22.69	22.64	i7-29o	1	[7-29]	no	no	Pr83710	0	100	Ps138430	0	100	PITG_14175 Pr83710 Ps138430	Pr83710	Ps138430	no
PITG_14108	0.999	27	0.259	27	N	0.399	27	Y	0.943	12	Y	0.757	Y	0.578	Y	S	0.478	28	N	0.999	Y			0.256	0.827	0.019	S	3	26	mito:15.0, extr:9.0, nucl:4.5, cyto_nucl:4.5	mito	no	0.53	0.15	o	0		no	no	Pr82670	4e-129	18.2561	Ps133729	3e-132	18.8011	PITG_14108 Pr82670 Ps133729	Pr82670	Ps133729	no
PITG_14238	0.999	26	0.823	27	Y	0.708	27	Y	0.981	14	Y	0.773	Y	0.741	Y	S	0.931	27	Y	0.999	Y	MKVIPSIMAFSALVAALVFSPENAHA	26	0.034	0.949	0.053	S	1	26	extr:19.0, E.R.:7.0, pero:3.0	extr	YES	0.98	0.98	o	0		no	YES	Pr82582	0	99.6997	Ps137804	0	100	PITG_14238 Pr82582 Ps137804	Pr82582	Ps137804	no
PITG_23013	0.989	19	0.748	20	Y	0.745	20	Y	0.956	13	Y	0.771	Y	0.758	Y	S	0.913	20	Y	0.989	Y	MGRSLRAALLLHLQHSALS	19	0.266	0.764	0.025	S	3	19	mito:21.0, plas:4.0, nucl:2.0, extr:1.0, cyto:1.0	mito	no	4.24	0	o	0		no	no	No hit found	NA	0			0				YES
PITG_14139	0.973	27	0.321	28	Y	0.493	28	Y	0.984	12	Y	0.891	Y	0.692	Y	S	0.621	28	Y	0.974	Y	MPLGSRVRSLCVVAALCIASSVYLAAA	27	0.141	0.904	0.01	S	2	27	extr:30.0	extr	YES	22.01	21.98	i7-29o	1	[7-29]	no	YES	Pr83721	3e-157	98.7179	Ps138398	6e-160	98.7179				YES
PITG_14163	0.999	16	0.851	17	Y	0.796	17	Y	0.978	1	Y	0.838	Y	0.817	Y	S	0.978	17	Y	0.999	Y	MLLLAVFGILCASVEG	16	0.021	0.924	0.354	S	3	16	plas:31.0	plas	no	72.82	25.88	o40-62i220-239o244-266i	3	[244-266]	YES	no	Pr83715	4e-36	36.962	Ps138425	9e-106	96.7089				YES
PITG_14270	1	18	0.917	19	Y	0.886	19	Y	0.992	2	Y	0.942	Y	0.914	Y	S	0.98	19	Y	1	Y	MWKLALTSLALLASLTRA	18	0.063	0.909	0.063	S	1	18	extr_plas:10.5, extr:10.0, plas:9.0, mito:5.0, lyso:4.0	extr	YES	3.7	0	o	0		no	YES	Pr82601	0	100	Ps137787	0	100	PITG_14270 Pr82601 Ps137787	Pr82601	Ps137787	no
PITG_14243	0.973	21	0.224	22	N	0.418	22	Y	0.969	8	Y	0.884	Y	0.651	Y	S	0.704	22	Y	0.973	Y			0.053	0.833	0.126	S	2	21	extr:21.0, plas:6.0, pero:3.0	extr	YES	4.55	4.54	o	0		no	YES	Pr82584	0	100	Ps137802	0	100				YES
PITG_14138	1	23	0.776	24	Y	0.801	24	Y	0.988	5	Y	0.948	Y	0.874	Y	S	0.9	24	Y	1	Y	MLGRNVSAAIALLSLVLFSSTSA	23	0.089	0.871	0.024	S	2	23	extr:24.0, lyso:7.0	extr	YES	20.95	20.95	i7-29o	1	[7-29]	no	YES	Pr83722	4e-171	91.5942	Ps157826	2e-172	91.5942				YES
PITG_23012	0.999	20	0.382	21	Y	0.539	21	Y	0.981	6	Y	0.873	Y	0.706	Y	S	0.914	21	Y	1	Y			0.074	0.883	0.079	S	1	20	extr:24.0, cyto:4.0, mito:4.0	extr	YES	1.84	1.84	o	0		no	YES	Pr74673	2e-14	68.1319	Ps143590	4e-10	57.1429				YES
PITG_14203	1	23	0.887	24	Y	0.834	24	Y	0.993	2	Y	0.88	Y	0.857	Y	S	0.84	24	Y	1	Y	MRLSCVLLIALVALLSSFDQVST	23	0.022	0.932	0.088	S	1	23	extr:32.0	extr	YES	0.67	0.67	o	0		no	YES	Pr82227	0.0006	72.549	Ps138459	2e-17	58.1699				YES
PITG_14059	0.992	22	0.895	23	Y	0.861	23	Y	0.986	14	Y	0.936	Y	0.898	Y	S	0.785	23	Y	0.989	Y	MRHWNAMLIAAIFLSCLSFSVA	22	0.043	0.97	0.015	S	1	22	extr:31.0	extr	YES	18.79	18.22	o4-23i	1	[4-23]	no	YES	Pr85558	0.57	33.5878	Ps139217	1	13.7405				YES
PITG_14065	0.984	23	0.506	24	Y	0.578	24	Y	0.948	5	Y	0.77	Y	0.674	Y	S	0.473	24	N	0.981	Y	MRITDPLLVIAIALIASCDRTTA	23	0.035	0.827	0.159	S	2	23	extr:30.0	extr	YES	0.63	0.55	o	0		no	YES	Pr85154	0.13	27.6786	Ps141485	0.89	29.4643				YES
PITG_14141	0.998	27	0.756	28	Y	0.655	28	Y	0.983	12	Y	0.755	Y	0.705	Y	S	0.909	28	Y	0.998	Y	MAFGSRVRGLCVAAALCTAIAVSPTDA	27	0.238	0.805	0.014	S	3	27	plas:13.5, extr_plas:11.5, extr:8.5, pero:5.0, E.R.:2.0	plas	no	16.08	8.69	o	0		no	no	Pr83721	0	92.2	Ps157827	0	92.2	PITG_14141 Pr83721 Ps157827	Pr83721	Ps157827	no
PITG_14049	0.992	20	0.429	21	Y	0.396	21	Y	0.859	10	N	0.598	Y	0.497	Y	S	0.508	21	Y	0.993	Y	MALPASAASAICSFLTGLDA	20	0.055	0.718	0.266	S	3	20	extr:24.0, cyto_nucl:3.0, nucl:2.0, cyto:2.0, mito:2.0	extr	YES	0.53	0.49	o	0		no	YES	Pr83088	5e-60	91.5493	Ps144164	3e-43	100				YES
PITG_14093	1	20	0.82	21	Y	0.835	21	Y	0.989	13	Y	0.923	Y	0.879	Y	S	0.748	21	Y	1	Y	MLRTSVILFVALAIISGTSA	20	0.039	0.93	0.044	S	1	20	extr:30.0	extr	YES	6.14	6.14	o	0		no	YES	Pr82658	0.0002	98.4733	Ps133752	1e-06	81.6794				YES
PITG_14076	0.999	17	0.57	20	Y	0.678	20	Y	0.978	13	Y	0.895	Y	0.787	Y	S	0.346	20	N	0.999	Y			0.059	0.946	0.044	S	1	19	extr:30.0	extr	YES	15.37	15.37	o	0		no	YES	Pr76324	4e-05	85.4369	Ps127824	0.0005	81.5534				YES
PITG_14123	0.999	16	0.708	20	Y	0.692	20	Y	0.957	12	Y	0.788	Y	0.74	Y	S	0.679	20	Y	0.999	Y	MQLWGPLAFLLGATSATEA	19	0.06	0.846	0.184	S	2	19	extr:14.0, mito:5.0, lyso:5.0, cyto:4.0, cyto_pero:3.5	extr	YES	0.02	0.01	o	0		no	YES	Pr83729	0	100	Ps143111	0	100	PITG_14123 Pr83729 Ps143111	Pr83729	Ps143111	no
PITG_14156	0.975	30	0.358	31	Y	0.498	31	Y	0.934	20	Y	0.707	Y	0.603	Y	S	0.802	31	Y	0.981	Y	MCSTVLRHRRRKLQFLASSTALAMLTNVVA	30	0.534	0.345	0.036	M	5	44	extr_plas:8.0, nucl:7.0, plas:6.0, extr:6.0, mito:5.5, cyto_mito:4.5, pero:4.0	extr	no	28.42	9.12	o289-311i	1	[289-311]	YES	no	Pr83716	0	98.3936	Ps138414	0	98.2597	PITG_14156 Pr83716 Ps138414	Pr83716	Ps138414	no
PITG_14054	0.997	23	0.809	24	Y	0.792	24	Y	0.952	11	Y	0.861	Y	0.826	Y	S	0.749	24	Y	0.997	Y	MRCNHTLCVVAITFLVSWSQTLS	23	0.119	0.85	0.021	S	2	23	extr:28.0, mito:2.0	extr	YES	4	4	o	0		no	YES	Pr82803	3e-33	100	Ps137404	3e-17	65.5022				YES
PITG_14103	1	16	0.739	23	Y	0.669	23	Y	0.979	4	Y	0.749	Y	0.709	Y	S	0.973	23	Y	1	Y	MLSWKTLSLFVAAAAA	16	0.036	0.902	0.115	S	2	22	extr:27.0, lyso:3.0	extr	YES	1.25	1.25	o	0		no	YES	Pr86454	1e-11	17.7936	Ps133732	7e-18	27.4021		Pr87572	Ps133732	no
PITG_14119	0.919	21	0.502	22	Y	0.394	22	Y	0.802	12	N	0.563	Y	0.479	Y	S	0.335	29	N	0.92	Y	MSSITLPPLHTWTSLAFPALA	21	0.024	0.926	0.106	S	1	21	extr:30.0	extr	YES	3.45	3.45	o	0		no	YES	Pr82681	3e-75	97.6879	Ps126834	4e-37	41.0405		Pr82681		no
PITG_21435	0.988	27	0.485	28	Y	0.643	28	Y	0.996	16	Y	0.937	Y	0.79	Y	S	0.83	28	Y	0.987	Y	MITRAWVVVLFQTLVCLTLVALPGAFS	27	0.014	0.977	0.04	S	1	27	extr:31.0	extr	YES	21.6	21.27	i5-27o	1	[5-27]	no	YES	Pr72680	5e-53	94.8905	Ps130184	4e-53	95.6204				YES
PITG_21583	0.97	15	0.339	23	Y	0.311	23	N	0.843	13	N	0.461	N	0.386	N	S	0.484	16	N	0.977	Y			0.069	0.709	0.45	S	4	22	E.R.:15.0, extr:13.0, plas:1.0	E.R.	no	0.36	0.35	o	0		no	no	Pr82635	1e-110	100	Ps144670	8e-39	99.4269				YES
PITG_23199	0.998	23	0.849	24	Y	0.839	24	Y	0.967	12	Y	0.876	Y	0.858	Y	S	0.811	24	Y	0.998	Y	MRQSIAFLGAIIIIFMSPNAIVA	23	0.095	0.851	0.038	S	2	23	extr:29.0	extr	YES	19.53	19.53	o4-23i	1	[4-23]	no	YES	Pr80531	0.49	87.1429	Ps136046	4.4	24.2857				YES
PITG_14967	0.91	29	0.649	20	Y	0.519	29	Y	0.908	28	Y	0.642	Y	0.581	Y	S	0.468	30	N	0.929	Y	MSSEGGGVSLAACAACVAAILLFQYVVS	28	0.01	0.95	0.154	S	2	28	plas:31.0	plas	no	129.61	22.59	i5-27o61-83i113-135o139-161i182-199o214-233i	6	[214-233]	YES	no	Pr75695	4e-97	97.6923	Ps131784	0.96	20		Pr75695		no
PITG_14801	0.998	25	0.645	25	Y	0.724	25	Y	0.996	13	Y	0.915	Y	0.819	Y	S	0.674	26	Y	0.998	Y	MSGSSLRFLMFIAAFVAFAAQTIAA	25	0.303	0.841	0.006	S	3	24	extr:27.0, E.R.:3.0	extr	YES	13.05	13.03	o	0		no	YES	Pr81177	4e-57	84.8361	Ps141692	1e-53	88.1148				YES
PITG_14972	0.993	26	0.282	27	N	0.452	27	Y	0.939	17	Y	0.788	Y	0.62	Y	S	0.914	27	Y	0.993	Y	MTKSRWRTRIFVMLAMTQVAIDSVSA	26	0.226	0.905	0.01	S	2	26	extr:12.0, extr_plas:12.0, plas:10.0, pero:4.0, lyso:4.0	extr	YES	31.75	0.09	o342-364i	1	[342-364]	YES	no	Pr75691	0	92.3377	Ps138088	0	97.9221	PITG_14972 Pr75691 Ps138088	Pr75691	Ps138088	no
PITG_14831	0.983	36	0.363	20	Y	0.291	41	N	0.969	13	Y	0.699	Y	0.495	Y	S	0.728	20	Y	0.981	Y			0.025	0.992	0.032	S	1	159	extr:17.0, mito:5.0, plas:3.0, E.R.:2.0, pero:2.0	extr	no	123.18	26.49	i7-29o127-149i156-178o188-210i	4	[188-210]	YES	no	Pr81166	3e-98	92.9825	Ps141681	1e-103	93.4211	PITG_14831 Pr81166 Ps141681	Pr81166	Ps141681	no
PITG_23029	0.962	17	0.323	23	Y	0.299	23	N	0.856	13	N	0.446	N	0.372	N	S	0.486	16	N	0.971	Y			0.078	0.705	0.408	S	4	22	extr:23.0, pero:4.0, mito_pero:2.8, cyto_pero:2.8, plas:2.0	extr	no	0.94	0.94	o	0		no	no	Pr80840	5e-19	58.1498	Ps143716	4e-54	92.511				YES
PITG_14783	0.99	20	0.208	21	N	0.378	21	Y	0.935	9	Y	0.799	Y	0.589	Y	S	0.678	21	Y	0.992	Y	MRLPYVFAATMATLLVSSNA	20	0.107	0.73	0.044	S	2	20	extr:21.0, mito:8.0	extr	YES	4.16	4.16	o	0		no	YES	Pr78800	4e-12	99.2308	Ps139995	0.0003	54.6154				YES
PITG_14959	1	23	0.39	24	Y	0.504	24	Y	0.977	1	Y	0.794	Y	0.649	Y	S	0.662	24	Y	1	Y			0.131	0.812	0.086	S	2	23	extr:30.0	extr	YES	2.47	2.47	o	0		no	YES	Pr84782	3.6	35.7576	Ps128394	0.45	23.0303				YES
PITG_14890	0.997	28	0.363	29	Y	0.532	29	Y	0.993	11	Y	0.875	Y	0.703	Y	S	0.962	29	Y	0.998	Y	MRLTWYLSTSFVAKFAILAGLLLRGTTG	28	0.274	0.804	0.011	S	3	28	extr:13.0, lyso:6.0, golg:6.0, mito:4.0	extr	YES	11.92	11.85	o	0		no	YES	Pr94231	0	100	Ps157769	0	100	PITG_14890 Pr94231 Ps157769	Pr94231	Ps157769	no
PITG_14797	1	18	0.399	25	Y	0.512	25	Y	0.987	2	Y	0.811	Y	0.661	Y	S	0.361	23	N	0.999	Y			0.162	0.926	0.014	S	2	24	extr:29.0	extr	YES	37.13	17.05	i5-27o97-119i	2	[97-119]	YES	no	Pr83417	0.004	78.0488	Ps132137	2e-05	100				YES
PITG_23032	0.995	19	0.392	20	Y	0.554	20	Y	0.979	7	Y	0.861	Y	0.707	Y	S	0.378	19	N	0.995	Y			0.117	0.782	0.095	S	2	19	extr:30.0	extr	YES	0	0	o	0		no	YES	Pr74673	2e-32	89.6104	Ps129462	1e-37	79.8701				YES
PITG_14939	1	19	0.755	20	Y	0.773	20	Y	0.983	4	Y	0.891	Y	0.832	Y	S	0.976	20	Y	1	Y	MVLQRLAATLALLSACAHA	19	0.121	0.849	0.048	S	2	19	extr:27.0, E.R.:2.5, E.R._golg:2.0	extr	YES	0	0	o	0		no	YES	Pr75680	0	100	Ps138120	0	100	PITG_14939 Pr75680 Ps138120	Pr75680	Ps138120	no
PITG_14787	0.98	20	0.226	21	N	0.379	21	Y	0.904	9	Y	0.742	Y	0.561	Y	S	0.693	21	Y	0.985	Y	MRLPYVFAATMATLFVSSNA	20	0.14	0.655	0.046	S	3	20	extr:20.0, mito:8.0, nucl:2.0	extr	YES	4.99	4.99	o	0		no	YES	Pr78800	1e-11	99.2308	Ps139995	0.001	54.6154				YES
PITG_14840	0.996	26	0.678	27	Y	0.762	27	Y	0.983	16	Y	0.915	Y	0.839	Y	S	0.914	27	Y	0.997	Y	MTRHHWRSIFSLGSLLFLLPLRYTDA	26	0.23	0.853	0.01	S	2	26	plas:9.5, extr_plas:8.0, pero:5.0, mito:4.0, extr:3.5, golg:3.0, cyto:2.0, E.R.:2.0	plas	no	22.37	0.62	o791-813i	1	[791-813]	YES	no	Pr81185	0	56.0406	Ps143511	0	64.0609	PITG_14840 Pr81185 Ps143511	Pr81185	Ps143511	no
PITG_14954	1	23	0.39	24	Y	0.504	24	Y	0.977	1	Y	0.794	Y	0.649	Y	S	0.662	24	Y	1	Y			0.131	0.812	0.086	S	2	23	extr:30.0	extr	YES	2.47	2.47	o	0		no	YES	Pr84782	3.6	35.7576	Ps128394	0.45	23.0303				YES
PITG_14833	0.986	19	0.628	20	Y	0.375	20	Y	0.567	17	N	0.259	N	0.317	N	S	0.71	20	Y	0.989	Y			0.193	0.128	0.473	_	4	-	plas:25.0, E.R.:4.0	plas	no	31.42	0.16	o	0		no	no	Pr81168	0	98.1667	Ps141687	0	100	PITG_14833 Pr81168 Ps141687	Pr81168	Ps141687	no
PITG_14917	1	22	0.414	23	Y	0.57	23	Y	0.988	2	Y	0.885	Y	0.728	Y	S	0.686	23	Y	1	Y			0.058	0.915	0.067	S	1	22	pero:12.5, extr:9.0, cyto_pero:8.0, E.R.:4.0, cyto:2.5, lyso:2.0	pero	no	22.55	1.55	o569-588i	1	[569-588]	YES	no	Pr75657	0	97.6783	Ps138152	0	98.01	PITG_14917 Pr75657 Ps138152	Pr75657	Ps138152	no
PITG_14986	0.991	20	0.55	21	Y	0.617	21	Y	0.947	9	Y	0.803	Y	0.71	Y	S	0.69	21	Y	0.993	Y	MRISYALTVTVATLLVPSNA	20	0.155	0.75	0.037	S	3	20	extr:21.0, mito:8.0	extr	YES	2	2	o	0		no	YES	Pr78800	2e-08	93.9394	Ps134706	0.001	45.4545				YES
PITG_14924	1	23	0.954	24	Y	0.912	24	Y	0.997	14	Y	0.97	Y	0.941	Y	S	0.969	24	Y	1	Y	MTRAHLLLSLLVLLLDLLTVSEA	23	0.016	0.962	0.067	S	1	23	extr:31.0	extr	YES	15.26	15.25	i7-29o	1	[7-29]	no	YES	Pr86235	6e-51	85.7143	Ps138157	1e-49	87.3016	PITG_14924 Pr75663 Ps138157	Pr75663	Ps138157	no
PITG_14961	1	23	0.39	24	Y	0.504	24	Y	0.977	1	Y	0.794	Y	0.649	Y	S	0.662	24	Y	1	Y			0.131	0.812	0.086	S	2	23	extr:30.0	extr	YES	2.47	2.47	o	0		no	YES	Pr84782	3.6	35.7576	Ps128394	0.45	23.0303				YES
PITG_14955	1	23	0.39	24	Y	0.504	24	Y	0.977	1	Y	0.794	Y	0.649	Y	S	0.662	24	Y	1	Y			0.127	0.806	0.088	S	2	23	extr:30.0	extr	YES	2.48	2.48	o	0		no	YES	Pr81754	2.7	18.7879	Ps128394	0.76	21.8182				YES
PITG_14884	0.966	29	0.15	24	N	0.284	31	N	0.994	12	Y	0.899	Y	0.592	Y	S	0.419	36	N	0.959	Y	MPLKLALTPRLSYFILLAALALLVCIHSGSKVATA	35	0.022	0.944	0.058	S	1	30	extr:20.0, E.R.:8.0, lyso:2.0	extr	no	14.56	14.56	o	0		no	no	Pr85872	1e-101	83.1126	Ps140196	2e-72	82.4503				YES
PITG_14984	0.994	20	0.488	21	Y	0.586	21	Y	0.953	2	Y	0.846	Y	0.716	Y	S	0.582	21	Y	0.995	Y	MCISYALAVTVATLLVPSNA	20	0.058	0.896	0.061	S	1	20	extr:32.0	extr	YES	5.08	5.08	o	0		no	YES	Pr78800	6e-11	98.4848	Ps134359	9e-05	97.7273				YES
PITG_23030	0.983	16	0.237	17	N	0.384	17	Y	0.937	4	Y	0.79	Y	0.587	Y	S	0.829	17	Y	0.981	Y			0.019	0.858	0.155	S	2	16	extr:27.0, nucl:2.5, mito:2.0	extr	YES	0.02	0.02	o	0		no	YES	Pr83616	0.94	30.8271	Ps144110	0.58	24.4361				YES
PITG_14788	1	23	0.723	24	Y	0.775	24	Y	0.996	14	Y	0.936	Y	0.855	Y	S	0.884	24	Y	1	Y	MKSLHAVNLVLLLLLACFAPAPA	23	0.028	0.921	0.054	S	1	23	extr:32.0	extr	YES	15.41	15.34	i7-24o	1	[7-24]	no	YES	Pr86600	2e-51	84.4538	Ps131119	6e-41	71.8487				YES
PITG_14835	1	19	0.932	20	Y	0.877	20	Y	0.994	13	Y	0.952	Y	0.914	Y	S	0.598	20	Y	1	Y	MRLPVSALLLLLQLCGADA	19	0.024	0.966	0.056	S	1	19	extr:13.0, extr_plas:10.5, pero:9.0, plas:6.0	extr	YES	23.33	0.1	o685-707i	1	[685-707]	YES	no	Pr81170	0	100	Ps141685	0	100	PITG_14835 Pr81170 Ps141685	Pr81170	Ps141685	no
PITG_14983	0.997	20	0.525	21	Y	0.618	21	Y	0.952	9	Y	0.853	Y	0.736	Y	S	0.584	21	Y	0.998	Y	MRISYALAVTVATLLVPSNA	20	0.101	0.856	0.038	S	2	20	extr:25.5, extr_plas:13.5, mito:4.0	extr	YES	4.16	4.16	o	0		no	YES	Pr78800	9e-10	98.4848	Ps134359	0.0002	97.7273				YES
PITG_14962	1	23	0.39	24	Y	0.504	24	Y	0.977	1	Y	0.794	Y	0.649	Y	S	0.662	24	Y	1	Y			0.131	0.812	0.086	S	2	23	extr:30.0	extr	YES	2.47	2.47	o	0		no	YES	Pr84782	3.6	35.7576	Ps128394	0.45	23.0303				YES
PITG_14971	0.986	26	0.896	27	Y	0.792	27	Y	0.92	17	Y	0.769	Y	0.78	Y	S	0.957	27	Y	0.979	Y	MRRPRHRHGLLTLFVLSAVLKSPTRA	26	0.77	0.592	0.003	M	5	36	extr:13.5, extr_plas:12.5, plas:8.5, pero:3.0, lyso:2.0, golg:2.0	extr	no	29.75	0.08	o329-351i	1	[329-351]	YES	no	Pr75691	0	100	Ps138087	0	100			Ps138087	no
PITG_23031	0.975	25	0.403	24	Y	0.467	24	Y	0.915	12	Y	0.662	Y	0.565	Y	S	0.366	25	N	0.971	Y			0.114	0.583	0.11	S	3	23	extr:18.0, plas:11.0	extr	YES	45.4	2.26	i99-121o131-153i	2	[131-153]	YES	no	Pr85300	8.6	20.922	Ps133121	9.2	7.80142				YES
PITG_14893	0.99	18	0.703	19	Y	0.44	19	Y	0.794	2	N	0.413	N	0.427	N	S	0.808	19	Y	0.991	Y			0.086	0.713	0.133	S	3	18	extr:26.0, lyso:3.0	extr	no	0	0	o	0		no	no	Pr75648	2e-20	70	Ps157766	5e-22	100				YES
PITG_14965	1	23	0.39	24	Y	0.504	24	Y	0.977	1	Y	0.794	Y	0.649	Y	S	0.662	24	Y	1	Y			0.123	0.858	0.069	S	2	23	extr:31.0	extr	YES	4.35	4.35	o	0		no	YES	Pr71035	3.1	56.1798	Ps131206	0.88	48.3146				YES
PITG_14960	1	23	0.39	24	Y	0.497	24	Y	0.974	1	Y	0.781	Y	0.639	Y	S	0.66	24	Y	1	Y			0.082	0.861	0.096	S	2	23	extr:31.0	extr	YES	1.48	1.48	o	0		no	YES	Pr47796	3.6	11.5152	Ps128394	0.45	23.0303				YES
PITG_14970	0.999	19	0.874	20	Y	0.847	20	Y	0.977	12	Y	0.898	Y	0.872	Y	S	0.889	20	Y	0.999	Y	MRLWWVWVATCALSRELHA	19	0.093	0.809	0.1	S	2	19	extr_plas:10.0, plas:9.5, extr:9.5, pero:5.0, lyso:4.0	extr	YES	38.8	0	o347-369i495-517o	2	[495-517]	YES	no	Pr75692	0	100	Ps138087	0	100		Pr75692		no
PITG_14903	1	22	0.743	23	Y	0.694	23	Y	0.972	6	Y	0.78	Y	0.737	Y	S	0.978	23	Y	1	Y	MPSLTSIASAAFALALLSVSNA	22	0.093	0.878	0.029	S	2	22	extr:31.0	extr	YES	4.3	4.29	o	0		no	YES	Pr75648	1e-20	65.1163	Ps157766	3e-20	65.1163				YES
PITG_14891	1	22	0.824	23	Y	0.823	23	Y	0.995	13	Y	0.904	Y	0.864	Y	S	0.707	23	Y	1	Y	MAFTRSIALFAGLALAASSAQG	22	0.126	0.882	0.024	S	2	22	extr:30.0	extr	YES	13.01	13.01	o	0		no	YES	Pr94233	8e-43	77.8626	Ps138161	3e-44	80.1527	PITG_14891 Pr94233 Ps138161	Pr94233	Ps138161	no
PITG_14898	1	18	0.641	19	Y	0.738	19	Y	0.989	3	Y	0.934	Y	0.836	Y	S	0.939	19	Y	1	Y	MMAWSCGLLLLCVVGVTG	18	0.025	0.967	0.059	S	1	18	extr:23.0, E.R.:3.0, lyso:2.0, pero:1.5, cyto_pero:1.5	extr	YES	0.04	0.03	o	0		no	YES	Pr75646	2e-29	66.6667	Ps138139	3e-30	57.2464				YES
PITG_14932	1	23	0.39	24	Y	0.498	24	Y	0.977	1	Y	0.786	Y	0.642	Y	S	0.659	24	Y	1	Y			0.076	0.9	0.076	S	1	23	extr:32.0	extr	YES	2.63	2.63	o	0		no	YES	Pr84782	5.4	65.1685	Ps131206	0.88	48.3146				YES
PITG_14928	0.999	26	0.798	27	Y	0.802	27	Y	0.995	14	Y	0.898	Y	0.85	Y	S	0.721	27	Y	0.999	Y	MFMRLLQTVLVFLVTFLASADTLAVA	26	0.02	0.949	0.055	S	1	26	extr:31.0	extr	YES	2.96	2.89	o	0		no	YES	Pr77945	3e-06	65.0685	Ps140950	0.0001	39.0411				YES
PITG_14496	1	20	0.958	21	Y	0.822	21	Y	0.997	14	Y	0.975	Y	0.899	Y	S	0.918	21	Y	1	Y	MTRFQVLVLLLALCLLRVDA	20	0.047	0.965	0.016	S	1	20	extr:31.0	extr	YES	0.87	0.87	o	0		no	YES	Pr81557	3e-123	100	Ps134006	2e-127	93.3535				YES
PITG_14314	0.97	15	0.339	23	Y	0.311	23	N	0.843	13	N	0.461	N	0.386	N	S	0.484	16	N	0.977	Y			0.069	0.709	0.45	S	4	22	extr:27.0, E.R.:3.0	extr	no	0.59	0.59	o	0		no	no	Pr80840	4e-14	42.3077	Ps142770	5e-26	83.0769				YES
PITG_14309	0.97	15	0.339	23	Y	0.317	23	N	0.851	13	N	0.468	N	0.393	N	S	0.484	16	N	0.977	Y			0.088	0.685	0.373	S	4	22	extr:15.0, E.R.:5.0, pero:4.5, cyto_pero:4.5, cyto:3.5, plas:3.0	extr	no	4	0.19	o	0		no	no	Pr80840	2e-23	24.6753	Ps143716	4e-79	46.7532				YES
PITG_23014	0.999	24	0.808	25	Y	0.736	25	Y	0.979	14	Y	0.818	Y	0.777	Y	S	0.456	25	N	0.999	Y	MSKLFYAFAVLAVHVLTSSPTTAA	24	0.074	0.838	0.072	S	2	24	extr:20.0, mito:9.0	extr	YES	1.84	1.84	o	0		no	YES	Pr77455	0.77	27.0588	Ps132490	0.009	37.0588				YES
PITG_14453	0.996	19	0.591	21	Y	0.65	21	Y	0.983	13	Y	0.843	Y	0.746	Y	S	0.605	20	Y	0.996	Y	MWTSCLALSQLLHLKLAAA	19	0.027	0.914	0.117	S	2	20	extr:13.0, nucl:12.0, cyto_nucl:9.5, cyto:3.0	extr	YES	5.09	1.32	o	0		no	YES	Pr78715	3e-30	100	Ps141741	1.6	65.3543				YES
PITG_14412	0.995	21	0.524	22	Y	0.628	22	Y	0.989	13	Y	0.829	Y	0.728	Y	S	0.555	22	Y	0.996	Y			0.084	0.847	0.077	S	2	21	extr:25.0, mito:3.0, lyso:2.0	extr	YES	0	0	o	0		no	YES	Pr80930	5e-136	100	Ps132952	4e-127	100	PITG_14412 Pr80930 Ps132952	Pr80930	Ps132952	no
PITG_23016	0.999	21	0.424	22	Y	0.541	22	Y	0.972	7	Y	0.81	Y	0.675	Y	S	0.799	22	Y	0.999	Y	MRLAIILSATAVAISFATCSA	21	0.082	0.89	0.042	S	1	21	extr:30.0	extr	YES	9.75	9.75	o	0		no	YES	Pr80550	1.4	83.1169	Ps127883	0.24	96.1039				YES
PITG_23018	0.988	24	0.634	25	Y	0.691	25	Y	0.991	14	Y	0.934	Y	0.812	Y	S	0.525	25	Y	0.984	Y	MYEIPVLLLLPLFRLVIIVVFASA	24	0.015	0.99	0.024	S	1	24	plas:31.0	plas	no	100.81	32.91	i5-27o42-64i247-269o289-311i324-346o	5	[324-346]	YES	no	Pr78409	4e-41	90.9589	Ps129603	6e-48	90.137				YES
PITG_14518	0.987	22	0.845	23	Y	0.797	23	Y	0.976	4	Y	0.857	Y	0.827	Y	S	0.854	23	Y	0.99	Y	MVMQTLSRALMGLALLNGVAQG	22	0.059	0.864	0.09	S	2	22	extr:30.0	extr	YES	4.98	4.98	o	0		no	YES	Pr80979	1e-45	94.4954	Ps134025	5e-47	94.4954				YES
PITG_14294	1	21	0.939	22	Y	0.905	22	Y	0.986	3	Y	0.939	Y	0.922	Y	S	0.954	22	Y	1	Y	MRLLLWVLIATLAIFVSSCEA	21	0.056	0.817	0.045	S	2	21	extr:31.0	extr	YES	13.61	13.61	o	0		no	YES	Pr81911	3e-05	80.8917	Ps139437	0.0001	64.9682				YES
PITG_14360	0.999	20	0.975	21	Y	0.919	21	Y	0.994	13	Y	0.953	Y	0.936	Y	S	0.988	21	Y	0.999	Y	MRQGIVSFVVIVLLAGYVAA	20	0.024	0.954	0.041	S	1	20	extr:30.0	extr	YES	19	19	i7-29o	1	[7-29]	no	YES	Pr82227	1.5	43.75	Ps133017	1e-06	64.375				YES
PITG_14439	1	18	0.943	19	Y	0.886	19	Y	0.981	4	Y	0.918	Y	0.902	Y	S	0.984	19	Y	1	Y	MHSSLLVALALLASPAMA	18	0.206	0.859	0.024	S	2	18	extr:30.0	extr	YES	1.57	1.57	o	0		no	YES	Pr71847	2e-89	86.5385	Ps108658	1e-83	90.3846	PITG_14439 Pr71847 Ps108658	Pr71847	Ps108658	no
PITG_14368	0.992	21	0.374	22	Y	0.47	22	Y	0.955	9	Y	0.723	Y	0.596	Y	S	0.863	22	Y	0.993	Y	MRLAIMLSTTAVATYLTTCSA	21	0.173	0.676	0.07	S	3	21	extr:16.0, mito:8.0, cyto_nucl:3.5, cyto:2.5, E.R.:2.0	extr	YES	0.26	0.25	o	0		no	YES	Pr94953	4.9	25.6757	Ps108861	6e-06	98.6486				YES
PITG_14371	0.996	21	0.389	22	Y	0.47	22	Y	0.954	5	Y	0.711	Y	0.59	Y	S	0.664	22	Y	0.995	Y	MRLAIMLSATAVAINFATSSA	21	0.239	0.644	0.061	S	3	21	extr:25.0, mito:4.0	extr	YES	0.37	0.37	o	0		no	YES	Pr72314	1.7	16.3265	Ps109104	1e-08	49.6599				YES
PITG_14469	0.999	21	0.49	22	Y	0.614	22	Y	0.986	12	Y	0.868	Y	0.741	Y	S	0.427	22	N	0.999	Y	MKCFSLLTAVAFALTQSVVDG	21	0.035	0.941	0.061	S	1	21	extr:19.0, E.R.:5.0, lyso:3.0, plas:2.0	extr	YES	0.35	0.14	o	0		no	YES	Pr95213	6e-161	97.136	Ps133976	5e-152	99.284	PITG_14469 Pr95213 Ps133976	Pr95213	Ps133976	no
PITG_14287	0.999	23	0.416	22	Y	0.55	22	Y	0.978	12	Y	0.92	Y	0.735	Y	S	0.357	22	N	0.999	Y			0.07	0.892	0.032	S	1	21	extr:24.0, pero:2.5, mito_pero:2.0, golg:1.5, E.R._golg:1.5	extr	YES	3.42	3.42	o	0		no	YES	Pr87411	0	100	Ps142501	0	100	PITG_14287 Pr86169 Ps142501	Pr86169	Ps142501	no
PITG_14319	0.97	15	0.339	23	Y	0.316	23	N	0.849	13	N	0.464	N	0.39	N	S	0.484	16	N	0.977	Y			0.092	0.691	0.375	S	4	22	E.R.:15.0, extr:13.0, plas:1.0	E.R.	no	0.22	0.22	o	0		no	no	Pr82635	4e-116	99.1477	Ps144670	5e-44	98.5795				YES
PITG_14434	1	22	0.421	23	Y	0.548	23	Y	0.968	5	Y	0.826	Y	0.687	Y	S	0.921	23	Y	1	Y	MKLSLAFVVAAALGFVAQDALS	22	0.015	0.952	0.11	S	1	22	extr:27.0, E.R.:4.0	extr	YES	1.07	1.07	o	0		no	YES	Pr77466	1e-05	51.2195	Ps135209	0.061	60.1626				YES
PITG_23015	0.999	24	0.808	25	Y	0.736	25	Y	0.979	14	Y	0.818	Y	0.777	Y	S	0.456	25	N	0.999	Y	MSKLFYAFAVLAVHVLTSSPTTAA	24	0.074	0.838	0.072	S	2	24	extr:20.0, mito:9.0	extr	YES	1.84	1.84	o	0		no	YES	Pr77455	0.77	27.0588	Ps132490	0.009	37.0588				YES
PITG_14443	0.996	24	0.335	25	Y	0.409	25	Y	0.974	4	Y	0.7	Y	0.555	Y	S	0.547	21	Y	0.997	Y	MRLGYLIVGCAVALLATTDGVVDA	24	0.044	0.892	0.131	S	2	24	extr:28.0, E.R.:3.0	extr	YES	3.48	3.47	o	0		no	YES	Pr85154	0.008	40.4624	Ps134706	0.001	41.0405				YES
PITG_14374	0.991	21	0.417	22	Y	0.494	22	Y	0.957	8	Y	0.724	Y	0.609	Y	S	0.886	22	Y	0.992	Y	MRLAIMLSTTAVATYLTTCSA	21	0.171	0.667	0.087	S	3	21	extr:12.0, mito:10.0, E.R.:5.0, cyto_nucl:3.5, cyto:2.5	extr	YES	0.41	0.41	o	0		no	YES	Pr79834	8.2	23.8095	Ps108861	3e-06	100				YES
PITG_14418	0.998	23	0.577	24	Y	0.539	24	Y	0.964	3	Y	0.687	Y	0.613	Y	S	0.964	24	Y	0.999	Y			0.139	0.719	0.127	S	3	23	extr:12.0, mito:9.0, cyto_nucl:5.5, cyto:5.0, pero:2.0	extr	YES	0.06	0.05	o	0		no	YES	Pr80936	6e-103	92.2481	Ps156614	1e-97	86.4341		Pr80936	Ps156614	no
PITG_14343	0.963	17	0.258	18	N	0.354	18	Y	0.862	13	N	0.56	Y	0.457	Y	S	0.743	18	Y	0.97	Y			0.079	0.695	0.407	S	4	17	E.R.:10.0, extr:7.0, pero:5.0, cyto_pero:4.8, plas:4.0, cyto:3.5, mito_pero:3.3	E.R.	no	4.79	0.62	o	0		no	no	Pr80840	5e-28	21.3311	Ps143716	1e-89	44.5392				YES
PITG_14432	1	22	0.452	23	Y	0.554	23	Y	0.952	12	Y	0.791	Y	0.673	Y	S	0.937	23	Y	1	Y	MKLSLGFVVAAALGFVAQDALS	22	0.017	0.944	0.125	S	1	22	extr:25.0, E.R.:5.0	extr	YES	0.76	0.76	o	0		no	YES	Pr77466	1e-05	85.3659	Ps135209	0.007	60.1626				YES
PITG_14440	1	20	0.533	21	Y	0.639	21	Y	0.966	7	Y	0.857	Y	0.748	Y	S	0.951	21	Y	1	Y	MQLLGVVAAASSLAASLASA	20	0.142	0.722	0.08	S	3	20	extr:31.0	extr	YES	2.29	2.29	o	0		no	YES	Pr80947	1e-81	88.601	Ps132927	6e-89	99.4819	PITG_14440 Pr80947 Ps132927	Pr80947	Ps132927	no
PITG_23204	0.97	25	0.307	26	N	0.379	26	Y	0.908	20	Y	0.455	N	0.417	N	S	0.399	25	N	0.971	Y			0.257	0.198	0.19	M	5	94	E.R.:15.0, extr:10.0, lyso:3.0, golg:2.0	E.R.	no	36	21.6	i7-29o	1	[7-29]	no	no	Pr78293	0	100	Ps133645	0	100				YES
PITG_21602	0.941	22	0.19	25	N	0.233	20	N	0.853	5	N	0.576	Y	0.404	N	S	0.307	20	N	0.909	Y			0.299	0.409	0.183	S	5	19	plas:11.0, extr:8.0, pero:5.0, mito:2.5, cyto_mito:2.5, nucl:2.0, cyto:1.5	plas	no	0.01	0	o	0		no	no	Pr78284	0	96.1224	Ps133655	0	99.4898			Ps133655	no
PITG_21422	0.998	20	0.662	30	Y	0.702	21	Y	0.973	4	Y	0.895	Y	0.799	Y	S	0.451	21	N	0.998	Y	MRLSYVIAVIAASFLVTTEA	20	0.039	0.873	0.074	S	2	20	extr:27.0, E.R.:3.0	extr	YES	5.91	5.91	o	0		no	YES	Pr78800	2e-10	100	Ps140568	2e-07	100				YES
PITG_23048	0.99	23	0.399	24	Y	0.503	24	Y	0.982	13	Y	0.763	Y	0.633	Y	S	0.702	24	Y	0.993	Y			0.016	0.953	0.085	S	1	23	extr:28.0, E.R.:2.0	extr	YES	7.92	7.92	o	0		no	YES	Pr74276	0.0003	96.2733	Ps139736	0.32	100				YES
PITG_23047	0.98	26	0.289	27	N	0.441	27	Y	0.989	13	Y	0.784	Y	0.613	Y	S	0.705	27	Y	0.982	Y			0.017	0.949	0.075	S	1	26	extr:30.0	extr	YES	14.87	14.87	o	0		no	YES	Pr74276	0.013	29.8137	Ps143456	0.55	30.4348				YES
PITG_15255	0.996	21	0.258	22	N	0.454	22	Y	0.993	13	Y	0.883	Y	0.669	Y	S	0.355	22	N	0.997	Y	MRVTYILAAIIVATLHASGTA	21	0.068	0.879	0.049	S	1	21	extr:28.0, cyto:1.0	extr	YES	14.69	14.69	o	0		no	YES	Pr76324	2e-08	97.6378	Ps139923	5e-11	54.3307				YES
PITG_15297	0.999	21	0.631	22	Y	0.723	22	Y	0.995	13	Y	0.922	Y	0.822	Y	S	0.517	24	Y	1	Y	MRLIIVFIASILWCCTSFTEA	21	0.051	0.968	0.032	S	1	21	extr:20.0, plas:6.0, E.R.:5.0	extr	YES	25.78	9.58	o	0		no	YES	Pr78158	0.26	56.3025	Ps132137	0.002	81.5126				YES
PITG_23042	0.958	23	0.84	24	Y	0.737	24	Y	0.971	3	Y	0.768	Y	0.753	Y	S	0.788	24	Y	0.95	Y	MGGIYTALLVVITLFIGNDNILA	23	0.016	0.962	0.099	S	1	23	E.R.:9.0, extr:7.0, cyto:7.0, plas:4.0, pero:3.5, mito_pero:3.0	E.R.	no	11.49	11.48	o	0		no	no	Pr84626	2e-11	97.0803	Ps132282	3e-05	89.781				YES
PITG_15177	1	23	0.988	24	Y	0.897	24	Y	0.995	13	Y	0.924	Y	0.91	Y	S	0.882	24	Y	1	Y	MRVNHVLLLTLVVLLACSDVVLG	23	0.022	0.955	0.07	S	1	23	extr:29.0	extr	YES	11.24	11.24	o	0		no	YES	Pr96800	0.34	28.5714	Ps133995	0.36	44.0476				YES
PITG_15303	1	19	0.606	20	Y	0.674	20	Y	0.995	14	Y	0.948	Y	0.811	Y	S	0.499	20	N	1	Y	MRSTFYIVLVVAVLARCSAVAA	22	0.068	0.898	0.028	S	1	19	extr:32.0	extr	YES	15.37	15.37	o	0		no	YES	Pr83582	0.002	58.5938	Ps141756	9e-10	100				YES
PITG_15191	0.995	31	0.655	32	Y	0.534	32	Y	0.978	12	Y	0.598	Y	0.566	Y	S	0.731	32	Y	0.995	Y	MLTFLLPVTRRSLSFACSLLHFTSLLSPAHS	31	0.759	0.299	0.022	M	3	12	extr:19.0, mito:8.5, cyto_mito:5.0, lyso:2.0	extr	no	0.26	0.26	o	0		no	no	Pr83890	3.3	17.3203	Ps129490	3e-120	100			Ps129490	no
PITG_15239	0.987	20	0.557	21	Y	0.68	21	Y	0.979	2	Y	0.895	Y	0.788	Y	S	0.853	21	Y	0.987	Y	MQLSIVLVIVMAGILKHTSA	20	0.037	0.86	0.095	S	2	20	extr:19.5, extr_plas:13.0, plas:5.5, lyso:4.0	extr	YES	0.47	0.44	o	0		no	YES	Pr96025	8e-177	97.0588	Ps140156	0	99.654				YES
PITG_15235	1	20	0.916	21	Y	0.848	21	Y	0.996	14	Y	0.959	Y	0.903	Y	S	0.901	21	Y	1	Y	MRSSFVLVVLVLALAACVQG	20	0.042	0.916	0.049	S	1	20	extr:27.0, plas:1.0, nucl:1.0	extr	YES	39.44	17.39	i5-22o148-170i	2	[148-170]	YES	no	Pr81834	0.67	25.6831	Ps129531	3e-08	92.3497				YES
PITG_15299	0.994	20	0.889	21	Y	0.78	21	Y	0.98	8	Y	0.892	Y	0.836	Y	S	0.872	21	Y	0.995	Y	MLHLFCSAVTLSIGAAIVLA	20	0.036	0.945	0.056	S	1	20	extr:25.0, pero:4.0	extr	YES	11.48	11.48	o	0		no	YES	Pr82590	2e-120	100	Ps137799	5e-91	91.6667				YES
PITG_15225	0.998	21	0.431	22	Y	0.527	22	Y	0.968	2	Y	0.771	Y	0.649	Y	S	0.502	22	Y	0.997	Y	MRVYFALLAVFASALVIESDG	21	0.044	0.886	0.115	S	2	21	extr:30.0	extr	YES	1.47	1.47	o	0		no	YES	Pr86250	2e-20	100	Ps141933	0.04	66.0633				YES
PITG_15315	0.998	22	0.433	23	Y	0.588	23	Y	0.974	14	Y	0.923	Y	0.755	Y	S	0.779	23	Y	0.997	Y	MRSTLTVVVLVVTFLEIYMVFADA	24	0.022	0.961	0.058	S	1	22	extr:20.0, E.R.:8.0, golg:2.0	extr	YES	38.58	18.12	i5-22o97-115i	2	[97-115]	YES	no	Pr76658	1	50	Ps132137	0.007	89.5522				YES
PITG_15226	0.996	25	0.917	26	Y	0.848	26	Y	0.975	7	Y	0.868	Y	0.858	Y	S	0.924	26	Y	0.995	Y	MSVCYIVPSLVFIVALSFMTSSCEA	25	0.029	0.948	0.05	S	1	25	extr:17.0, E.R.:12.0	extr	YES	9.42	9.41	o	0		no	YES	Pr86250	3e-21	97.7679	Ps142012	0.024	50.4464		Pr85968		no
PITG_15296	0.999	20	0.954	21	Y	0.82	21	Y	0.991	12	Y	0.922	Y	0.871	Y	S	0.971	21	Y	1	Y	MLHLFCAAVTLSIGAAIVLA	20	0.037	0.939	0.046	S	1	20	extr:26.0, pero:4.0	extr	YES	18.09	18.08	i2-24o	1	[2-24]	no	YES	Pr82590	4e-101	100	Ps137796	4e-74	99.0991				YES
PITG_15278	0.996	24	0.409	25	Y	0.542	25	Y	0.987	4	Y	0.843	Y	0.693	Y	S	0.587	25	Y	0.996	Y	MHFIYRVVLVLAAFALFKVDSISA	24	0.039	0.94	0.047	S	1	24	extr:19.0, E.R.:8.0, pero:3.0	extr	YES	15.11	15.11	i7-29o	1	[7-29]	no	YES	Pr74233	9e-71	81.5029	Ps139205	4e-57	79.5761				YES
PITG_15341	1	20	0.555	21	Y	0.658	21	Y	0.976	4	Y	0.891	Y	0.774	Y	S	0.854	21	Y	1	Y	MRLLTVCTLIAASFLTTSDA	20	0.068	0.874	0.045	S	1	20	extr:25.0, mito:4.0	extr	YES	0.49	0.48	o	0		no	YES	Pr85155	0.001	69.2308	Ps139995	5e-08	100				YES
PITG_15277	1	21	0.743	22	Y	0.768	22	Y	0.986	3	Y	0.918	Y	0.843	Y	S	0.913	22	Y	1	Y	MQFLYRALLVLAAFVLDSTSA	21	0.045	0.851	0.076	S	2	21	extr:31.0	extr	YES	2.4	2.4	o	0		no	YES	Pr78630	6e-05	30.8642	Ps136869	0.0005	100				YES
PITG_23045	0.969	26	0.124	22	N	0.268	27	N	0.991	13	Y	0.843	Y	0.555	Y	S	0.344	20	N	0.947	Y			0.136	0.916	0.014	S	2	26	extr:22.0, E.R.:6.0, cyto:2.0	extr	no	20.19	20.13	i2-22o	1	[2-22]	no	no	Pr77745	1e-68	85.2459	Ps127029	9e-65	83.1967				YES
PITG_23043	0.953	21	0.853	22	Y	0.599	22	Y	0.754	12	N	0.457	N	0.528	Y	S	0.918	22	Y	0.953	Y	MGRSWCQSLLLYYGLTSQVKA	21	0.12	0.534	0.266	S	4	21	mito_nucl:15.3, nucl:14.5, mito:14.0, cyto_nucl:9.2	mito	no	0	0	o	0		no	no	Pr95101	1e-06	6.57895	Ps155807	1e-17	47.1053				YES
PITG_15287	0.989	19	0.419	20	Y	0.475	20	Y	0.889	7	Y	0.704	Y	0.589	Y	S	0.729	20	Y	0.992	Y			0.08	0.833	0.084	S	2	19	mito:21.0, extr:9.0	mito	no	0.05	0.05	o	0		no	no	Pr78400	5e-26	96.7136	Ps129601	4e-22	92.9577	PITG_15287 Pr78400 Ps129601	Pr78400	Ps129601	no
PITG_15318	1	21	0.618	22	Y	0.706	22	Y	0.993	2	Y	0.908	Y	0.807	Y	S	0.517	24	Y	1	Y	MRLIIVFIASFLWCCTSFTEA	21	0.062	0.965	0.031	S	1	21	extr:16.0, plas:9.0, E.R.:5.0	extr	YES	25.01	9.04	o	0		no	YES	Pr78158	0.041	56.3025	Ps132137	0.004	81.5126				YES
PITG_23046	0.907	24	0.676	25	Y	0.65	25	Y	0.972	12	Y	0.789	Y	0.719	Y	S	0.837	25	Y	0.886	Y	MRFKPTLVLFMGGFLWSCIYFTDA	24	0.063	0.865	0.053	S	1	24	extr:24.0, pero:5.0	extr	YES	36.42	17.45	i7-24o78-97i	2	[78-97]	YES	no	Pr76660	0.015	82.8829	Ps137309	3.4	32.4324				YES
PITG_15241	1	19	0.887	20	Y	0.854	20	Y	0.994	13	Y	0.949	Y	0.902	Y	S	0.877	20	Y	1	Y	MRRLLFLLVLVFSGDLALG	19	0.04	0.952	0.035	S	1	19	extr:27.0, plas:2.0	extr	YES	0.35	0.26	o	0		no	YES	Pr74866	0	89.6296	Ps134600	0	92	PITG_15241 Pr74866 Ps134600	Pr74866	Ps134600	no
PITG_15217	0.999	16	0.326	16	Y	0.5	16	Y	0.975	1	Y	0.931	Y	0.715	Y	S	0.508	16	Y	0.999	Y			0.04	0.857	0.195	S	2	15	extr:28.0, lyso:4.0	extr	YES	0.02	0.02	o	0		no	YES	Pr79313	3e-153	95.9184	Ps129510	1e-134	84.2566	PITG_15217 Pr79313 Ps129510	Pr79313		no
PITG_15304	1	19	0.606	20	Y	0.673	20	Y	0.995	14	Y	0.949	Y	0.811	Y	S	0.499	20	N	1	Y	MRSTFYIVLVVAVLARCSAVAA	22	0.069	0.903	0.027	S	1	19	extr:29.0	extr	YES	14.69	14.47	o	0		no	YES	Pr85439	2.6	54.0984	Ps141756	0.0003	32.2404				YES
PITG_15337	1	20	0.681	21	Y	0.748	21	Y	0.984	13	Y	0.918	Y	0.833	Y	S	0.854	21	Y	1	Y	MRLLTVFTLIAASFLTTSDA	20	0.07	0.876	0.042	S	1	20	extr:30.0	extr	YES	1.05	1.04	o	0		no	YES	Pr85155	0.003	39.1566	Ps139995	2e-07	71.0843				YES
PITG_23207	0.931	22	0.658	23	Y	0.618	23	Y	0.948	14	Y	0.689	Y	0.654	Y	S	0.803	23	Y	0.933	Y	MKTHVIIATTLVFSAIMDSTMG	22	0.038	0.844	0.157	S	2	22	extr:31.0	extr	YES	10.31	10.31	i5-27o	1	[5-27]	no	YES	Pr77501	2e-42	66.474	Ps144099	2e-44	97.6879				YES
PITG_14549	0.999	25	0.341	26	Y	0.547	26	Y	0.985	15	Y	0.906	Y	0.726	Y	S	0.429	25	N	0.999	Y	MPPSSTIARWLLLISAASLSACVAS	25	0.119	0.948	0.016	S	1	25	extr:16.0, mito:8.0, plas:4.0, lyso:2.0	extr	YES	89.39	3.92	i95-117o137-159i172-191o195-217i	4	[195-217]	YES	no	Pr75140	1e-119	94.4444	Ps133215	5e-120	95.8333	PITG_14549 Pr75140 Ps133215	Pr75140	Ps133215	no
PITG_14662	0.998	23	0.557	25	Y	0.642	25	Y	0.995	13	Y	0.865	Y	0.754	Y	S	0.356	24	N	0.998	Y	MRFQTAILVLLTIFLAGVQRSCS	23	0.132	0.933	0.014	S	1	24	extr:28.0, E.R.:2.0	extr	YES	8.97	8.9	o	0		no	YES	Pr85883	1e-08	75.5556	Ps133811	2e-06	100				YES
PITG_14684	0.985	24	0.504	29	Y	0.544	29	Y	0.978	13	Y	0.779	Y	0.661	Y	S	0.619	29	Y	0.985	Y	MRFQTAILLRQLFIFLYGLQCSCSAIHA	28	0.098	0.898	0.022	S	1	28	extr:18.0, mito:10.5, mito_nucl:7.5	extr	YES	17.2	17.19	i7-29o	1	[7-29]	no	YES	Pr85883	5e-09	51.9337	Ps139205	2e-06	38.674				YES
PITG_23026	0.995	24	0.689	19	Y	0.664	25	Y	0.962	14	Y	0.784	Y	0.724	Y	S	0.686	19	Y	0.996	Y	MNRAFYLGLVAVMAVANA	18	0.031	0.941	0.064	S	1	24	extr:29.0	extr	YES	20.92	20.92	i7-29o	1	[7-29]	no	YES	Pr87248	1.9	34.2466	Ps136308	1.2	32.8767				YES
PITG_14736	0.989	22	0.427	27	Y	0.489	27	Y	0.916	7	Y	0.717	Y	0.603	Y	S	0.488	23	N	0.989	Y	MRLSCVYLVVATVTTIIASANAAAEA	26	0.042	0.851	0.067	S	2	26	extr:28.0, E.R.:3.0	extr	YES	14.26	14.26	o	0		no	YES	Pr77765	0.048	37.3239			0				YES
PITG_23024	0.98	17	0.491	18	Y	0.584	18	Y	0.967	5	Y	0.929	Y	0.757	Y	S	0.589	24	Y	0.974	Y	MRLRCFLVLICVPIIFSIKSIDA	23	0.16	0.754	0.027	S	3	17	extr:31.0	extr	YES	1.76	1.76	o	0		no	YES	Pr85942	1e-45	69.8758	Ps141437	1e-49	90.3727				YES
PITG_14711	0.998	27	0.437	20	Y	0.507	20	Y	0.984	13	Y	0.912	Y	0.709	Y	S	0.849	20	Y	0.999	Y			0.047	0.914	0.053	S	1	19	extr:28.0, E.R.:2.0	extr	YES	1.12	1.12	o	0		no	YES	Pr77981	2e-115	100	Ps142221	7e-113	100	PITG_14711 Pr77981 Ps142221	Pr77981	Ps142221	no
PITG_14712	0.998	23	0.275	26	N	0.25	24	N	0.978	7	Y	0.877	Y	0.563	Y	S	0.807	24	Y	0.994	Y			0.807	0.622	0.003	M	5	53	mito:9.5, plas:7.5, cyto_mito:6.0, extr_plas:5.5, lyso:4.0, E.R.:3.0, golg:3.0, extr:2.5	mito	no	5.43	1.81	o	0		no	no	Pr71576	4e-131	61.1494	Ps109454	6e-133	61.1494	PITG_14712 Pr71576 Ps109454	Pr71576	Ps109454	no
PITG_14716	1	21	0.852	22	Y	0.849	22	Y	0.998	14	Y	0.972	Y	0.91	Y	S	0.487	23	N	1	Y	MSPSALCLLLVLLSLLISAAGS	22	0.015	0.987	0.034	S	1	22	extr:32.0	extr	YES	42.52	24.04	i5-27o58-80i	2	[58-80]	YES	no	Pr77983	1e-81	91.4286	Ps158491	1e-80	82.381				YES
PITG_14597	0.951	25	0.444	27	Y	0.618	27	Y	0.997	16	Y	0.966	Y	0.792	Y	S	0.69	26	Y	0.956	Y	MLKYQKWLAAFVVLFALWLLLLRYA	25	0.017	0.987	0.022	S	1	26	extr:24.0, plas:5.0	extr	YES	42.31	40.3	i7-26o41-63i	2	[41-63]	YES	no	Pr82081	5.5	23.913	Ps156657	2e-26	100			Ps156657	no
PITG_23021	0.943	19	0.508	20	Y	0.53	20	Y	0.875	9	Y	0.721	Y	0.626	Y	S	0.377	20	N	0.938	Y			0.662	0.225	0.061	M	3	14	mito:16.0, extr:9.0, nucl:6.5, cyto_nucl:4.0	mito	no	17.7	17.7	i35-53o	1	[35-53]	YES	no	Pr82900	5e-27	65.8537	Ps137577	7e-38	74.9129				YES
PITG_14698	0.976	20	0.5	21	Y	0.636	21	Y	0.986	2	Y	0.884	Y	0.76	Y	S	0.559	21	Y	0.976	Y	MIAILLKLAVVLSTLQSVTS	20	0.021	0.952	0.08	S	1	20	extr:13.0, E.R.:10.0, lyso:6.0	extr	YES	0.01	0.01	o	0		no	YES	Pr77962	0	100	Ps142230	0	100	PITG_14698 Pr77962 Ps142230	Pr77962	Ps142230	no
PITG_14655	0.97	15	0.2	32	N	0.232	23	N	0.916	12	Y	0.51	Y	0.371	N	S	0.68	32	Y	0.986	Y			0.873	0.017	0.184	M	2	13	mito:32.0	mito	no	0.16	0.16	o	0		no	no	Pr79392	2e-64	72.8571	Ps128183	1e-65	86.6667				YES
PITG_23023	0.995	24	0.281	25	N	0.42	25	Y	0.985	5	Y	0.78	Y	0.6	Y	S	0.416	25	N	0.987	Y			0.086	0.911	0.022	S	1	24	extr:29.0	extr	YES	0.01	0	o	0		no	YES	Pr86160	4e-06	84.3478	Ps128691	0.19	37.3913				YES
PITG_14737	0.989	22	0.427	27	Y	0.489	27	Y	0.916	7	Y	0.717	Y	0.603	Y	S	0.488	23	N	0.989	Y	MRLSCVYLVVATVTTIIASANAAAEA	26	0.042	0.856	0.066	S	2	26	extr:26.0, E.R.:3.0	extr	YES	14.26	14.26	o	0		no	YES	Pr77765	0.14	37.3239	Ps132376	1.6	27.4648				YES
PITG_14583	0.995	17	0.466	18	Y	0.577	18	Y	0.956	9	Y	0.892	Y	0.735	Y	S	0.905	23	Y	0.997	Y	MIRRVKLALACSAFASAVVVNA	22	0.126	0.842	0.024	S	2	17	extr:15.0, lyso:7.0, mito:6.0, cyto_mito:5.0, cyto:2.0	extr	YES	0.41	0.41	o	0		no	YES	Pr75102	8e-177	86.758	Ps133162	0	97.7169	PITG_14583 Pr75102 Ps133162	Pr75102	Ps133162	no
PITG_14658	0.977	16	0.173	24	N	0.245	24	N	0.87	12	Y	0.528	Y	0.386	N	S	0.747	33	Y	0.99	Y			0.885	0.029	0.132	M	2	14	mito:24.0, cyto_mito:13.2, mito_pero:12.8, nucl:5.5	mito	no	0.1	0.1	o	0		no	no	Pr79392	0	90.0571	Ps128173	0	91.7714		Pr79392	Ps128173	no
PITG_14669	1	19	0.664	19	Y	0.748	19	Y	0.985	2	Y	0.945	Y	0.847	Y	S	0.757	20	Y	1	Y	MVLSRLVLLCCALSAGSAA	19	0.061	0.932	0.036	S	1	18	extr:27.0, E.R.:2.0	extr	YES	0.59	0.58	o	0		no	YES	Pr77955	4e-106	79.5918	Ps128165	1e-110	100				YES
PITG_14685	1	19	0.941	25	Y	0.838	20	Y	0.996	4	Y	0.96	Y	0.899	Y	S	0.858	20	Y	1	Y	MMHLFSVALLVAVVLLANA	19	0.111	0.835	0.036	S	2	19	E.R.:21.0, extr:10.0	E.R.	no	1.81	1.81	o	0		no	no	Pr84992	2e-30	92.1109	Ps141933	8e-51	97.2281				YES
PITG_14673	0.991	19	0.511	20	Y	0.607	20	Y	0.969	7	Y	0.857	Y	0.732	Y	S	0.473	20	N	0.988	Y	MRLRCFLVGAATIFSVTGA	19	0.534	0.517	0.019	M	5	55	extr:27.0, mito:2.0	extr	no	6.53	6.53	o	0		no	no	Pr85942	4e-32	63.8686	Ps141437	2e-33	82.8467				YES
PITG_14738	0.989	22	0.427	27	Y	0.489	27	Y	0.916	7	Y	0.717	Y	0.603	Y	S	0.488	23	N	0.989	Y	MRLSCVYLVVATVTTIIASANAAAEA	26	0.042	0.851	0.067	S	2	26	extr:28.0, E.R.:3.0	extr	YES	14.26	14.26	o	0		no	YES	Pr77765	0.11	37.3239	Ps132376	2.1	27.4648				YES
PITG_14560	0.933	40	0.601	23	Y	0.241	41	N	0.986	29	Y	0.693	Y	0.467	Y	S	0.575	41	Y	0.957	Y			0.251	0.549	0.191	S	4	40	extr:12.0, mito:12.0, cyto_mito:9.5, cyto:5.0	extr	no	14.37	11.61	o	0		no	no	Pr75121	4e-112	79.5455	Ps156676	3e-127	96.9697				YES
PITG_14708	1	21	0.992	22	Y	0.779	22	Y	0.998	15	Y	0.988	Y	0.883	Y	S	0.949	22	Y	1	Y	MKSYFLLIITWILLWLRLIDA	21	0.014	0.976	0.038	S	1	21	extr:31.0	extr	YES	3.86	3.86	o	0		no	YES	Pr77979	3e-102	95.5056	Ps142246	8e-99	94.7566	PITG_14708 Pr77979 Ps142246	Pr77979	Ps142246	no
PITG_14720	0.99	22	0.614	23	Y	0.664	23	Y	0.949	7	Y	0.79	Y	0.727	Y	S	0.914	23	Y	0.992	Y	MVNAFIFKTAALVSTLLASANA	22	0.026	0.85	0.154	S	2	22	extr:22.0, mito:3.0, cyto_nucl:2.5, nucl:2.0, E.R.:2.0	extr	YES	0.07	0.06	o	0		no	YES	Pr86038	9e-141	100	Ps141898	3e-136	98.9933	PITG_14720 Pr77989 Ps141898	Pr77989		no
PITG_14732	0.988	22	0.427	27	Y	0.484	27	Y	0.911	7	Y	0.707	Y	0.595	Y	S	0.488	23	N	0.989	Y	MRLSCVYLVVATVTTIIASANAAAEA	26	0.044	0.869	0.058	S	1	26	extr:26.0, E.R.:3.0	extr	YES	15.68	15.67	o	0		no	YES	Pr74178	3e-08	89.2086	Ps141401	3e-05	81.295				YES
PITG_23022	0.995	24	0.281	25	N	0.42	25	Y	0.985	5	Y	0.78	Y	0.6	Y	S	0.416	25	N	0.987	Y			0.086	0.911	0.022	S	1	24	extr:29.0	extr	YES	0.01	0	o	0		no	YES	Pr86160	4e-06	84.3478	Ps128691	0.19	37.3913				YES
PITG_14739	0.989	22	0.427	27	Y	0.489	27	Y	0.916	7	Y	0.717	Y	0.603	Y	S	0.488	23	N	0.989	Y	MRLSCVYLVVATVTTIIASANAAAEA	26	0.042	0.856	0.066	S	2	26	extr:26.0, E.R.:3.0	extr	YES	14.26	14.26	o	0		no	YES	Pr77765	0.14	37.3239	Ps132376	1.6	27.4648				YES
PITG_22502	0.998	23	0.533	24	Y	0.621	24	Y	0.99	13	Y	0.797	Y	0.709	Y	S	0.641	24	Y	0.999	Y	MHSKFLAIVGLCVAASILHATDA	23	0.082	0.841	0.052	S	2	23	extr:30.0	extr	YES	10.79	10.79	o	0		no	YES	Pr78103	1e-08	40.3509	Ps130870	3e-07	67.5439				YES
PITG_15376	1	16	0.738	17	Y	0.75	17	Y	0.979	4	Y	0.836	Y	0.793	Y	S	0.599	17	Y	1	Y	MLRFLSTATLLALAAA	16	0.095	0.767	0.151	S	2	16	plas:9.0, pero:8.0, extr_plas:6.5, mito:3.0, E.R.:3.0, golg:3.0, extr:2.0, cyto:2.0	plas	no	19.73	0	o410-429i	1	[410-429]	YES	no	Pr85176	0	83.4802	Ps144502	0	83.0396			Ps144502	no
PITG_15358	1	19	0.808	20	Y	0.786	20	Y	0.975	13	Y	0.846	Y	0.816	Y	S	0.88	20	Y	1	Y	MLTKLVVALAAVAATVAQA	19	0.025	0.95	0.09	S	1	19	extr:17.0, E.R.:14.0	extr	YES	0.8	0.8	o	0		no	YES	Pr72214	5e-173	85.9189	Ps109612	2e-175	85.9189		Pr72214		no
PITG_15483	0.998	23	0.475	24	Y	0.632	24	Y	0.989	14	Y	0.944	Y	0.788	Y	S	0.788	24	Y	0.998	Y	MGVRTLGVLLATLCVVLSTLVSA	23	0.088	0.93	0.019	S	1	23	extr:29.0	extr	YES	29.92	15.59	o	0		no	YES	Pr81000	2e-10	57.6159	Ps134086	3e-15	58.9404				YES
PITG_15370	0.981	20	0.356	22	Y	0.446	22	Y	0.887	1	Y	0.674	Y	0.56	Y	S	0.406	14	N	0.96	Y			0.048	0.853	0.121	S	2	21	cyto_nucl:12.0, cyto:11.5, nucl:10.0, cyto_pero:8.7, extr:5.0, pero:2.5	cyto	no	1.44	0.02	o	0		no	no	Pr71655	1e-125	58.2278	Ps108713	3e-126	60.9705				YES
PITG_15366	0.944	35	0.934	36	Y	0.724	36	Y	0.774	28	N	0.477	N	0.601	Y	S	0.93	36	Y	0.948	Y	MAPASEKHSWRLSLRRKSITLHVLVEPFLVPYVLA	35	0.205	0.297	0.298	_	5	-	plas:32.0	plas	no	109.47	24.07	i126-148o175-197i	2	[175-197]	YES	no	Pr84309	9e-142	100	Ps128566	6e-130	100				YES
PITG_15454	0.992	21	0.353	22	Y	0.536	22	Y	0.983	14	Y	0.888	Y	0.712	Y	S	0.304	24	N	0.992	Y	MRLTYILAMVFATTLYSSGTA	21	0.053	0.917	0.049	S	1	21	mito:15.0, extr:12.0, cyto:4.5	mito	no	6.86	6.86	o	0		no	no	Pr76324	6e-06	66.9492	Ps139921	7e-07	56.7797				YES
PITG_23052	0.996	20	0.656	21	Y	0.738	21	Y	0.978	8	Y	0.911	Y	0.825	Y	S	0.593	21	Y	0.996	Y	MSPPALIATIFAALVVCTTA	20	0.024	0.963	0.048	S	1	20	extr:30.0	extr	YES	3.31	3.17	o	0		no	YES	Pr83592	2e-43	80.4124	Ps141553	2e-48	75.7732				YES
PITG_15424	0.999	20	0.772	21	Y	0.796	21	Y	0.968	8	Y	0.903	Y	0.85	Y	S	0.889	21	Y	0.999	Y	MNRLVLLAVAFVYLLMYADA	20	0.025	0.934	0.086	S	1	20	extr:31.0	extr	YES	7.72	7.7	o	0		no	YES	Pr86600	2e-53	78.5088	Ps131119	7e-47	77.193				YES
PITG_15375	0.999	23	0.739	24	Y	0.771	24	Y	0.954	17	Y	0.855	Y	0.813	Y	S	0.701	24	Y	0.999	Y	MASRKPATVVALASILATGLASA	23	0.044	0.876	0.052	S	1	23	plas:11.0, extr:10.0, E.R.:5.5, E.R._golg:4.0, pero:3.0	plas	no	8.98	8.97	o	0		no	no	Pr87301	1e-58	26.9551	Ps140682	1e-26	18.802		Pr79582		no
PITG_23054	1	20	0.86	21	Y	0.826	21	Y	0.984	1	Y	0.887	Y	0.856	Y	S	0.936	21	Y	1	Y	MKLYLLVLLVTAVLVGIADA	20	0.032	0.916	0.094	S	1	20	E.R.:15.0, extr:14.0	E.R.	no	4.77	4.69	o	0		no	no	Pr86600	6e-43	99.115	Ps131119	1e-44	92.9204				YES
PITG_23049	0.995	23	0.8	24	Y	0.724	24	Y	0.872	18	Y	0.695	Y	0.709	Y	S	0.918	24	Y	0.996	Y	MVSRKPAKAAALAGIITAGLVSA	23	0.082	0.699	0.115	S	3	23	mito:15.5, cyto_mito:9.0, lyso:5.0, extr:4.0, pero:3.0, golg:2.0	mito	no	9.33	9.33	o	0		no	no	Pr84296	8e-29	43.6061	Ps140682	1e-05	4.73146				YES
PITG_23051	1	20	0.817	21	Y	0.844	21	Y	0.98	9	Y	0.937	Y	0.89	Y	S	0.768	21	Y	1	Y	MNLQALIATFFAALVACATA	20	0.034	0.95	0.041	S	1	20	extr:31.0	extr	YES	5.27	5.25	o	0		no	YES	Pr72477	2e-58	80	Ps141553	8e-52	80				YES
PITG_15377	0.996	20	0.63	21	Y	0.689	21	Y	0.973	13	Y	0.843	Y	0.766	Y	S	0.524	21	Y	0.997	Y	MKHLRSLGLTLLLGAVGA	18	0.057	0.891	0.092	S	2	20	pero:15.0, extr:8.0, extr_plas:7.0, plas:4.0, mito:3.0	pero	no	16.58	0.32	o462-479i	1	[462-479]	YES	no	Pr85176	0	99.8008	Ps144503	0	100	PITG_15377 Pr85176 Ps144503	Pr85176	Ps144503	no
PITG_15415	0.994	32	0.265	17	N	0.325	17	N	0.978	12	Y	0.891	Y	0.608	Y	S	0.435	19	N	0.994	Y	MLRALLLSGLLTSRECLSLLLVCRVWHSIIT	31	0.198	0.853	0.049	S	2	16	mito:17.0, cyto_mito:11.0, extr:6.0, cyto:3.0, nucl:2.0	mito	no	0.07	0.03	o	0		no	no	Pr81036	4e-155	97.6923	Ps139793	2e-162	100	PITG_15415 Pr81036 Ps139793	Pr81036	Ps139793	no
PITG_15497	1	27	0.866	28	Y	0.874	28	Y	0.988	5	Y	0.936	Y	0.905	Y	S	0.939	28	Y	1	Y	MRNLITASTTFFLLLLLFNTSAPPVLA	27	0.03	0.955	0.03	S	1	27	extr:24.0, lyso:3.0, mito:2.0	extr	YES	9.39	9.38	o	0		no	YES	Pr80990	6e-45	79.6774	Ps134056	4e-26	48.7097	PITG_15497 Pr80990 Ps134056	Pr80990	Ps134056	no
PITG_23239	0.999	20	0.368	24	Y	0.487	21	Y	0.967	5	Y	0.857	Y	0.672	Y	S	0.46	21	N	0.999	Y	MRLIAGVLAGFLIICEATSA	20	0.026	0.893	0.147	S	2	20	extr:23.0, E.R.:8.0	extr	YES	0.26	0.26	o	0		no	YES	Pr82188	0.035	47.7707	Ps141862	0.022	24.8408				YES
PITG_23209	1	24	0.755	26	Y	0.811	26	Y	0.994	15	Y	0.938	Y	0.875	Y	S	0.68	25	Y	1	Y	MTIKLGRTWFSLLLAFALFAPASST	25	0.151	0.949	0.01	S	2	25	extr:23.0, mito:6.0	extr	YES	5.83	5.83	o	0		no	YES	Pr79364	0.29	45.283	Ps138630	0.69	46.2264				YES
PITG_15134	0.936	22	0.178	23	N	0.255	23	N	0.926	5	Y	0.59	Y	0.423	N	S	0.883	23	Y	0.957	Y			0.042	0.727	0.279	S	3	22	extr:15.0, cyto:6.0, mito:6.0, nucl:4.0	extr	no	0.74	0.7	o	0		no	no	Pr79048	0.93	12.1053	Ps135748	2.2	8.94737				YES
PITG_15038	0.997	20	0.701	21	Y	0.695	21	Y	0.994	13	Y	0.903	Y	0.799	Y	S	0.419	21	N	0.997	Y	MHYQWLILLVSTALLANTDA	20	0.023	0.932	0.1	S	1	20	extr:16.0, E.R.:9.0, lyso:3.0, golg:3.0	extr	YES	3.67	3.66	o	0		no	YES	Pr78010	9e-119	94.5455	Ps139215	6e-97	92.9293	PITG_15038 Pr78010 Ps136868	Pr78010		no
PITG_15152	0.996	20	0.653	22	Y	0.69	22	Y	0.931	13	Y	0.812	Y	0.751	Y	S	0.631	21	Y	0.996	Y	MGCRYAVLALAVAYFAGSIAA	21	0.177	0.72	0.037	S	3	21	E.R.:12.5, extr:12.0, E.R._golg:8.5, golg:3.5	E.R.	no	16.22	16.22	i7-29o	1	[7-29]	no	no	Pr78008	4e-81	95.6579	Ps132305	2e-144	82.8947	PITG_15152 Pr82373 Ps132305	Pr82373	Ps132305	no
PITG_15086	0.997	20	0.663	21	Y	0.745	21	Y	0.995	13	Y	0.95	Y	0.847	Y	S	0.825	21	Y	0.998	Y	MRLANALVVLIVVYVASVRA	20	0.206	0.829	0.016	S	2	20	extr:24.0, E.R.:5.0	extr	YES	12.26	12.26	o	0		no	YES	Pr82227	0.0001	65.0602	Ps138459	2e-07	68.0723				YES
PITG_15125	0.995	22	0.628	23	Y	0.697	23	Y	0.977	13	Y	0.902	Y	0.799	Y	S	0.807	23	Y	0.994	Y	MRLYSGTILCAIATLLISVSTA	22	0.126	0.888	0.02	S	2	22	E.R.:18.0, extr:6.0, lyso:4.0, golg:4.0	E.R.	no	3.62	3.61	o	0		no	no	Pr84992	6e-33	96.8992	Ps145414	1e-61	95.9302				YES
PITG_15166	1	21	0.64	22	Y	0.704	22	Y	0.993	13	Y	0.921	Y	0.812	Y	S	0.442	22	N	1	Y	MQLRSILLAVVASVLATQCGA	21	0.04	0.929	0.048	S	1	21	extr:32.0	extr	YES	8.79	8.79	o	0		no	YES	Pr85154	0.0004	82.5581	Ps141697	0.005	97.093				YES
PITG_23036	1	19	0.758	20	Y	0.789	20	Y	0.982	3	Y	0.907	Y	0.848	Y	S	0.885	20	Y	1	Y	MRPLCVVVLVVAALPAVNA	19	0.054	0.941	0.035	S	1	19	extr:20.0, E.R.:6.5, E.R._golg:6.0, golg:4.5	extr	YES	2.63	2.62	o	0		no	YES	Pr78009	2e-103	95.8678	Ps136869	6e-94	86.157				YES
PITG_23035	1	23	0.637	24	Y	0.712	24	Y	0.981	13	Y	0.891	Y	0.801	Y	S	0.536	24	Y	1	Y	MRVPRAILLTVVLMAISDTVSSA	23	0.186	0.805	0.023	S	2	23	extr:15.0, E.R.:12.0, pero:3.0	extr	YES	0.54	0.54	o	0		no	YES	Pr78008	0	68.8437	Ps135171	4e-99	86.1884				YES
PITG_15039	0.994	20	0.542	21	Y	0.623	21	Y	0.998	14	Y	0.928	Y	0.776	Y	S	0.336	21	N	0.993	Y	MHYQWLIHVLIVLASSTLLASTDG	24	0.037	0.931	0.048	S	1	20	extr:29.0	extr	YES	6.06	6.06	o	0		no	YES	Pr78010	1e-114	81.7822	Ps139215	4e-90	86.3366				YES
PITG_15110	0.998	18	0.727	19	Y	0.684	19	Y	0.993	13	Y	0.893	Y	0.789	Y	S	0.674	19	Y	0.996	Y	MHAYSAAVLMGLLMVAEG	18	0.03	0.929	0.075	S	1	18	extr:17.0, cyto_pero:5.5, cyto:5.0, E.R.:3.0, lyso:3.0	extr	YES	1.56	1.55	o	0		no	YES	Pr74233	7e-48	68.6883	Ps145414	7e-76	65.8674			Ps136920	no
PITG_23037	0.989	22	0.194	23	N	0.369	23	Y	0.977	13	Y	0.812	Y	0.59	Y	S	0.835	20	Y	0.987	Y			0.077	0.878	0.056	S	1	22	extr:24.0, pero:3.0, lyso:3.0	extr	YES	2.88	2.87	o	0		no	YES	Pr81778	3e-27	63.3508	Ps134628	9e-13	43.9791				YES
PITG_15127	0.994	22	0.601	23	Y	0.682	23	Y	0.989	13	Y	0.903	Y	0.793	Y	S	0.822	23	Y	0.994	Y	MRLYSGAILCTIATLLISVSTA	22	0.135	0.877	0.022	S	2	22	E.R.:14.0, extr:11.0, golg:4.0	E.R.	no	4.14	4.13	o	0		no	no	Pr84992	7e-34	97.8682	Ps145414	9e-61	95.9302				YES
PITG_15123	0.995	22	0.628	23	Y	0.697	23	Y	0.977	13	Y	0.902	Y	0.799	Y	S	0.807	23	Y	0.994	Y	MRLYSGTILCAIATLLISVSTA	22	0.126	0.888	0.02	S	2	22	E.R.:16.0, extr:8.0, lyso:4.0, golg:4.0	E.R.	no	3.62	3.61	o	0		no	no	Pr84992	1e-29	96.8992	Ps145414	3e-58	95.9302				YES
PITG_15170	1	20	0.524	21	Y	0.678	21	Y	0.996	13	Y	0.952	Y	0.815	Y	S	0.747	21	Y	1	Y	MLSAKVLIFTVGVLAAVAEA	20	0.012	0.925	0.149	S	2	20	extr:32.0	extr	YES	0.43	0.43	o	0		no	YES	Pr77147	1e-25	47.0199	Ps140695	3e-31	47.0199				YES
PITG_15105	1	23	0.625	23	Y	0.697	23	Y	0.99	13	Y	0.912	Y	0.804	Y	S	0.53	23	Y	1	Y	MMRLYLTALLSAISALLAPGGS	22	0.053	0.924	0.047	S	1	22	extr:16.0, mito:5.0, pero:4.0, nucl:3.5, E.R.:2.5, cyto_nucl:2.5	extr	YES	4.71	4.7	o	0		no	YES	Pr74387	4e-45	88.7608	Ps145414	1e-70	64.121				YES
PITG_15162	0.999	20	0.64	22	Y	0.717	22	Y	0.984	13	Y	0.903	Y	0.81	Y	S	0.497	22	N	0.999	Y	MQLRTILLAVVASALTTTCGA	21	0.032	0.928	0.063	S	1	21	extr:26.0, E.R.:3.0	extr	YES	8.51	8.51	o	0		no	YES	Pr74393	9e-05	100	Ps139209	0.007	92.3077				YES
PITG_23039	0.995	17	0.792	18	Y	0.781	18	Y	0.952	2	Y	0.82	Y	0.8	Y	S	0.92	18	Y	0.996	Y	MRVWGILAAVTIANVRA	17	0.199	0.65	0.094	S	3	17	extr:13.0, mito:13.0, cyto_nucl:3.0	extr	YES	0.97	0.08	o	0		no	YES	Pr71618	1e-44	91.3858	Ps140279	1e-38	90.2622				YES
PITG_15109	0.995	21	0.177	22	N	0.356	22	Y	0.988	13	Y	0.874	Y	0.615	Y	S	0.466	22	N	0.993	Y			0.146	0.841	0.023	S	2	21	mito:12.5, extr:12.0, mito_pero:8.5, pero:3.5	mito	no	20.19	20.18	i7-29o	1	[7-29]	no	no	Pr82380	0.003	100	Ps139045	0.004	77.8761				YES
PITG_15037	0.999	17	0.783	18	Y	0.817	18	Y	0.986	3	Y	0.945	Y	0.881	Y	S	0.986	18	Y	0.999	Y	MRWHWVLHVLLVTVTLA	17	0.029	0.936	0.083	S	1	17	extr:31.0	extr	YES	1.34	1.34	o	0		no	YES	Pr85377	1e-13	69.2982	Ps136869	1e-14	66.6667				YES
PITG_15093	0.997	25	0.755	26	Y	0.765	26	Y	0.984	7	Y	0.858	Y	0.811	Y	S	0.927	26	Y	0.997	Y	MVYSFLFKTTALVSALLASLGVSNA	25	0.031	0.9	0.076	S	1	25	extr:30.0	extr	YES	0.48	0.47	o	0		no	YES	Pr80770	2e-116	100	Ps145366	8e-133	100	PITG_15093 Pr80770 Ps136908	Pr80770	Ps136908	no
PITG_15114	1	26	0.489	27	Y	0.596	27	Y	0.996	13	Y	0.846	Y	0.721	Y	S	0.517	27	Y	1	Y	MRLYSAALLSTIAALLSSSSVAGATA	26	0.142	0.854	0.022	S	2	26	mito:16.0, extr:8.0, E.R.:5.0, cyto_nucl:2.0	mito	no	1.86	1.85	o	0		no	no	Pr84992	4e-28	88.6756	Ps145414	1e-54	90.595				YES
PITG_15142	0.998	22	0.823	23	Y	0.825	23	Y	0.982	13	Y	0.927	Y	0.876	Y	S	0.916	23	Y	0.999	Y	MLHLKTRLLLLAAISLSTSCLA	22	0.096	0.826	0.034	S	2	22	mito:15.0, extr:8.0, E.R.:3.5, cyto_nucl:3.5, nucl:3.0, E.R._golg:2.5	mito	no	0.35	0.35	o	0		no	no	Pr85377	1e-108	92.6531	Ps139215	2e-115	89.5918	PITG_15142 Pr85377 Ps139215	Pr85377	Ps139215	no
PITG_15021	0.921	21	0.717	23	Y	0.711	23	Y	0.987	12	Y	0.928	Y	0.819	Y	S	0.466	23	N	0.904	Y	MQRFWQSLVIIAISVIVSTVA	21	0.036	0.943	0.034	S	1	22	extr:26.0, E.R.:3.0	extr	YES	19.15	19	i7-26o	1	[7-26]	no	YES	Pr81520	2e-93	82.5455	Ps128637	4e-101	87.6364	PITG_15021 Pr81520 Ps128637	Pr81520	Ps128637	no
PITG_15032	0.998	17	0.614	18	Y	0.695	18	Y	0.984	13	Y	0.943	Y	0.819	Y	S	0.874	18	Y	0.999	Y	MRCHWVLYVLLVAITFADHADW	22	0.019	0.95	0.08	S	1	17	extr:21.0, E.R.:10.0	extr	YES	2.16	2.16	o	0		no	YES	Pr78009	8e-119	97.5258	Ps139215	1e-99	91.5464				YES
PITG_15098	0.978	23	0.208	24	N	0.318	24	N	0.986	13	Y	0.769	Y	0.543	Y	S	0.452	24	N	0.973	Y			0.059	0.943	0.046	S	1	23	extr:31.0	extr	no	0.43	0.42	o	0		no	no	Pr96467	2e-05	68.4466	Ps136914	2e-20	27.6699				YES
PITG_15072	0.981	29	0.693	30	Y	0.453	30	Y	0.987	23	Y	0.699	Y	0.576	Y	S	0.938	30	Y	0.976	Y	MGNINTHLQRRSRLFLALLIVYLGRKALG	29	0.939	0.174	0.012	M	2	86	mito:21.5, cyto_mito:11.5, extr:6.0	mito	no	16.9	16.86	i12-34o	1	[12-34]	no	no	Pr78031	0	100	Ps136895	0	100	PITG_15072 Pr78031 Ps136895	Pr78031	Ps136895	no
PITG_23240	0.996	38	0.57	39	Y	0.697	39	Y	0.994	30	Y	0.635	Y	0.666	Y	S	0.872	39	Y	0.996	Y	MRFTRASSSLRTWIRKRKWRSILRLSIILLTAIDVSEA	38	0.713	0.339	0.042	M	4	7	extr:19.5, extr_plas:10.5, mito:10.0	extr	no	22.82	22.82	i21-43o	1	[21-43]	no	no	Pr93826	2e-06	60.2273	Ps156721	5e-06	60.2273				YES
PITG_23206	0.998	19	0.49	20	Y	0.609	20	Y	0.974	14	Y	0.931	Y	0.77	Y	S	0.318	21	N	0.998	Y	MRSPVHLIVAVALLAITGAS	20	0.027	0.943	0.057	S	1	19	extr:30.0	extr	YES	4.76	4.76	o	0		no	YES	Pr82368	0.045	83.75	Ps137665	0.31	78.75				YES
PITG_21289	1	21	0.641	22	Y	0.731	22	Y	0.986	5	Y	0.94	Y	0.836	Y	S	0.749	22	Y	1	Y	MLPCRLLASLAAASLVAMTSA	21	0.062	0.916	0.032	S	1	21	extr:29.0	extr	YES	1.46	1.43	o	0		no	YES	Pr72397	2e-86	98.5782	Ps128367	7e-89	87.6777				YES
PITG_21288	0.999	33	0.407	34	Y	0.595	34	Y	0.991	20	Y	0.78	Y	0.688	Y	S	0.762	34	Y	0.999	Y	MAKMTTKSSSRALSILKVLAVVTLLTTLNAVSA	33	0.076	0.864	0.048	S	2	33	extr:30.0	extr	YES	20.44	20.43	i13-35o	1	[13-35]	no	YES	Pr74300	2e-12	44.3038	Ps132378	2e-11	32.0675				YES
PITG_22536	0.97	15	0.339	23	Y	0.326	23	N	0.862	2	N	0.503	Y	0.414	N	S	0.484	16	N	0.977	Y			0.078	0.67	0.425	S	4	22	extr:23.0, E.R.:4.0, pero:2.0	extr	no	0.29	0.17	o	0		no	no	Pr85672	3e-18	75.3927	Ps145439	6e-28	74.8691				YES
PITG_15904	0.942	30	0.366	31	Y	0.276	31	N	0.937	12	Y	0.452	N	0.364	N	S	0.762	31	Y	0.95	Y			0.605	0.382	0.031	M	4	29	mito:29.0, cyto_mito:16.5	mito	no	0.05	0.05	o	0		no	no	Pr71173	0	88.7006	Ps109246	0	92.6554		Pr71173		no
PITG_23062	1	19	0.868	20	Y	0.839	20	Y	0.971	1	Y	0.885	Y	0.862	Y	S	0.958	20	Y	1	Y	MNLVVLLVQCFALLSSTRA	19	0.094	0.878	0.064	S	2	19	extr:29.0	extr	YES	0.13	0.13	o	0		no	YES	Pr84273	8e-56	100	Ps141553	3e-52	99.6416				YES
PITG_15969	0.997	32	0.463	33	Y	0.592	33	Y	0.94	19	Y	0.638	Y	0.615	Y	S	0.881	33	Y	0.997	Y	MVYSNSRVGTRALIKTAVVCALSLSAVPAVSA	32	0.346	0.477	0.056	S	5	32	plas:22.5, extr_plas:14.5, extr:5.5	plas	no	13.51	3.27	o	0		no	no	Pr74123	2e-93	32.1812	Ps131958	9e-93	32.6579	PITG_15969 Pr74123 Ps131958	Pr74123	Ps131958	no
PITG_15971	0.993	19	0.694	20	Y	0.594	20	Y	0.958	3	Y	0.799	Y	0.697	Y	S	0.56	20	Y	0.985	Y	MRFRLQFLLLALYPPTDNA	19	0.199	0.676	0.089	S	3	19	mito:21.0, nucl:4.0, cyto:4.0	mito	no	0.18	0.18	o	0		no	no	Pr85152	0.068	41.2214	Ps143434	0.46	41.9847				YES
PITG_15940	0.999	25	0.463	26	Y	0.597	26	Y	0.997	13	Y	0.885	Y	0.741	Y	S	0.536	26	Y	0.999	Y	MHFYHVVLLTLLAVAAISIDALASA	25	0.016	0.966	0.07	S	1	25	extr:31.0	extr	YES	17.13	17.13	o	0		no	YES	Pr82797	1e-10	78.1955	Ps140950	6e-07	49.6241				YES
PITG_15930	0.999	25	0.463	26	Y	0.597	26	Y	0.997	13	Y	0.886	Y	0.742	Y	S	0.536	26	Y	0.999	Y	MHFYHVVLLTLLAVAAISIDALASA	25	0.016	0.97	0.068	S	1	25	extr:29.0	extr	YES	15.65	15.65	o	0		no	YES	Pr82797	2e-28	87.3984	Ps135176	5e-17	72.7642		Pr82797		no
PITG_15819	0.994	22	0.397	23	Y	0.544	23	Y	0.991	14	Y	0.929	Y	0.737	Y	S	0.74	23	Y	0.995	Y			0.024	0.978	0.04	S	1	22	extr:12.0, E.R.:8.0, plas:4.0, pero:4.0, lyso:4.0	extr	YES	14.7	13.27	o	0		no	YES	Pr74218	0	96	Ps139844	0	98	PITG_15819 Pr74218 Ps139844	Pr74218	Ps139844	no
PITG_15968	0.99	29	0.896	30	Y	0.696	30	Y	0.936	13	Y	0.654	Y	0.675	Y	S	0.919	30	Y	0.992	Y	MVYSGGVCSFVQAAAICALALNALPSVQA	29	0.055	0.88	0.079	S	1	29	extr:21.0, pero:4.0, lyso:4.0	extr	YES	4.99	4.98	o	0		no	YES	Pr74124	0	96.3636	Ps131956	0	95.1515	PITG_15968 Pr74124 Ps131956	Pr74124	Ps131956	no
PITG_15963	0.989	26	0.227	27	N	0.392	27	Y	0.95	10	Y	0.766	Y	0.579	Y	S	0.761	27	Y	0.984	Y			0.521	0.418	0.032	M	5	12	extr:14.0, mito:9.0, cyto_mito:6.3, lyso:4.0, cyto_nucl:2.2	extr	no	0.21	0.1	o	0		no	no	Pr74129	3e-159	100	Ps131951	2e-148	100	PITG_15963 Pr74129 Ps131950		Ps131950	no
PITG_15964	0.989	26	0.227	27	N	0.392	27	Y	0.95	10	Y	0.766	Y	0.579	Y	S	0.761	27	Y	0.984	Y			0.521	0.418	0.032	M	5	12	extr:18.0, mito:6.0, cyto_mito:4.8, lyso:4.0, cyto_nucl:2.2	extr	no	0.21	0.1	o	0		no	no	Pr74129	2e-117	100	Ps131951	9e-118	100				YES
PITG_15975	0.936	20	0.406	21	Y	0.429	21	Y	0.865	4	N	0.646	Y	0.538	Y	S	0.859	21	Y	0.946	Y			0.513	0.259	0.075	M	4	24	mito:16.0, extr:12.0, cyto_nucl:2.0, nucl:1.5	mito	no	1.4	0.03	o	0		no	no	Pr75392	1.8	33.8843	Ps133272	2.4	51.2397				YES
PITG_15905	1	24	0.857	25	Y	0.748	25	Y	0.991	13	Y	0.795	Y	0.771	Y	S	0.961	25	Y	1	Y	MLKSWFAAVCCLAVSLTGTPFVSA	24	0.024	0.954	0.067	S	1	24	extr:15.0, E.R.:5.0, pero:5.0, plas:4.0	extr	YES	2.12	2.07	o	0		no	YES	Pr86922	0	100	Ps131903	0	100	PITG_15905 Pr78296 Ps131903		Ps131903	no
PITG_15866	0.999	19	0.601	20	Y	0.708	20	Y	0.982	6	Y	0.943	Y	0.826	Y	S	0.478	20	N	0.999	Y	MRVARWTLLVAALAVSVCA	19	0.071	0.913	0.025	S	1	19	E.R.:10.5, extr:8.5, E.R._golg:8.0, extr_plas:7.5, plas:5.5, golg:4.5	E.R.	no	26.46	0.04	o357-376i	1	[357-376]	YES	no	Pr74194	6e-112	87.2642	Ps158055	4e-92	97.8774				YES
PITG_15972	0.999	21	0.291	22	N	0.439	22	Y	0.953	13	Y	0.754	Y	0.597	Y	S	0.6	22	Y	0.999	Y			0.134	0.793	0.061	S	2	21	extr:27.0, lyso:3.0	extr	YES	0.14	0.14	o	0		no	YES	Pr76324	0.0002	76.5957	Ps139923	4e-05	57.4468				YES
PITG_22547	1	23	0.689	24	Y	0.735	24	Y	0.997	13	Y	0.933	Y	0.834	Y	S	0.843	24	Y	1	Y	MRVYAAFVVALVSLLATNSAVLA	23	0.046	0.951	0.036	S	1	23	extr:29.0	extr	YES	20.54	20.54	i7-26o	1	[7-26]	no	YES	Pr77432	0.18	81.5603	Ps140097	0.42	35.461				YES
PITG_21524	0.931	31	0.224	29	N	0.381	32	Y	0.969	12	Y	0.805	Y	0.593	Y	S	0.362	32	N	0.941	Y			0.369	0.706	0.025	S	4	31	extr:9.0, E.R.:7.5, lyso:6.0, E.R._golg:6.0, pero:5.0, golg:3.5	extr	YES	22.32	22.27	i12-34o	1	[12-34]	no	YES	Pr74170	0	100	Ps139910	0	100	PITG_21524 Pr74170 Ps139910	Pr74170	Ps139910	no
PITG_22557	0.961	22	0.131	28	N	0.288	28	N	0.978	8	Y	0.818	Y	0.553	Y	S	0.301	23	N	0.962	Y			0.051	0.986	0.013	S	1	27	plas:32.0	plas	no	108.8	26.79	i5-27o60-79i155-172o182-204i211-233o	5	[211-233]	YES	no	Pr80772	6e-110	100	Ps133303	3e-107	100				YES
PITG_03543	0.997	25	0.899	26	Y	0.696	26	Y	0.974	13	Y	0.726	Y	0.711	Y	S	0.949	26	Y	0.995	Y	MQFKSVASTLLVATAFIASIPQIKA	25	0.043	0.882	0.098	S	2	25	extr:25.0, lyso:5.0	extr	YES	0.53	0.53	o	0		no	YES	Pr81374	5e-180	96.1995	Ps134789	4e-175	95.7245	PITG_03543 Pr81374 Ps134789	Pr81374	Ps134789	no
PITG_03371	1	16	0.664	20	Y	0.544	17	Y	0.996	2	Y	0.977	Y	0.761	Y	S	0.74	20	Y	1	Y	MLSTLLWLALAVVVLA	16	0.162	0.909	0.017	S	2	16	E.R.:18.5, E.R._golg:10.5, plas:5.0, extr:4.0, lyso:2.0	E.R.	no	81.77	19.29	i5-27o343-365i385-407o411-430i	4	[411-430]	YES	no	Pr76149	0	99.6078	Ps134204	0	99.8039	PITG_03371 Pr76149 Ps134204	Pr76149	Ps134204	no
PITG_03095	1	21	0.586	22	Y	0.668	22	Y	0.993	13	Y	0.899	Y	0.784	Y	S	0.927	22	Y	1	Y	MNARLLALLGAAALAANTALA	21	0.162	0.894	0.02	S	2	21	plas:29.0	plas	no	172.93	9.31	o632-654i675-697o712-733i771-793o797-814i827-849o859-881i	7	[859-881]	YES	no	Pr77950	0	70.6759	Ps139362	0	70.3777	PITG_03095 Pr77950 Ps139362	Pr77950	Ps139362	no
PITG_03823	1	21	0.715	22	Y	0.774	22	Y	0.999	13	Y	0.948	Y	0.861	Y	S	0.368	22	N	1	Y	MPTWLLCVLLVLLLSVTGT	19	0.058	0.908	0.04	S	1	21	plas:21.0, extr:4.0, E.R.:4.0	plas	no	99.57	18.05	o4-22i137-159o201-223i235-257o	4	[235-257]	YES	no	Pr94123	2e-34	97.6923	Ps136555	1e-89	100			Ps136555	no
PITG_03538	1	24	0.745	25	Y	0.759	25	Y	0.991	14	Y	0.885	Y	0.822	Y	S	0.686	25	Y	1	Y	MVSLFATVLLCVASVLVSATRATA	24	0.055	0.953	0.029	S	1	24	extr:32.0	extr	YES	3.19	3.16	o	0		no	YES	Pr81374	2e-62	77.8302	Ps134786	1e-84	79.717				YES
PITG_03344	0.951	29	0.617	18	Y	0.347	18	Y	0.993	13	Y	0.842	Y	0.594	Y	S	0.743	18	Y	0.941	Y	MGVAFGLTFSIVGAAWG	17	0.376	0.656	0.031	S	4	17	plas:30.0	plas	no	93.02	44.3	o5-27i40-62o82-104i125-147o	4	[125-147]	YES	no	Pr52084	2e-65	99.3631	Ps134225	5e-66	100	PITG_03344 Pr52084 Ps134225	Pr52084	Ps134225	no
PITG_03495	0.981	19	0.321	31	Y	0.448	20	Y	0.989	12	Y	0.923	Y	0.686	Y	S	0.644	20	Y	0.98	Y			0.027	0.937	0.063	S	1	19	extr:26.0, pero:3.0	extr	YES	2.41	2.09	o	0		no	YES	Pr95954	3e-44	9.90196	Ps156832	7e-77	19.1176	PITG_03495 Pr95954 Ps156832	Pr95954	Ps156832	no
PITG_03759	0.999	23	0.606	24	Y	0.495	24	Y	0.851	8	N	0.559	Y	0.527	Y	S	0.874	24	Y	0.998	Y	MRGRSMFAGAVAAVALGTELCEA	23	0.363	0.579	0.052	S	4	23	extr:16.0, cyto:5.0, mito:5.0, cyto_nucl:4.7, cyto_pero:4.7, nucl:2.0	extr	YES	0.07	0.07	o	0		no	YES	Pr75299	2e-112	100	Ps136491	6e-92	85.8434	PITG_03759 Pr75299 Ps136491	Pr75299	Ps136491	no
PITG_03662	1	23	0.738	24	Y	0.743	24	Y	0.997	14	Y	0.967	Y	0.855	Y	S	0.625	24	Y	1	Y	MVVSKTSSLLLLLLAVLTASVSS	23	0.066	0.88	0.029	S	1	23	lyso:10.0, extr:6.0, E.R.:6.0, pero:5.0, golg:5.0	lyso	no	18.68	18.66	i7-26o	1	[7-26]	no	no	Pr84778	0	94.7368	Ps134892	0	94.7368	PITG_03662 Pr84778 Ps134892	Pr84778	Ps134892	no
PITG_03813	1	22	0.972	23	Y	0.916	23	Y	0.998	13	Y	0.938	Y	0.927	Y	S	0.824	23	Y	1	Y	MSGLWLLSLAVVLCSLSGGTIA	22	0.04	0.886	0.053	S	1	22	plas:16.0, extr_plas:11.0, E.R.:9.0, extr:4.0	plas	no	39.35	16.54	o616-638i	1	[616-638]	YES	no	Pr75336	0	86.9754	Ps136544	0	100	PITG_03813 Pr75336 Ps136544	Pr75336	Ps136544	no
PITG_03244	0.999	16	0.71	17	Y	0.741	17	Y	0.989	14	Y	0.941	Y	0.841	Y	S	0.392	21	N	0.999	Y	MVKTLSLLLLPALVVA	16	0.016	0.969	0.071	S	1	16	extr:25.0, lyso:5.0	extr	YES	0.05	0.05	o	0		no	YES	Pr78322	0	99.6552	Ps133604	0	100	PITG_03244 Pr78322 Ps133604	Pr78322	Ps133604	no
PITG_03508	1	21	0.47	22	Y	0.622	22	Y	0.996	13	Y	0.898	Y	0.76	Y	S	0.508	22	Y	1	Y	MKKVTLLQATLVALAARCATA	21	0.054	0.897	0.063	S	1	21	mito:12.0, extr:10.0, cyto_mito:8.2, lyso:7.0	mito	no	0.08	0.02	o	0		no	no	Pr81354	0	96.728	Ps134766	0	90.593				YES
PITG_03358	0.999	26	0.75	27	Y	0.751	27	Y	0.995	13	Y	0.865	Y	0.808	Y	S	0.911	27	Y	1	Y	MLTIRSLTASTLACALLVTQSPLVAA	26	0.061	0.909	0.035	S	1	26	extr:13.0, mito:13.0, lyso:3.0	extr	YES	0.26	0.24	o	0		no	YES	Pr76159	0	94.5783	Ps145093	0	100				YES
PITG_03225	1	23	0.992	24	Y	0.922	24	Y	0.996	14	Y	0.97	Y	0.946	Y	S	0.991	24	Y	1	Y	MASSSLLLLVVVTCLCIWSLTLA	23	0.034	0.965	0.031	S	1	23	plas:32.0	plas	no	200.77	19.45	i5-22o80-102i114-133o163-185i322-344o354-376i403-425o474-496i503-525o	9	[503-525]	YES	no	Pr78308	0	97.7901	Ps133631	0	96.8692	PITG_03225 Pr78308 Ps133631	Pr78308	Ps133631	no
PITG_03773	1	22	0.841	23	Y	0.783	23	Y	0.92	10	Y	0.786	Y	0.785	Y	S	0.914	23	Y	1	Y	MRNARSVAALVAASLTADGVLA	22	0.134	0.609	0.077	S	3	22	plas:20.5, extr_plas:12.5, E.R.:5.0, extr:3.5	plas	no	23.31	0.11	i300-322o	1	[300-322]	YES	no	Pr75310	0	98.0716	Ps136501	0	98.2094	PITG_03773 Pr75310 Ps136501	Pr75310	Ps136501	no
PITG_03522	1	21	0.927	22	Y	0.867	22	Y	0.995	5	Y	0.953	Y	0.91	Y	S	0.998	22	Y	1	Y	MTTLSLSFWVPLLLLLSCVFG	21	0.02	0.979	0.032	S	1	21	plas:18.0, E.R.:7.0, extr:6.0	plas	no	13.06	2.81	o	0		no	no	Pr51263	7e-159	83.4337	Ps157045	3e-165	90.6627	PITG_03522 Pr51263 Ps157045	Pr51263	Ps157045	no
PITG_03388	1	25	0.869	26	Y	0.835	26	Y	0.991	3	Y	0.897	Y	0.866	Y	S	0.934	26	Y	1	Y	MSVFRMLLLSVVALFALMHSSPTSA	25	0.188	0.881	0.012	S	2	25	extr:13.0, E.R.:9.0, lyso:5.0, plas:3.0	extr	YES	19.54	1.33	o386-403i	1	[386-403]	YES	no	Pr76134	0	100	Ps134192	0	98.5542	PITG_03388 Pr76134 Ps134192	Pr76134	Ps134192	no
PITG_00894	0.999	21	0.597	22	Y	0.68	22	Y	0.995	13	Y	0.898	Y	0.789	Y	S	0.813	22	Y	0.999	Y	MQIQVSVAALSLALAAFSAEA	21	0.042	0.962	0.034	S	1	21	extr:22.0, E.R.:6.0, pero:3.0	extr	YES	27.75	4.22	o400-422i	1	[400-422]	YES	no	Pr86970	1e-68	30.064	Ps158444	2e-71	30.064	PITG_00894 Pr77728 Ps158444	Pr77728	Ps158444	no
PITG_00872	0.998	25	0.336	26	Y	0.508	26	Y	0.996	14	Y	0.914	Y	0.711	Y	S	0.433	26	N	0.997	Y			0.081	0.919	0.014	S	1	25	extr:15.0, mito:9.0, nucl:4.0, cyto_nucl:4.0, cyto:2.0	extr	YES	4.85	4.85	o	0		no	YES	Pr45942	1e-138	65.0485	Ps132227	8e-102	88.5437		Pr45942		no
PITG_00035	0.981	24	0.722	25	Y	0.629	25	Y	0.897	12	Y	0.63	Y	0.63	Y	S	0.865	25	Y	0.981	Y	MSTMTSQMPTILCCMCATPIVANA	24	0.024	0.924	0.134	S	2	24	extr:24.0, lyso:4.0, pero:3.0	extr	YES	0.04	0.04	o	0		no	YES	Pr85227	0	97.3282	Ps109580	0	97.3282	PITG_00035 Pr85227 Ps109580	Pr85227	Ps109580	no
PITG_00821	0.996	21	0.737	22	Y	0.774	22	Y	0.984	13	Y	0.908	Y	0.841	Y	S	0.689	22	Y	0.996	Y	MRLSYILVVVIAVTLQACVCA	21	0.012	0.969	0.091	S	1	21	extr:32.0	extr	YES	20.21	20.21	i3-25o	1	[3-25]	no	YES	Pr76324	0.004	68.0412	Ps127824	3e-07	90.7216				YES
PITG_00096	0.999	19	0.671	20	Y	0.742	20	Y	0.996	13	Y	0.963	Y	0.853	Y	S	0.856	23	Y	0.999	Y	MTLLKTLFLFFNLVVGLQA	19	0.025	0.967	0.032	S	1	19	extr:29.0	extr	YES	1.02	0.91	o	0		no	YES	Pr80361	1e-119	94.7735	Ps142799	1e-120	95.122				YES
PITG_00343	1	23	0.615	22	Y	0.733	22	Y	0.996	14	Y	0.958	Y	0.846	Y	S	0.388	24	N	1	Y	MQSFAVLQALLLLFVVAVSGA	21	0.017	0.976	0.045	S	1	21	extr:24.0, E.R.:4.0, lyso:2.0	extr	YES	38.01	2.31	o	0		no	YES	Pr72671	0	97.1976	Ps130191	0	96.7552	PITG_00343 Pr72671 Ps130191	Pr72671	Ps130191	no
PITG_00772	0.951	21	0.745	18	Y	0.663	18	Y	0.991	13	Y	0.969	Y	0.816	Y	S	0.503	18	Y	0.901	Y	MDVQVVILLLILAFVIC	17	0.016	0.985	0.056	S	1	17	plas:32.0	plas	no	275.6	37.12	o4-21i42-64o79-98i111-130o140-162i175-194o204-226i258-280o295-317i330-347o352-374i386-408o418-440i	13	[418-440]	YES	no	Pr82740	0	100	Ps137567	0	96.748	PITG_00772 Pr82740 Ps137567	Pr82740	Ps137567	no
PITG_01058	1	20	0.762	21	Y	0.784	21	Y	0.992	13	Y	0.928	Y	0.856	Y	S	0.813	21	Y	1	Y	MTRRLMAVLAALSATSVASA	20	0.334	0.897	0.006	S	3	20	extr:25.0, E.R.:2.0, golg:2.0	extr	YES	7.22	7.22	o	0		no	YES	Pr82461	0	100	Ps127213	0	100	PITG_01058 Pr82461 Ps127213	Pr82461	Ps127213	no
PITG_00422	0.997	22	0.664	23	Y	0.72	23	Y	0.992	14	Y	0.951	Y	0.836	Y	S	0.515	23	Y	0.991	Y	MDQARLRLLVLAVLSVALLSTA	22	0.029	0.983	0.02	S	1	22	plas:26.0, E.R.:6.0	plas	no	132.79	35.43	i7-29o49-71i78-100o134-152i284-303o313-335i	6	[313-335]	YES	no	Pr82538	1e-96	90.3846	Ps137719	1e-10	40.9341		Pr82538		no
PITG_00805	1	15	0.649	30	Y	0.522	22	Y	0.967	3	Y	0.778	Y	0.65	Y	S	0.705	22	Y	1	Y	MRLFGLSLWACASLAFESASS	21	0.07	0.878	0.06	S	1	21	extr:23.0, lyso:5.0, cyto_nucl:2.3, cyto:2.0	extr	YES	0.07	0	o	0		no	YES	Pr96418	0	100	Ps137597	0	100	PITG_00805 Pr96418 Ps137597	Pr96418		no
PITG_00106	1	23	0.649	24	Y	0.69	24	Y	0.982	13	Y	0.853	Y	0.771	Y	S	0.494	24	N	1	Y	MKIHCAVLAAASLLAALPTSAS	22	0.049	0.87	0.072	S	2	23	extr:25.0, E.R.:3.0, lyso:2.0	extr	YES	3.48	3.48	o	0		no	YES	Pr80352	0.092	60.0583	Ps132597	0.098	22.449				YES
PITG_00527	0.995	20	0.72	21	Y	0.752	21	Y	0.98	7	Y	0.869	Y	0.81	Y	S	0.987	21	Y	0.996	Y	MNLSKIILMAAAAFVGAVVA	20	0.032	0.933	0.07	S	1	20	E.R.:19.0, extr:8.0, plas:1.0, cyto:1.0	E.R.	no	0.2	0.19	o	0		no	no	Pr71042	0	97.7134	Ps109481	0	97.8659	PITG_00527 Pr71042 Ps109481	Pr71042	Ps109481	no
PITG_00582	0.995	27	0.395	28	Y	0.485	28	Y	0.969	12	Y	0.777	Y	0.631	Y	S	0.466	28	N	0.997	Y	MLPYKTLLLALGFFFTVQC	19	0.017	0.959	0.055	S	1	19	extr:30.0	extr	YES	9.15	9.15	o	0		no	YES	Pr87336	0.52	25.5814	Ps133912	0.029	9.76744				YES
PITG_00219	1	21	0.431	22	Y	0.551	22	Y	0.979	13	Y	0.823	Y	0.687	Y	S	0.645	22	Y	1	Y	MVRVLALSAAAVAALASSTSA	21	0.187	0.782	0.044	S	3	21	plas:10.0, extr:10.0, E.R.:7.0, lyso:2.0	plas	no	6.83	1.05	o	0		no	no	Pr72578	8e-150	80.618	Ps108444	2e-148	80.618	PITG_00219 Pr72578 Ps108444	Pr72578	Ps108444	no
PITG_00170	1	21	0.743	22	Y	0.808	22	Y	0.985	13	Y	0.929	Y	0.869	Y	S	0.839	22	Y	1	Y	MHVSRILLLIVALATPAAVHA	21	0.037	0.946	0.038	S	1	21	extr:11.0, extr_plas:9.5, pero:8.0, plas:6.0, golg:3.0	extr	YES	23.36	0.73	o455-477i	1	[455-477]	YES	no	Pr83434	0	100	Ps142654	0	100				YES
PITG_00189	1	18	0.88	19	Y	0.78	19	Y	0.961	3	Y	0.768	Y	0.774	Y	S	0.935	19	Y	1	Y	MRLAVLITALVGAPVVSS	18	0.045	0.886	0.162	S	2	18	plas:22.0, E.R.:4.0, extr:3.0	plas	no	20.17	0.03	o459-481i	1	[459-481]	YES	no	Pr96620	0	100	Ps158580	0	98.4127	PITG_00189 Pr96620 Ps158580	Pr96620	Ps158580	no
PITG_00978	0.933	33	0.825	25	Y	0.448	34	Y	0.995	29	Y	0.893	Y	0.671	Y	S	0.421	34	N	0.939	Y	MSTLEITVYAASFALVSLSGLAWAVLLLPYAAA	33	0.005	0.989	0.127	S	1	33	extr:10.0, E.R.:10.0, pero:8.0, lyso:3.0	extr	YES	22.27	22.19	i13-35o	1	[13-35]	no	YES	Pr94925	0	86.9489	Ps127074	0	86.5961	PITG_00978 Pr94925 Ps127074	Pr94925	Ps127074	no
PITG_00682	0.973	27	0.604	19	Y	0.49	28	Y	0.91	12	Y	0.539	Y	0.514	Y	S	0.439	28	N	0.97	Y			0.831	0.06	0.058	M	2	27	mito:30.5, cyto_mito:16.0	mito	no	0.01	0.01	o	0		no	no	Pr72919	4e-173	100	Ps143382	3e-175	100	PITG_00682 Pr72919 Ps143382	Pr72919	Ps143382	no
PITG_00891	1	19	0.91	20	Y	0.817	20	Y	0.951	2	Y	0.823	Y	0.82	Y	S	0.956	20	Y	1	Y	MQPYLLVATLLGAATTANA	19	0.054	0.928	0.082	S	1	19	extr:27.0, nucl:2.0	extr	YES	3.24	3.2	o	0		no	YES	Pr77727	1e-84	91.0526	Ps141984	5e-84	100		Pr77727	Ps141984	no
PITG_01002	0.997	16	0.803	17	Y	0.831	17	Y	0.992	2	Y	0.957	Y	0.894	Y	S	0.775	17	Y	0.997	Y	MLWLFLLAQVISLTAG	16	0.036	0.926	0.14	S	2	16	plas:22.0, pero:5.0, E.R.:2.0	plas	no	37	0.48	o203-225i	1	[203-225]	YES	no	Pr77814	0	100	Ps127120	0	100	PITG_01002 Pr77814 Ps127120	Pr77814	Ps127120	no
PITG_01070	0.996	20	0.804	21	Y	0.755	21	Y	0.989	7	Y	0.945	Y	0.85	Y	S	0.515	21	Y	0.994	Y	MSRLFQFVATFSLLAFLVVA	20	0.05	0.916	0.031	S	1	20	plas:18.0, E.R.:7.0, extr:5.0	plas	no	120.16	8.88	i146-168o276-298i310-332o	3	[310-332]	YES	no	Pr82451	4e-106	98.8024	Ps127222	9e-111	100	PITG_01070 Pr82451 Ps127222	Pr82451	Ps127222	no
PITG_00375	0.998	24	0.409	24	Y	0.576	24	Y	0.981	3	Y	0.929	Y	0.752	Y	S	0.407	28	N	0.998	Y			0.059	0.931	0.024	S	1	23	plas:26.5, extr_plas:15.0, E.R.:3.0	plas	no	82.52	0.05	o605-627i632-651o671-693i700-722o	4	[700-722]	YES	no	Pr72684	0	68.4262	Ps130213	5e-173	67.7419		Pr72684		no
PITG_00275	0.999	21	0.439	22	Y	0.589	22	Y	0.99	13	Y	0.95	Y	0.77	Y	S	0.89	22	Y	0.999	Y			0.022	0.972	0.042	S	1	21	extr:27.0, lyso:3.0	extr	YES	18	16.49	o	0		no	YES	Pr72622	0	100	Ps130116	0	100	PITG_00275 Pr72622 Ps130116	Pr72622	Ps130116	no
PITG_00366	0.993	16	0.809	17	Y	0.802	17	Y	0.992	13	Y	0.951	Y	0.876	Y	S	0.675	17	Y	0.99	Y	MRLAMILLSIPLFVSG	16	0.121	0.876	0.032	S	2	16	extr:32.0	extr	YES	0.51	0.51	o	0		no	YES	Pr83324	2.1	31.0078	Ps133664	2.2	24.031				YES
PITG_01131	0.999	26	0.556	27	Y	0.667	27	Y	0.993	13	Y	0.886	Y	0.777	Y	S	0.72	27	Y	0.999	Y	MVFSSTTCILGVAALASAYLAAPAAA	26	0.029	0.933	0.056	S	1	26	extr:17.0, plas:7.0, pero:6.0	extr	YES	8.09	8.06	o	0		no	YES	Pr84053	3e-126	76.5957	Ps127306	1e-135	100				YES
PITG_00544	1	22	1	23	Y	0.93	23	Y	0.997	13	Y	0.967	Y	0.949	Y	S	0.996	23	Y	1	Y	MIKRFAVLLLVVLVAMLSVAHA	22	0.017	0.95	0.052	S	1	22	extr:31.0	extr	YES	22.45	15.24	i5-22o	1	[5-22]	no	YES	Pr72817	6e-33	70.7317	Ps142575	2e-25	68.2927	PITG_00544 Pr72817 Ps142575	Pr72817	Ps142575	no
PITG_00566	0.966	21	0.423	22	Y	0.441	22	Y	0.822	12	N	0.419	N	0.43	N	S	0.611	22	Y	0.971	Y			0.035	0.77	0.304	S	3	21	extr:14.0, E.R.:10.0, pero:4.5, mito_pero:3.5	extr	no	38.27	19.57	o5-24i195-217o	2	[195-217]	YES	no	Pr38700	0	84.1076	Ps158575	0	95.11	PITG_00566 Pr38700 Ps158575	Pr38700	Ps158575	no
PITG_00898	0.974	20	0.477	21	Y	0.534	21	Y	0.989	12	Y	0.795	Y	0.664	Y	S	0.722	21	Y	0.975	Y	MFCFARAAAGLSVYFATVQA	20	0.212	0.69	0.055	S	3	20	extr:26.0, mito:5.0	extr	YES	23.35	0.7	o307-329i	1	[307-329]	YES	no	Pr77730	7e-115	100	Ps141992	1e-129	100				YES
PITG_00616	0.997	17	0.609	19	Y	0.686	19	Y	0.966	8	Y	0.845	Y	0.765	Y	S	0.773	19	Y	0.998	Y	MLVLFFIYVIAASTTSSA	18	0.037	0.95	0.068	S	1	18	extr:17.0, E.R.:8.0, plas:3.0, pero:3.0	extr	YES	3.21	3.2	o	0		no	YES	Pr79972	0	94.8029	Ps140963	0	92.1147			Ps140963	no
PITG_00046	0.998	22	0.789	25	Y	0.791	25	Y	0.984	5	Y	0.88	Y	0.836	Y	S	0.494	23	N	0.994	Y	MNRSNWFAWIVVTFVLLEGKFARG	24	0.038	0.942	0.049	S	1	24	extr:26.0, lyso:3.0, cyto:2.0, cyto_nucl:1.8	extr	YES	0.54	0.53	o	0		no	YES	Pr74866	3e-86	89.9855	Ps144436	9e-128	94.3396		Pr46899		no
PITG_00983	0.999	23	0.919	24	Y	0.816	24	Y	0.974	3	Y	0.861	Y	0.839	Y	S	0.926	24	Y	0.999	Y	MPSLRVLLAAFICLWGFYRPTQA	23	0.056	0.921	0.039	S	1	23	extr:12.0, mito:9.0, lyso:5.0, pero:4.0	extr	YES	0.93	0.93	o	0		no	YES	Pr94933	0	100	Ps155230	0	100	PITG_00983 Pr94933 Ps155230	Pr94933	Ps155230	no
PITG_00099	1	23	0.597	24	Y	0.667	24	Y	0.987	13	Y	0.863	Y	0.765	Y	S	0.495	24	N	1	Y	MKIHCVVLAAASLLAALPTSAS	22	0.043	0.891	0.068	S	1	23	extr:25.0, E.R.:3.0, lyso:2.0	extr	YES	4.37	4.37	o	0		no	YES	Pr82079	0.009	20.5882	Ps143344	0.93	20.3209				YES
PITG_01029	1	16	0.665	20	Y	0.689	20	Y	0.976	2	Y	0.823	Y	0.756	Y	S	0.672	20	Y	1	Y	MQIFAPLVALASLAAASEG	19	0.062	0.941	0.052	S	1	19	extr:25.0, lyso:5.0	extr	YES	0.02	0.02	o	0		no	YES	Pr72026	9e-146	95.2663	Ps144376	3e-143	100	PITG_01029 Pr72026 Ps144376	Pr72026	Ps144376	no
PITG_03186	0.999	21	0.339	22	Y	0.521	22	Y	0.977	9	Y	0.91	Y	0.716	Y	S	0.828	22	Y	0.999	Y	MKLFAQLATACFALLASTSLA	21	0.029	0.95	0.069	S	1	21	extr:23.0, mito:3.0, cyto_nucl:2.0, pero:2.0	extr	YES	0.91	0.24	o	0		no	YES	Pr76237	2e-160	100	Ps108716	1e-163	100				YES
PITG_03690	1	23	0.917	24	Y	0.845	24	Y	0.996	14	Y	0.968	Y	0.907	Y	S	0.931	24	Y	1	Y	MIPTSISFFLWLFIGLAVRSVSA	23	0.075	0.965	0.012	S	1	23	extr:32.0	extr	YES	19.31	19.2	o	0		no	YES	Pr95635	0.23	37.4101	Ps131764	0.53	41.7266				YES
PITG_03512	0.97	22	0.731	23	Y	0.713	23	Y	0.978	12	Y	0.782	Y	0.748	Y	S	0.505	23	Y	0.972	Y	MKLSVWAQAIVAIAMATRNVVA	22	0.039	0.825	0.156	S	2	22	mito:17.0, extr:10.0, nucl:2.5, cyto_nucl:2.0	mito	no	0.11	0.1	o	0		no	no	Pr81355	3e-169	48.3771	Ps144768	9e-154	48.6862				YES
PITG_22717	0.978	24	0.418	30	Y	0.316	30	N	0.933	7	Y	0.505	Y	0.411	N	S	0.361	23	N	0.974	Y			0.054	0.51	0.297	S	4	29	extr:28.0, nucl:1.0	extr	no	0.4	0.4	o	0		no	no	Pr75423	1e-26	67.6259	Ps139315	1e-25	67.6259				YES
PITG_03011	0.996	27	0.595	28	Y	0.663	28	Y	0.978	18	Y	0.835	Y	0.749	Y	S	0.457	28	N	0.997	Y			0.122	0.96	0.014	S	1	27	plas:30.0	plas	no	476.16	41.32	i7-25o35-57i122-141o171-193i289-311o321-340i361-383o440-462i512-534o539-561i582-604o608-630i661-678o682-699i727-744o754-776i805-827o868-890i897-919o	19	[897-919]	YES	no	Pr94977	0	100	Ps158523	0	51.1094	PITG_03011 Pr94977 Ps158523	Pr94977	Ps158523	no
PITG_03462	0.937	16	0.091	44	N	0.15	22	N	0.794	12	N	0.426	N	0.288	N	S	0.391	24	N	0.929	Y			0.913	0.032	0.097	M	1	19	mito:29.0, cyto_mito:16.3, mito_pero:15.3	mito	no	0.04	0	o	0		no	no	Pr76065	2e-151	100	Ps134128	1e-159	100	PITG_03462 Pr76065 Ps134128	Pr76065	Ps134128	no
PITG_03287	1	19	0.929	20	Y	0.849	20	Y	0.978	1	Y	0.906	Y	0.877	Y	S	0.934	20	Y	1	Y	MRFLLLLLSLEALVPASRA	19	0.113	0.851	0.041	S	2	19	plas:30.0	plas	no	154.36	0.47	o183-205i218-240o260-282i289-311o322-344i357-379o394-413i	7	[394-413]	YES	no	Pr76220	1e-171	77.7528	Ps134277	0	96.1798	PITG_03287 Pr76220 Ps134277	Pr76220	Ps134277	no
PITG_03484	0.918	16	0.414	20	Y	0.477	20	Y	0.864	13	N	0.63	Y	0.554	Y	S	0.294	18	N	0.919	Y	MRIQELLVLLATKTAAGDA	19	0.062	0.731	0.281	S	3	19	extr:22.0, nucl:6.0, mito:4.0	extr	YES	0	0	o	0		no	YES	Pr76050	7e-37	99.1071	Ps134113	2e-34	99.1071			Ps134113	no
PITG_03639	0.999	18	0.472	19	Y	0.62	19	Y	0.988	4	Y	0.927	Y	0.773	Y	S	0.487	22	N	0.999	Y	MLARITVAFAGLAAVASG	18	0.132	0.812	0.058	S	2	18	extr:31.0	extr	YES	1.06	1.05	o	0		no	YES	Pr42759	1e-100	95.8015	Ps108819	8e-114	92.7481		Pr42759	Ps108819	no
PITG_03303	0.998	26	0.693	27	Y	0.64	27	Y	0.988	7	Y	0.775	Y	0.707	Y	S	0.882	27	Y	0.998	Y	MALVRLLRVVAASVAVLVAAPTPSDA	26	0.191	0.885	0.016	S	2	26	extr:29.0	extr	YES	21.76	2.76	i203-225o	1	[203-225]	YES	no	Pr76203	1e-115	91.7012	Ps134261	1e-115	90.4564	PITG_03303 Pr76203 Ps134261	Pr76203	Ps134261	no
PITG_03175	0.999	20	0.784	21	Y	0.764	21	Y	0.997	13	Y	0.959	Y	0.861	Y	S	0.795	21	Y	0.999	Y	MSNFALILVLVATLLGYSTA	20	0.021	0.969	0.045	S	1	20	extr:31.0	extr	YES	20.09	20.06	o4-26i	1	[4-26]	no	YES	Pr78267	2e-84	100	Ps133672	5e-85	98.1132	PITG_03175 Pr78267 Ps133672	Pr78267	Ps133672	no
PITG_03020	1	18	0.786	19	Y	0.775	19	Y	0.981	13	Y	0.889	Y	0.832	Y	S	0.866	19	Y	1	Y	MRIASTSLLLASLALADA	18	0.05	0.903	0.066	S	1	18	extr:28.0, lyso:2.0	extr	YES	0	0	o	0		no	YES	Pr77898	0	96.6355	Ps142383	0	96.4486	PITG_03020 Pr77898 Ps142383	Pr77898	Ps142383	no
PITG_03256	0.998	20	0.33	21	Y	0.507	21	Y	0.964	5	Y	0.857	Y	0.682	Y	S	0.593	21	Y	0.998	Y			0.033	0.925	0.09	S	1	20	extr:29.0	extr	YES	1.86	0.35	o	0		no	YES	Pr85882	1e-153	100	Ps133596	3e-145	100	PITG_03256 Pr85882 Ps133596		Ps133596	no
PITG_03619	0.958	31	0.213	32	N	0.321	32	N	0.986	12	Y	0.636	Y	0.478	Y	S	0.682	32	Y	0.952	Y	MTLPFGLRLETLALTLQATAFLWFWWRQSQSHS	33	0.067	0.808	0.071	S	2	31	mito:17.0, extr:10.0, pero:3.0	mito	no	1.46	1.46	o	0		no	no	Pr77069	1e-46	80	Ps134857	7e-142	75.1351			Ps134857	no
PITG_03822	0.996	23	0.805	24	Y	0.806	24	Y	0.968	17	Y	0.88	Y	0.843	Y	S	0.964	24	Y	0.997	Y	MGGQGVLARGLAVLTLGAALVLA	23	0.109	0.967	0.011	S	1	23	plas:27.0, E.R.:5.0	plas	no	204.38	14.27	i64-86o101-123i130-152o157-176i230-252o257-279i352-374o384-404i411-433o	9	[411-433]	YES	no	Pr94123	5e-179	94.3052	Ps157442	0	94.533	PITG_03822 Pr94123 Ps157442	Pr94123	Ps157442	no
PITG_03554	0.975	21	0.328	22	Y	0.375	22	Y	0.794	10	N	0.529	Y	0.452	Y	S	0.803	22	Y	0.973	Y			0.071	0.636	0.28	S	4	21	extr:15.0, cyto_nucl:8.0, nucl:7.0, cyto:7.0	extr	YES	0.26	0.08	o	0		no	YES	Pr81385	0	96.8134	Ps134784	0	100				YES
PITG_03415	0.956	17	0.376	18	Y	0.502	18	Y	0.932	2	Y	0.83	Y	0.666	Y	S	0.467	18	N	0.931	Y			0.093	0.829	0.069	S	2	17	extr:9.0, pero:9.0, extr_plas:9.0, plas:7.0, lyso:3.0	extr	YES	23.35	0.21	o454-476i	1	[454-476]	YES	no	Pr76108	0	98.6111	Ps134166	0	99.4048	PITG_03415 Pr76108 Ps134166	Pr76108	Ps134166	no
PITG_03382	1	18	0.43	23	Y	0.554	23	Y	0.997	13	Y	0.865	Y	0.71	Y	S	0.489	23	N	1	Y	MVCRLLLLLLATCLGISA	18	0.085	0.943	0.021	S	1	22	extr:20.0, E.R.:4.0, lyso:4.0, golg:2.0	extr	YES	12.81	12.79	o	0		no	YES	Pr94384	2e-129	94.4444	Ps134196	7e-61	47.2222	PITG_03382 Pr94384 Ps134196	Pr94384	Ps134196	no
PITG_03511	0.999	21	0.435	22	Y	0.533	22	Y	0.96	13	Y	0.756	Y	0.644	Y	S	0.414	22	N	0.999	Y			0.363	0.607	0.069	S	4	21	extr:17.0, mito:8.5, cyto_mito:5.8, lyso:4.0	extr	YES	0.09	0	o	0		no	YES	Pr81354	0	97.3618	Ps134766	0	94.0955	PITG_03511 Pr81354 Ps144768	Pr81354	Ps144768	no
PITG_03192	0.999	24	0.89	25	Y	0.871	25	Y	0.995	13	Y	0.923	Y	0.897	Y	S	0.798	25	Y	0.999	Y	MRVGFVFALLVVSVIVCFNGLTSA	24	0.033	0.934	0.043	S	1	24	extr:30.0	extr	YES	39.06	20.19	o4-23i122-139o	2	[122-139]	YES	no	Pr76660	0.01	88.8889	Ps140885	6e-27	98.6111				YES
PITG_03909	0.999	18	0.627	19	Y	0.669	19	Y	0.954	3	Y	0.797	Y	0.733	Y	S	0.851	19	Y	1	Y	MTVKTLLLAATLTAAASA	18	0.269	0.864	0.017	S	3	18	mito:14.0, extr:10.0, pero:3.0, cyto:2.0, E.R.:1.5	mito	no	0.02	0	o	0		no	no	Pr82344	0	55.4333	Ps136752	0	58.0468	PITG_03909 Pr82344 Ps136752	Pr82344	Ps136752	no
PITG_03136	0.998	26	0.626	27	Y	0.675	27	Y	0.987	12	Y	0.9	Y	0.788	Y	S	0.615	27	Y	0.999	Y	MVKLFLAAAYSAVVTAILSLPATVSATNA	29	0.028	0.957	0.056	S	1	26	plas:10.0, extr:10.0, pero:7.0, E.R.:2.0	plas	no	10.81	10.79	o	0		no	no	Pr78230	0	97.7215	Ps133711	0	96.962		Pr78230	Ps133711	no
PITG_03640	0.997	16	0.561	21	Y	0.604	21	Y	0.981	2	Y	0.758	Y	0.681	Y	S	0.859	21	Y	0.997	Y	MRVLTVAATAIAVVVGKSDA	20	0.1	0.741	0.132	S	2	20	extr:28.0, pero:2.0	extr	YES	0.07	0.01	o	0		no	YES	Pr84798	7e-73	100	Ps134874	2e-72	100	PITG_03640 Pr84798 Ps134874	Pr84798	Ps134874	no
PITG_03633	0.92	25	0.203	28	N	0.4	28	Y	0.982	18	Y	0.886	Y	0.643	Y	S	0.355	28	N	0.946	Y			0.108	0.945	0.016	S	1	27	E.R.:15.0, extr:13.0, E.R._golg:10.5	E.R.	no	14.72	14.7	o	0		no	no	Pr40791	0	88.9986	Ps108818	0	89.2807	PITG_03633 Pr40791 Ps108818	Pr40791	Ps108818	no
PITG_03583	1	19	0.97	20	Y	0.866	20	Y	0.989	3	Y	0.879	Y	0.873	Y	S	0.986	20	Y	1	Y	MMRLLSCLAIAAFAAVTNA	19	0.049	0.943	0.043	S	1	19	extr:25.0, E.R.:3.0, plas:2.0	extr	YES	5	0.85	o	0		no	YES	Pr95999	4e-15	64.7059	Ps157071	6e-18	64.0523				YES
PITG_03104	0.973	16	0.467	17	Y	0.61	17	Y	0.994	1	Y	0.887	Y	0.748	Y	S	0.518	17	Y	0.97	Y	MFRFIIALMVLWGAKTVTDPENNSSELMSGDDTQVMVGIAVGMAVVSMVLALLMVKLIVAYA	62	0.063	0.942	0.046	S	1	16	plas:30.0	plas	no	189.6	22.83	o37-59i64-86o90-107i135-157o187-204i242-264o296-318i331-353o368-389i	9	[368-389]	YES	no	Pr78203	0	99.5434	Ps139355	0	98.4018	PITG_03104 Pr78203 Ps139355	Pr78203	Ps139355	no
PITG_03335	1	24	0.549	25	Y	0.615	25	Y	0.994	14	Y	0.953	Y	0.784	Y	S	0.721	25	Y	1	Y	MARAPAQLAQLLLAALLLSAMCEA	24	0.046	0.925	0.036	S	1	24	plas:30.0	plas	no	465.42	16.12	o10-32i446-465o480-502i509-531o541-563i572-594o626-645i1027-1049o1059-1081i1170-1192o2062-2084i2104-2126o2136-2158i2192-2214o2224-2246i2290-2312o2327-2349i2362-2381o2385-2407i2419-2441o	20	[2419-2441]	YES	no	Pr76180	0	99.6579	Ps134235	0	99.924	PITG_03335 Pr76180 Ps134235	Pr76180	Ps134235	no
PITG_03414	1	23	0.635	24	Y	0.716	24	Y	0.996	13	Y	0.898	Y	0.807	Y	S	0.941	24	Y	1	Y			0.021	0.954	0.058	S	1	23	extr:16.5, extr_plas:11.5, pero:8.0, plas:3.5	extr	YES	42.23	5.39	o443-465i	1	[443-465]	YES	no	Pr76109	0	99.1597	Ps156863	0	96.6387	PITG_03414 Pr76109 Ps156863	Pr76109	Ps156863	no
PITG_03841	1	18	0.823	19	Y	0.858	19	Y	0.993	3	Y	0.946	Y	0.902	Y	S	0.757	19	Y	1	Y	MWMKLLLLVAATLCVVAA	18	0.018	0.964	0.086	S	1	18	plas:26.0, E.R.:6.0	plas	no	203.65	0.05	o234-256i297-319o334-353i365-387o402-424i450-472o482-504i525-547o567-589i	9	[567-589]	YES	no	Pr94134	0	93.99	Ps157453	0	95.8264			Ps157453	no
PITG_03277	0.918	20	0.068	21	N	0.167	21	N	0.879	12	Y	0.537	Y	0.352	N	S	0.44	21	N	0.913	Y			0.944	0.032	0.061	M	1	28	mito:30.5, cyto_mito:16.5	mito	no	0.38	0	o	0		no	no	Pr71402	1e-169	92.0398	Ps108775	8e-176	92.0398	PITG_03277 Pr71402 Ps108775	Pr71402	Ps108775	no
PITG_03775	1	18	0.724	19	Y	0.776	19	Y	0.996	13	Y	0.946	Y	0.861	Y	S	0.675	19	Y	1	Y	MRVWWTLALGLLSDPAIA	18	0.061	0.929	0.056	S	1	18	extr:12.5, extr_plas:12.0, plas:8.5, pero:5.0, lyso:3.0	extr	YES	23.48	0.11	o342-364i	1	[342-364]	YES	no	Pr75312	0	100	Ps136506	0	98.2759	PITG_03775 Pr75312 Ps136506	Pr75312	Ps136506	no
PITG_03170	0.985	27	0.648	27	Y	0.746	28	Y	0.99	17	Y	0.932	Y	0.839	Y	S	0.515	28	Y	0.986	Y	MSLRKLCRSTLLVVIVVTTLWASSAS	26	0.053	0.947	0.019	S	1	27	extr:32.0	extr	YES	2.68	2.42	o	0		no	YES	Pr80475	3e-37	78.9189	Ps133677	4e-45	78.3784			Ps133677	no
PITG_03626	0.964	18	0.225	38	N	0.345	19	Y	0.888	3	Y	0.698	Y	0.522	Y	S	0.714	19	Y	0.956	Y			0.146	0.801	0.064	S	2	18	nucl:13.0, extr:12.0, cyto_nucl:8.5, plas:2.0, cyto:2.0	nucl	no	0	0	o	0		no	no	Pr96945	7e-134	38.9195	Ps157091	3e-122	35.9427				YES
PITG_03155	0.997	24	0.463	25	Y	0.535	17	Y	0.958	12	Y	0.907	Y	0.721	Y	S	0.853	25	Y	0.998	Y	MGLPLMSSVVFPFSLAAGLGGSHA	24	0.096	0.936	0.031	S	1	16	extr:18.0, nucl:7.5, cyto_nucl:4.5, mito:3.0	extr	YES	5.9	4.16	o	0		no	YES	Pr78252	2e-112	100	Ps133692	4e-117	100	PITG_03155 Pr78252 Ps133692	Pr78252	Ps133692	no
PITG_03715	0.97	31	0.703	26	Y	0.599	26	Y	0.978	23	Y	0.803	Y	0.701	Y	S	0.627	32	Y	0.96	Y	MLVMINATDNPWMVALLLFVQVVMPLLQSNAADNEGASLALNVAILFLVGLSLMTFWKAARF	62	0.01	0.995	0.037	S	1	25	extr:17.5, extr_plas:16.0, plas:13.5	extr	YES	39.7	39.47	o10-32i39-57o	2	[39-57]	YES	no	Pr75262	1e-89	85.3448	Ps157105	1e-114	100			Ps157105	no
PITG_03476	0.999	19	0.176	20	N	0.361	20	Y	0.994	13	Y	0.938	Y	0.65	Y	S	0.919	20	Y	0.998	Y			0.021	0.967	0.053	S	1	19	extr:26.0, pero:3.0	extr	YES	2.11	2.09	o	0		no	YES	Pr76054	0	94.8905	Ps134119	0	95.1338	PITG_03476 Pr76054 Ps134119	Pr76054	Ps134119	no
PITG_03054	0.943	20	0.51	21	Y	0.439	21	Y	0.996	12	Y	0.925	Y	0.682	Y	S	0.607	21	Y	0.961	Y			0.011	0.988	0.039	S	1	20	plas:28.0, lyso:2.0	plas	no	87.96	42.64	i7-26o36-58i78-100o110-132i	4	[110-132]	YES	no	Pr85846	2e-94	100	Ps144998	1e-32	54	PITG_03054 Pr85846 Ps144998	Pr85846	Ps144998	no
PITG_03525	0.985	22	0.16	23	N	0.328	23	N	0.98	5	Y	0.832	Y	0.58	Y	S	0.421	25	N	0.984	Y			0.196	0.74	0.016	S	3	22	mito:19.0, extr:8.0, pero:2.0, cyto:1.5	mito	no	1.93	1.4	o	0		no	no	Pr95977	4e-155	92.5532	Ps157051	8e-157	92.0213	PITG_03525 Pr95977 Ps157051	Pr95977	Ps157051	no
PITG_22712	0.992	23	0.607	24	Y	0.52	24	Y	0.913	4	Y	0.616	Y	0.568	Y	S	0.782	24	Y	0.989	Y			0.026	0.91	0.131	S	2	23	extr:32.0	extr	YES	0.48	0.48	o	0		no	YES	Pr96744	0.003	56.7568	Ps132467	0.12	39.1892				YES
PITG_03200	1	20	0.757	23	Y	0.776	21	Y	0.962	8	Y	0.907	Y	0.842	Y	S	0.635	23	Y	1	Y	MKTSHVFLVLGALLATPTAA	20	0.069	0.936	0.034	S	1	20	extr:16.0, E.R.:8.0, pero:4.0, lyso:2.0	extr	YES	3.37	3.36	o	0		no	YES	Pr46978	0	89.6247	Ps144448	0	100	PITG_03200 Pr46978 Ps144448	Pr46978	Ps144448	no
PITG_03871	0.91	16	0.924	17	Y	0.8	17	Y	0.973	13	Y	0.886	Y	0.843	Y	S	0.614	17	Y	0.889	Y	MLAVDALFLFIGIVYG	16	0.058	0.915	0.118	S	2	16	plas:19.0, extr:5.0, E.R.:3.0, pero:3.0	plas	no	73.24	22.11	i106-128o143-165i	2	[143-165]	YES	no	Pr96803	1e-138	96.8023	Ps158259	3e-129	96.8023	PITG_03871 Pr96803 Ps158259	Pr96803	Ps158259	no
PITG_03596	0.997	21	0.384	22	Y	0.554	22	Y	0.99	13	Y	0.914	Y	0.734	Y	S	0.446	22	N	0.997	Y	MRGFRLTPALMLAVLATGAIT	21	0.334	0.803	0.007	S	3	21	extr:7.0, E.R.:7.0, pero:6.0, plas:5.0, lyso:5.0	extr	YES	23.11	0.84	o443-465i	1	[443-465]	YES	no	Pr81417	0	99.1649	Ps134833	0	99.7912	PITG_03596 Pr81417 Ps134833	Pr81417	Ps134833	no
PITG_03376	1	22	0.892	23	Y	0.85	23	Y	0.992	4	Y	0.936	Y	0.893	Y	S	0.923	23	Y	1	Y	MWMKSVAATALAALLAVQEASA	22	0.024	0.958	0.054	S	1	22	plas:31.0	plas	no	206.28	1.81	o282-304i347-369o379-398i418-440o455-477i498-520o535-557i570-592o612-634i	9	[612-634]	YES	no	Pr71393	0	100	Ps108765	0	100	PITG_03376 Pr71393 Ps108765	Pr71393	Ps108765	no
PITG_03616	1	19	0.773	20	Y	0.766	20	Y	0.992	13	Y	0.901	Y	0.834	Y	S	0.3	20	N	1	Y	MRTFTPVLLVAAVAAIASA	19	0.224	0.856	0.015	S	2	19	extr:30.5, extr_plas:16.0	extr	YES	8.37	2.44	o	0		no	YES	Pr96952	4e-42	46.9194	Ps157084	1e-42	67.2986	PITG_03616 Pr96952 Ps157084	Pr96952	Ps157084	no
PITG_03694	0.999	18	0.689	19	Y	0.718	19	Y	0.98	13	Y	0.83	Y	0.774	Y	S	0.84	19	Y	0.999	Y	MRGVFVFAAASLLASVRG	18	0.347	0.637	0.053	S	4	18	extr:16.0, E.R.:6.5, E.R._golg:5.0, mito:4.0, pero:3.0	extr	YES	0.11	0.11	o	0		no	YES	Pr72297	0	100	Ps108828	0	96.1712	PITG_03694 Pr72297 Ps108828	Pr72297	Ps108828	no
PITG_03357	0.991	26	0.968	27	Y	0.906	27	Y	0.994	7	Y	0.923	Y	0.914	Y	S	0.962	27	Y	0.996	Y	MLTVQSLGAVALAYVFVLSLPLQVTA	26	0.027	0.947	0.06	S	1	26	extr:18.0, E.R.:8.0, pero:2.0, lyso:2.0	extr	YES	12.39	12.38	o	0		no	YES	Pr76159	0	100	Ps145093	0	100	PITG_03357 Pr76159 Ps134213	Pr76159	Ps134213	no
PITG_03305	0.999	14	0.842	15	Y	0.753	15	Y	0.982	7	Y	0.972	Y	0.863	Y	S	0.455	17	N	0.999	Y	MYLLLLMLLPLARA	14	0.1	0.938	0.037	S	1	14	E.R.:11.5, E.R._golg:7.5, plas:6.0, extr:6.0, lyso:4.0, golg:2.5	E.R.	no	4.3	0.1	o	0		no	no	Pr76201	0	100	Ps139673	0	100		Pr76201		no
PITG_03842	0.991	26	0.291	27	N	0.287	27	N	0.667	12	N	0.287	N	0.287	N	S	0.875	27	Y	0.989	Y			0.014	0.636	0.564	S	5	26	plas:16.5, E.R.:12.0, extr_plas:9.0	plas	no	83.26	0.02	o616-638i979-1001o1011-1033i	3	[1011-1033]	YES	no	Pr75362	0	35.942	Ps136577	0	98.913	PITG_03842 Pr75362 Ps136577	Pr75362	Ps136577	no
PITG_03966	0.999	19	0.452	20	Y	0.422	20	Y	0.921	4	Y	0.584	Y	0.503	Y	S	0.885	20	Y	0.999	Y	MGFLPLLGAAAVAAGLSNA	19	0.48	0.655	0.061	S	5	19	plas:29.0	plas	no	243.66	0.53	o147-169i195-217o237-259i280-302o322-341i396-413o442-464i485-507o517-539i604-626o631-650i	11	[631-650]	YES	no	Pr82300	0	92.9825	Ps157508	0	100	PITG_03966 Pr82300 Ps157508	Pr82300	Ps157508	no
PITG_03910	1	16	0.978	17	Y	0.886	17	Y	0.995	13	Y	0.972	Y	0.929	Y	S	0.953	17	Y	1	Y	MSWTLAFLLLLPTTSA	16	0.1	0.924	0.038	S	1	16	pero:19.0, extr_plas:6.5, extr:6.0, plas:5.0	pero	no	20.88	0.2	o441-458i	1	[441-458]	YES	no	Pr82343	0	100	Ps136753	0	100	PITG_03910 Pr82343 Ps136753	Pr82343	Ps136753	no
PITG_03205	0.976	22	0.154	23	N	0.145	23	N	0.749	5	N	0.326	N	0.236	N	S	0.364	22	N	0.967	Y			0.154	0.476	0.313	S	5	22	plas:10.0, extr:9.0, E.R.:4.5, cyto:3.5, E.R._mito:3.3, cyto_pero:3.3, mito_pero:2.2, pero:2.0	plas	no	0.17	0.16	o	0		no	no	Pr78284	0	100	Ps133655	0	100	PITG_03205 Pr78284 Ps126918	Pr78284		no
PITG_03518	0.913	16	0.943	25	Y	0.679	25	Y	0.937	13	Y	0.619	Y	0.649	Y	S	0.42	17	N	0.834	Y	MTWSWSYSVLSLLVECSRVMRVSG	24	0.265	0.705	0.06	S	3	24	extr:17.0, cyto:6.0, mito:5.5, cyto_nucl:5.0, mito_pero:4.0	extr	YES	0.04	0.04	o	0		no	YES	Pr95737	3.2	43.9024	Ps134772	6e-24	85.3659				YES
PITG_03679	0.999	20	0.618	21	Y	0.668	21	Y	0.987	6	Y	0.92	Y	0.794	Y	S	0.91	21	Y	0.999	Y	MIRFKTTTLLASLVLGSALG	20	0.055	0.956	0.025	S	1	20	extr:19.5, extr_plas:13.5, plas:4.5, lyso:3.0, mito:2.0	extr	YES	21.74	2.4	o138-155i	1	[138-155]	YES	no	Pr86263	5e-67	91.4634	Ps134940	1e-66	94.2073	PITG_03679 Pr86263 Ps134940	Pr86263	Ps134940	no
PITG_03258	0.997	21	0.256	22	N	0.427	22	Y	0.973	9	Y	0.82	Y	0.624	Y	S	0.819	22	Y	0.997	Y			0.033	0.926	0.094	S	1	21	extr:10.0, mito:8.0, cyto_nucl:5.5, nucl:4.0, cyto:3.0, E.R.:3.0, pero:3.0	extr	YES	0.2	0.07	o	0		no	YES	Pr76237	0	100	Ps108716	0	100	PITG_03258 Pr76237 Ps108716	Pr76237	Ps108716	no
PITG_03425	1	23	0.373	25	Y	0.56	25	Y	0.998	13	Y	0.959	Y	0.76	Y	S	0.306	27	N	1	Y			0.047	0.909	0.033	S	1	24	extr:13.0, E.R.:10.0, extr_plas:9.0, plas:3.0, pero:3.0	extr	YES	41.5	18.7	i5-27o508-530i	2	[508-530]	YES	no	Pr76099	0	100	Ps134157	0	100	PITG_03425 Pr76099 Ps134157	Pr76099	Ps134157	no
PITG_03979	0.993	25	0.971	26	Y	0.924	26	Y	0.994	19	Y	0.94	Y	0.932	Y	S	0.945	26	Y	0.994	Y	MQLWNHRIMLTGVSVLLLLVSRTAA	25	0.051	0.939	0.024	S	1	25	extr:16.0, lyso:10.0, golg:3.0	extr	YES	4.54	2.56	o	0		no	YES	Pr82294	1e-156	89.8172	Ps136831	1e-162	82.7676	PITG_03979 Pr82294 Ps136831	Pr82294	Ps136831	no
PITG_15746	1	19	0.906	20	Y	0.855	20	Y	0.978	3	Y	0.924	Y	0.89	Y	S	0.889	20	Y	1	Y	MQVSAVLAFLAVAVMTVRA	19	0.028	0.958	0.086	S	1	19	extr:18.0, E.R.:7.0, pero:3.0, lyso:3.0	extr	YES	22.78	0.19	o463-485i	1	[463-485]	YES	no	Pr73685	5e-91	42.6587	Ps130716	4e-90	42.0635	PITG_15746 Pr73685 Ps130716	Pr73685	Ps130716	no
PITG_15712	0.997	21	0.913	22	Y	0.762	22	Y	0.974	6	Y	0.834	Y	0.798	Y	S	0.929	22	Y	0.998	Y	MHVYFILLVFAAAAIVGIGNA	21	0.024	0.922	0.098	S	1	21	extr:28.0, E.R.:3.0	extr	YES	17.39	17.39	i5-27o	1	[5-27]	no	YES	Pr82658	0.002	76.6423	Ps139644	0.003	67.8832				YES
PITG_15732	1	16	0.932	20	Y	0.856	17	Y	0.959	4	Y	0.927	Y	0.891	Y	S	0.448	20	N	1	Y	MRVLLILFVLISSASA	16	0.081	0.88	0.048	S	2	16	plas:11.0, extr:11.0, lyso:5.0, pero:3.0	plas	no	18.01	0.35	o239-261i	1	[239-261]	YES	no	Pr86166	5e-31	100	Ps156216	5e-18	43.4251				YES
PITG_15728	0.999	16	0.948	17	Y	0.862	17	Y	0.945	1	Y	0.848	Y	0.855	Y	S	0.897	17	Y	0.999	Y	MRVLLIIAALIHAVSG	16	0.063	0.844	0.143	S	2	16	extr:32.0	extr	YES	0.11	0.11	o	0		no	YES	Pr73724	5e-06	100	Ps133751	0.013	50.5376				YES
PITG_23061	0.997	19	0.921	20	Y	0.849	20	Y	0.977	14	Y	0.936	Y	0.892	Y	S	0.891	20	Y	0.996	Y	MSSCFVLTIFFFGIGLCFA	19	0.023	0.949	0.062	S	1	19	extr:25.0, E.R.:3.0, pero:2.0	extr	YES	14.12	14.11	o	0		no	YES	Pr84992	2e-06	56.4815	Ps137436	7e-20	71.2963				YES
PITG_15771	1	24	0.446	25	Y	0.557	25	Y	0.998	13	Y	0.893	Y	0.725	Y	S	0.68	25	Y	1	Y			0.024	0.96	0.042	S	1	24	extr:15.0, E.R.:14.5, E.R._golg:8.5	extr	YES	22.47	22.47	i7-29o	1	[7-29]	no	YES	Pr73661	0	95.5832	Ps130747	0	97.282	PITG_15771 Pr73661 Ps130747	Pr73661	Ps130747	no
PITG_15763	0.928	17	0.385	18	Y	0.522	18	Y	0.993	13	Y	0.922	Y	0.722	Y	S	0.568	18	Y	0.916	Y	MFFNVVLITFIVRISLCSS	19	0.238	0.609	0.055	S	4	17	extr:23.0, E.R.:5.0, lyso:3.0	extr	YES	1.25	1.25	o	0		no	YES	Pr85377	1e-08	42.8144	Ps137436	1e-18	77.2455				YES
PITG_23058	0.996	28	0.334	29	Y	0.376	29	Y	0.96	11	Y	0.628	Y	0.502	Y	S	0.425	28	N	0.996	Y			0.402	0.264	0.124	M	5	42	mito:23.5, mito_pero:12.5, cyto:4.5, cyto_nucl:4.5	mito	no	0.01	0	o	0		no	no	Pr93683	0	91.7012	Ps156197	0	98.2019				YES
PITG_15718	0.996	20	0.756	21	Y	0.705	21	Y	0.944	14	Y	0.754	Y	0.73	Y	S	0.431	21	N	0.994	Y	MRRYAALMVIDAVLLSTSQA	20	0.14	0.749	0.035	S	2	20	extr:23.0, mito:8.0	extr	YES	0.04	0.04	o	0		no	YES	Pr74378	0.002	68.8312	Ps140204	2e-05	72.0779				YES
PITG_15726	1	16	0.815	20	Y	0.793	20	Y	0.987	13	Y	0.859	Y	0.826	Y	S	0.821	20	Y	1	Y	MRVLFLVLLSLASVSSIIA	19	0.076	0.927	0.037	S	1	19	extr:24.0, E.R.:3.0, lyso:2.0	extr	YES	0.53	0.53	o	0		no	YES	Pr86166	6e-33	94	Ps156216	3e-27	40		Pr86166	Ps156216	no
PITG_15693	0.97	23	0.556	24	Y	0.383	24	Y	0.844	11	N	0.451	N	0.417	N	S	0.705	24	Y	0.978	Y			0.159	0.159	0.523	_	4	-	extr:15.0, nucl:10.0, mito:4.0	extr	no	0.39	0.39	o	0		no	no	Pr83578	5.4	72	Ps142157	7.5	78				YES
PITG_15764	0.999	19	0.712	20	Y	0.752	20	Y	0.984	13	Y	0.907	Y	0.83	Y	S	0.71	20	Y	0.999	Y	MRSCFVLIIFLAGICKCLS	19	0.118	0.85	0.041	S	2	19	extr:25.0, E.R.:4.0	extr	YES	4.22	4.22	o	0		no	YES	Pr85377	6e-12	57.265	Ps137436	2e-20	73.2194				YES
PITG_15747	0.998	19	0.924	20	Y	0.774	20	Y	0.941	6	Y	0.743	Y	0.759	Y	S	0.884	20	Y	0.999	Y	MKASTILVVSAAAVVVVNA	19	0.014	0.966	0.151	S	1	19	plas:18.5, extr_plas:13.0, extr:6.5, E.R.:4.0	plas	no	22.51	0.21	o372-394i	1	[372-394]	YES	no	Pr73684	3e-85	50.7282	Ps130717	3e-91	50.7282		Pr73684		no
PITG_15702	0.997	23	0.959	24	Y	0.76	24	Y	0.939	3	Y	0.766	Y	0.763	Y	S	0.966	24	Y	0.995	Y	MRGCYVLPMVVALLFAGIEDAHA	23	0.029	0.934	0.104	S	1	23	extr:27.0, mito:2.0	extr	YES	0.28	0.28	o	0		no	YES	Pr78446	0.0003	46.3054	Ps127616	0.17	50.2463				YES
PITG_15679	1	21	0.607	23	Y	0.685	23	Y	0.982	14	Y	0.855	Y	0.77	Y	S	0.501	23	Y	1	Y	MKVLQLIALTALVSSCVAASAA	22	0.03	0.94	0.073	S	1	22	extr:20.0, mito:4.0, E.R.:3.0, pero:2.0	extr	YES	0.29	0.29	o	0		no	YES	Pr86166	4e-38	92.2509	Ps156216	1e-26	37.2694		Pr73724		no
PITG_15739	0.973	18	0.184	24	N	0.206	24	N	0.613	4	N	0.374	N	0.29	N	S	0.42	24	N	0.97	Y			0.496	0.169	0.201	M	4	22	mito:30.0	mito	no	0.05	0.05	o	0		no	no	Pr71125	0	100	Ps108501	0	100	PITG_15739 Pr71125 Ps108501	Pr71125	Ps108501	no
PITG_23059	0.999	23	0.728	24	Y	0.767	24	Y	0.989	5	Y	0.889	Y	0.828	Y	S	0.919	24	Y	0.999	Y	MKSGASFVVLLAAVVVAFNHVDA	23	0.053	0.928	0.032	S	1	23	extr:32.0	extr	YES	16.59	16.59	o4-21i	1	[4-21]	no	YES	Pr78678	2.4	51.3889	Ps135399	0.88	51.3889				YES
PITG_15757	1	20	0.912	21	Y	0.876	21	Y	0.972	2	Y	0.912	Y	0.894	Y	S	0.85	21	Y	1	Y	MRSYFVVILAVAVLISRGTA	20	0.09	0.924	0.018	S	1	20	extr:32.0	extr	YES	5.83	5.83	o	0		no	YES	Pr86463	3e-11	92.638	Ps140750	1e-14	97.546				YES
PITG_15753	1	20	0.701	23	Y	0.765	23	Y	0.975	14	Y	0.893	Y	0.829	Y	S	0.341	23	N	1	Y	MRSYFVVILAVAVLISSSTA	20	0.072	0.955	0.016	S	1	22	extr:32.0	extr	YES	17.77	17.77	i5-24o	1	[5-24]	no	YES	Pr86463	6e-10	92.7273	Ps140750	6e-12	96.3636				YES
PITG_15745	0.998	21	0.33	22	Y	0.471	22	Y	0.971	13	Y	0.807	Y	0.639	Y	S	0.599	22	Y	0.998	Y			0.072	0.893	0.049	S	1	21	extr_plas:11.0, plas:10.5, extr:10.5, E.R.:7.0	extr	YES	24.19	1.32	o660-682i	1	[660-682]	YES	no	Pr73686	5e-93	32.3823	Ps130715	7e-96	32.8103	PITG_15745 Pr73686 Ps130715	Pr73686	Ps130715	no
PITG_22562	0.982	19	0.592	20	Y	0.685	20	Y	0.997	13	Y	0.965	Y	0.825	Y	S	0.935	20	Y	0.986	Y	MITGAFIAIIALLYGTVLP	19	0.016	0.966	0.064	S	1	19	extr:23.5, extr_plas:13.0, cyto:4.5, cyto_pero:3.0	extr	YES	15.98	12.94	o	0		no	YES	Pr75581	0	98.583	Ps142425	0	98.583	PITG_22562 Pr75581 Ps142425	Pr75581	Ps142425	no
PITG_16015	0.996	20	0.475	21	Y	0.57	21	Y	0.955	1	Y	0.773	Y	0.672	Y	S	0.631	20	Y	0.997	Y	MFASFATALIASTLRPSSA	19	0.314	0.373	0.138	S	5	20	extr:27.0, lyso:2.0	extr	YES	0	0	o	0		no	YES	Pr72959	1e-153	99.361	Ps128760	7e-150	99.361	PITG_16015 Pr72959 Ps128760	Pr72959	Ps128760	no
PITG_16144	0.963	17	0.258	18	N	0.354	18	Y	0.862	13	N	0.56	Y	0.457	Y	S	0.743	18	Y	0.97	Y			0.079	0.695	0.407	S	4	17	E.R.:15.5, E.R._mito:8.5, extr:7.0, pero:7.0	E.R.	no	0.84	0.55	o	0		no	no	Pr45799	2e-100	100	Ps108741	5e-87	100				YES
PITG_16062	0.906	24	0.274	24	N	0.393	24	Y	0.995	13	Y	0.904	Y	0.648	Y	S	0.566	24	Y	0.883	Y			0.034	0.957	0.027	S	1	23	E.R.:15.0, extr:7.0, lyso:6.0, pero:2.0	E.R.	no	44.76	21.21	o10-29i182-204o	2	[182-204]	YES	no	Pr72993	0	94.012	Ps108303	0	92.6148	PITG_16062 Pr72993 Ps108303	Pr72993	Ps108303	no
PITG_15978	0.989	24	0.187	29	N	0.251	25	N	0.983	13	Y	0.708	Y	0.479	Y	S	0.764	25	Y	0.987	Y			0.031	0.948	0.076	S	1	24	extr:18.0, lyso:6.0, mito:4.0, nucl:2.0	extr	no	9.75	5.54	o	0		no	no	Pr87347	2e-09	12.8015	Ps131410	6e-10	12.616				YES
PITG_23065	0.919	16	0.233	17	N	0.379	17	Y	0.949	12	Y	0.772	Y	0.576	Y	S	0.606	19	Y	0.936	Y			0.7	0.098	0.078	M	2	22	nucl:29.0	nucl	no	0.16	0.16	o	0		no	no	Pr44026	8e-85	99.3902	Ps128743	4e-85	100				YES
PITG_16160	0.999	23	0.416	22	Y	0.55	22	Y	0.978	12	Y	0.92	Y	0.735	Y	S	0.357	22	N	0.999	Y			0.07	0.892	0.032	S	1	21	extr:24.0, pero:2.5, mito_pero:2.0, golg:1.5, E.R._golg:1.5	extr	YES	3.42	3.42	o	0		no	YES	Pr87411	0	100	Ps142501	0	100				YES
PITG_16135	0.999	26	0.556	27	Y	0.667	27	Y	0.993	13	Y	0.886	Y	0.777	Y	S	0.72	27	Y	0.999	Y	MVFSSTTCILGVAALASAYLAAPAAA	26	0.029	0.933	0.056	S	1	26	extr:17.0, plas:7.0, pero:6.0	extr	YES	8.1	8.06	o	0		no	YES	Pr84053	7e-127	76.5957	Ps127306	3e-136	100		Pr84053		no
PITG_23067	0.997	14	0.211	15	N	0.357	15	Y	0.834	8	N	0.795	Y	0.576	Y	S	0.71	21	Y	0.997	Y			0.343	0.509	0.071	S	5	14	mito:10.5, nucl:9.0, cyto_mito:8.5, extr:7.0, cyto:3.5	mito	no	0.06	0	o	0		no	no	Pr75038	0.004	16.7946	Ps155525	0	100				YES
PITG_16081	0.946	16	0.316	17	N	0.473	17	Y	0.933	8	Y	0.822	Y	0.648	Y	S	0.852	17	Y	0.951	Y			0.124	0.671	0.215	S	3	16	extr:20.0, cyto_nucl:6.0, cyto:4.5, mito:4.0	extr	YES	0	0	o	0		no	YES	Pr85367	0.13	20.5534	Ps141823	0.32	24.1107				YES
PITG_16145	1	22	0.467	23	Y	0.59	23	Y	0.996	13	Y	0.879	Y	0.734	Y	S	0.827	23	Y	1	Y	MKLLVLIAAALLSLAAAPVADA	22	0.024	0.954	0.058	S	1	22	extr:32.0	extr	YES	9.29	9.29	o	0		no	YES	Pr93598	5e-73	87.5	Ps156264	3e-79	87.5				YES
PITG_16084	0.999	23	0.702	24	Y	0.778	24	Y	0.984	13	Y	0.913	Y	0.845	Y	S	0.535	24	Y	0.999	Y	MRLTETLLAIAIVLVASSNVVAA	23	0.032	0.863	0.09	S	2	23	extr:31.0	extr	YES	14.08	14.04	i7-24o	1	[7-24]	no	YES	Pr71511	2.9	50	Ps108778	0.37	50				YES
PITG_15980	0.999	22	0.959	23	Y	0.886	23	Y	0.983	12	Y	0.893	Y	0.89	Y	S	0.965	23	Y	1	Y	MKLFLPTLVASVVLMLSGGADA	22	0.023	0.936	0.071	S	1	22	E.R.:13.0, extr:11.0, pero:5.0	E.R.	no	0.82	0.82	o	0		no	no	Pr81925	0	100	Ps128780	0	100		Pr81925	Ps128780	no
PITG_23063	0.989	17	0.306	18	N	0.438	18	Y	0.929	5	Y	0.695	Y	0.566	Y	S	0.741	18	Y	0.99	Y			0.104	0.787	0.183	S	2	17	extr:26.0, E.R.:3.0	extr	YES	0.08	0.06	o	0		no	YES	Pr84114	9e-31	62.3711	Ps127144	6e-33	61.8557				YES
PITG_15556	1	20	0.904	21	Y	0.855	21	Y	0.978	2	Y	0.881	Y	0.868	Y	S	0.788	21	Y	1	Y	MRLSHVLLLAVTTFVSSTNA	20	0.063	0.882	0.045	S	1	20	extr:28.0, pero:2.0	extr	YES	0.54	0.54	o	0		no	YES	Pr82880	1e-17	100	Ps130530	2e-11	97.541				YES
PITG_15628	0.999	21	0.475	22	Y	0.621	22	Y	0.994	13	Y	0.889	Y	0.755	Y	S	0.389	22	N	0.999	Y	MLKSSLLAIIMTAAATTSTSA	21	0.039	0.928	0.072	S	1	21	extr:27.0, lyso:4.0	extr	YES	0.35	0.27	o	0		no	YES	Pr79381	4e-92	69.0808	Ps129645	7e-96	71.8663	PITG_15628 Pr79381 Ps129645	Pr79381	Ps129645	no
PITG_15547	0.965	16	0.873	17	Y	0.823	17	Y	0.951	4	Y	0.887	Y	0.855	Y	S	0.93	17	Y	0.972	Y	MKALPLAAWFFVGVEA	16	0.192	0.904	0.048	S	2	16	plas:32.0	plas	no	133.49	23.47	i36-58o83-105i132-154o159-181i197-219o224-243i	6	[224-243]	YES	no	Pr96461	2e-122	86.8339	Ps156173	1e-124	84.953				YES
PITG_15554	0.998	18	0.885	19	Y	0.803	19	Y	0.99	13	Y	0.935	Y	0.869	Y	S	0.475	19	N	0.998	Y	MRVFFVCVLSLAPSFTMA	18	0.034	0.976	0.024	S	1	18	plas:31.0	plas	no	88.64	28.71	i2-24o57-79i86-108o123-145i	4	[123-145]	YES	no	Pr80796	3e-09	100	Ps130563	1e-42	96.6887			Ps130563	no
PITG_15621	0.998	20	0.189	21	N	0.28	21	N	0.895	5	Y	0.564	Y	0.422	N	S	0.552	21	Y	0.998	Y			0.038	0.854	0.097	S	2	20	extr:21.0, lyso:5.0, cyto_nucl:3.0, nucl:2.0, cyto:2.0	extr	no	0.61	0	o	0		no	no	Pr83755	0	100	Ps129664	0	100	PITG_15621 Pr83755 Ps129664	Pr83755	Ps129664	no
PITG_23057	0.984	17	0.228	18	N	0.356	18	Y	0.881	5	Y	0.608	Y	0.482	Y	S	0.821	18	Y	0.985	Y			0.046	0.769	0.416	S	4	17	extr:30.0	extr	YES	0.05	0.05	o	0		no	YES	Pr75879	7e-24	92.7835	Ps143952	1e-23	91.7526				YES
PITG_15518	0.999	19	0.681	20	Y	0.663	20	Y	0.926	1	Y	0.744	Y	0.704	Y	S	0.924	20	Y	0.999	Y	MQLSACIAAILAAFESASA	19	0.048	0.83	0.204	S	2	19	extr:25.0, nucl:4.0	extr	YES	0.06	0.04	o	0		no	YES	Pr82358	0	93.8947	Ps136735	0	93.2632	PITG_15518 Pr82358 Ps136735	Pr82358	Ps136735	no
PITG_21767	0.988	25	0.599	26	Y	0.557	26	Y	0.968	12	Y	0.672	Y	0.614	Y	S	0.67	26	Y	0.991	Y	MKTQVFIATAALTIAATMDSAYA	23	0.032	0.815	0.243	S	3	25	extr:29.0	extr	YES	6.98	6.98	o	0		no	YES	Pr77501	1e-31	37.8788	Ps144099	9e-36	31.4394			Ps144099	no
PITG_23241	0.935	20	0.121	15	N	0.275	15	N	0.967	8	Y	0.871	Y	0.573	Y	S	0.661	15	Y	0.917	Y			0.036	0.927	0.101	S	1	14	extr:22.0, pero:4.0, E.R.:3.0	extr	no	6.01	6.01	o	0		no	no	Pr86733	6e-39	100	Ps109686	6e-48	100				YES
PITG_21567	0.997	25	0.762	26	Y	0.775	26	Y	0.992	12	Y	0.873	Y	0.824	Y	S	0.753	26	Y	0.997	Y	MTRLFYHAVASAMALVASLSSLTTA	25	0.141	0.867	0.023	S	2	25	extr:26.0, mito:3.0	extr	YES	7.33	6.12	o	0		no	YES	Pr83220	9e-42	88.0795	Ps129765	5e-43	88.0795				YES
PITG_22604	1	21	0.44	23	Y	0.572	23	Y	0.964	4	Y	0.841	Y	0.706	Y	S	0.443	23	N	1	Y	MRSIFYFALAFAALTCSNASA	21	0.084	0.864	0.045	S	2	22	extr:25.0, mito:3.0, nucl:1.0	extr	YES	4.57	4.57	o	0		no	YES	Pr96223	2.5	52.381	Ps157517	0.14	79.0476				YES
PITG_16195	0.991	28	0.728	29	Y	0.737	29	Y	0.96	21	Y	0.693	Y	0.715	Y	S	0.853	29	Y	0.992	Y	MSTARTQPSVTKILATVIILACINVVST	28	0.092	0.905	0.024	S	1	28	extr:19.0, golg:5.0, E.R.:4.0, lyso:4.0	extr	YES	19.28	19.25	i13-32o	1	[13-32]	no	YES	Pr79110	6e-69	93.7132	Ps140196	2e-56	75.0491				YES
PITG_16176	0.999	19	0.521	20	Y	0.656	20	Y	0.99	3	Y	0.902	Y	0.779	Y	S	0.789	20	Y	0.999	Y	MKITLLSTLLVIACWTGDA	19	0.031	0.905	0.131	S	2	19	extr:29.0	extr	YES	0.01	0.01	o	0		no	YES	Pr81557	2e-79	86.6469	Ps135818	7e-104	88.4273				YES
PITG_16276	0.989	34	0.286	29	N	0.438	35	Y	0.992	23	Y	0.749	Y	0.593	Y	S	0.561	35	Y	0.992	Y	MLLSICSGSRTSALIKVFGFLFLAATAAFAPAKA	34	0.205	0.735	0.034	S	3	34	extr:16.5, extr_plas:11.0, plas:4.5, lyso:4.0, cyto:2.5, nucl:2.0	extr	YES	18.16	18.15	i13-32o	1	[13-32]	no	YES	Pr46478	3e-145	88.8579	Ps108512	5e-151	98.6072				YES
PITG_16243	0.996	22	0.315	23	N	0.469	23	Y	0.976	7	Y	0.819	Y	0.644	Y	S	0.804	23	Y	0.996	Y	MLLAAAIVFLHIPALTMPAAEA	22	0.026	0.93	0.092	S	1	22	extr:18.0, E.R.:8.0, cyto:2.0, mito:2.0	extr	YES	0.5	0.5	o	0		no	YES	Pr80531	0.16	89.916	Ps140204	6e-06	38.6555				YES
PITG_16180	0.998	21	0.799	22	Y	0.813	22	Y	0.992	13	Y	0.907	Y	0.86	Y	S	0.828	22	Y	0.999	Y	MRFTYILTAVFLATLYASSTA	21	0.081	0.911	0.031	S	1	21	extr:24.0, mito:6.0	extr	YES	18.28	18.28	o5-24i	1	[5-24]	no	YES	Pr76324	0.0008	88.9908	Ps139923	3e-06	100				YES
PITG_16167	0.997	18	0.926	19	Y	0.85	19	Y	0.956	3	Y	0.859	Y	0.854	Y	S	0.972	19	Y	0.998	Y	MAALHGICILLMVGGVSS	18	0.065	0.932	0.104	S	1	18	plas:29.0	plas	no	65.8	1.76	o92-114i127-149o	2	[127-149]	YES	no	Pr75872	3e-49	51.6373	Ps132152	1e-63	60.9572				YES
PITG_16242	0.989	29	0.72	30	Y	0.576	23	Y	0.986	13	Y	0.826	Y	0.701	Y	S	0.449	23	N	0.993	Y	MRVLYITLISTTAALLYSHAFALTTKANA	29	0.101	0.844	0.033	S	2	22	mito:14.0, extr:11.0, cyto_nucl:3.0, nucl:2.5, cyto:2.5	mito	no	12.87	12.87	o4-23i	1	[4-23]	no	no	Pr83086	0.017	40.3101	Ps140204	8e-09	72.8682				YES
PITG_16248	0.996	22	0.315	23	N	0.469	23	Y	0.976	7	Y	0.821	Y	0.645	Y	S	0.804	23	Y	0.996	Y	MLLAAAIVFLHIPALTMPAAEA	22	0.029	0.929	0.086	S	1	22	extr:15.0, E.R.:11.0, cyto:2.0, mito:2.0	extr	YES	0.5	0.5	o	0		no	YES	Pr80531	0.0007	89.916	Ps140204	2e-08	53.7815				YES
PITG_16169	0.998	22	0.784	23	Y	0.713	23	Y	0.945	3	Y	0.789	Y	0.751	Y	S	0.956	23	Y	0.999	Y	MRLPSLRCLASALLVFNSIVDA	22	0.107	0.918	0.022	S	1	22	extr:16.0, mito:9.0, mito_pero:6.3, cyto_mito:5.7, lyso:3.0	extr	YES	0.13	0.09	o	0		no	YES	Pr78970	1e-170	97.0588	Ps135822	1e-165	97.9412				YES
PITG_16283	0.973	20	0.395	21	Y	0.522	21	Y	0.972	5	Y	0.794	Y	0.658	Y	S	0.596	21	Y	0.974	Y	MRLAFPLVAAVISSIILIDA	20	0.032	0.756	0.207	S	3	20	extr:32.0	extr	YES	0.79	0.74	o	0		no	YES	Pr85942	2e-34	69.802	Ps141437	2e-30	78.2178				YES
PITG_16188	0.994	22	0.616	23	Y	0.687	23	Y	0.985	13	Y	0.859	Y	0.773	Y	S	0.414	23	N	0.99	Y	MRQLYVLLFTICLAITVFDGQA	22	0.015	0.935	0.114	S	1	22	extr:31.0	extr	YES	3.04	3.04	o	0		no	YES	Pr85073	4e-09	100	Ps129558	0.003	72.5806				YES
PITG_16235	0.989	29	0.72	30	Y	0.577	23	Y	0.986	13	Y	0.825	Y	0.701	Y	S	0.449	23	N	0.993	Y	MRVLYITLISTTAALLYSHAFALTTKANA	29	0.11	0.843	0.03	S	2	22	mito:15.0, extr:10.0, cyto_nucl:3.0, nucl:2.5, cyto:2.5	mito	no	12.87	12.87	o4-23i	1	[4-23]	no	no	Pr83086	0.017	40.3101	Ps140204	8e-09	72.8682				YES
PITG_16193	0.996	19	0.824	20	Y	0.793	20	Y	0.965	13	Y	0.831	Y	0.812	Y	S	0.929	20	Y	0.996	Y	MVKGLVILIRLACFNAASA	19	0.133	0.652	0.118	S	3	19	extr:25.0, mito:4.0	extr	YES	0.03	0.02	o	0		no	YES	Pr84992	2e-07	97.1223	Ps137714	2e-09	68.3453				YES
PITG_23069	0.996	22	0.315	23	N	0.467	23	Y	0.976	7	Y	0.814	Y	0.64	Y	S	0.798	23	Y	0.996	Y	MLLAAAIVFLHIPALTMPAAEA	22	0.036	0.919	0.084	S	1	22	extr:17.0, E.R.:8.0, cyto:2.0, mito:2.0	extr	YES	0.43	0.43	o	0		no	YES	Pr80531	0.0006	89.0756	Ps140204	7e-08	53.7815				YES
PITG_16282	0.987	21	0.603	22	Y	0.669	22	Y	0.971	6	Y	0.817	Y	0.743	Y	S	0.49	22	N	0.988	Y	MRLFSVLSSITIIYFVTCTAA	21	0.031	0.947	0.068	S	1	21	extr:26.5, extr_plas:14.0, cyto:1.0	extr	YES	2.96	2.96	o	0		no	YES	Pr82972	0.17	38.9474	Ps142101	5e-06	96.8421				YES
PITG_16191	0.999	26	0.93	27	Y	0.857	27	Y	0.978	14	Y	0.854	Y	0.855	Y	S	0.949	27	Y	0.999	Y	MKTSTSVLTTFALLVVASFSFPGTLA	26	0.039	0.914	0.039	S	1	26	extr:28.0, E.R.:4.0	extr	YES	16.81	16.8	i7-26o	1	[7-26]	no	YES	Pr86872	1e-13	100	Ps135840	2e-14	100				YES
PITG_16240	1	22	0.214	23	N	0.392	23	Y	0.994	13	Y	0.86	Y	0.626	Y	S	0.557	23	Y	1	Y			0.044	0.93	0.053	S	1	22	extr:25.0, mito:5.0	extr	YES	0.19	0.19	o	0		no	YES	Pr81610	0.22	56.0976	Ps140204	2e-05	100				YES
PITG_16285	0.992	19	0.527	20	Y	0.65	20	Y	0.978	13	Y	0.86	Y	0.755	Y	S	0.508	22	Y	0.993	Y			0.248	0.668	0.064	S	3	19	mito:22.0, extr:5.0, nucl:2.0	mito	no	0.04	0	o	0		no	no	Pr81911	0.001	100	Ps143254	5e-12	100				YES
PITG_16221	0.921	14	0.108	16	N	0.226	16	N	0.811	5	N	0.506	Y	0.366	N	S	0.501	16	Y	0.935	Y			0.1	0.472	0.498	_	5	-	E.R.:16.0, extr:13.0	E.R.	no	15.73	0.03	i208-230o	1	[208-230]	YES	no	Pr85672	1e-36	22.2656	Ps137670	4e-35	22.4609		Pr85672		no
PITG_16233	1	22	0.214	23	N	0.392	23	Y	0.994	13	Y	0.86	Y	0.626	Y	S	0.557	23	Y	1	Y			0.044	0.93	0.053	S	1	22	extr:25.0, mito:5.0	extr	YES	0.19	0.19	o	0		no	YES	Pr81610	0.22	56.0976	Ps140204	2e-05	100				YES
PITG_16430	0.977	12	0.125	22	N	0.156	22	N	0.747	8	N	0.41	N	0.283	N	S	0.845	41	Y	0.977	Y			0.97	0.007	0.083	M	1	102	mito:26.0, cyto:6.0	mito	no	0	0	o	0		no	no	Pr79001	0	99.3007	Ps145336	0	58.6247	PITG_16430 Pr79001 Ps145336	Pr79001	Ps145336	no
PITG_16409	0.989	29	0.72	30	Y	0.579	23	Y	0.987	13	Y	0.831	Y	0.705	Y	S	0.449	23	N	0.993	Y	MRVLYITLISTTAALLYSHAFALTTKANA	29	0.105	0.836	0.032	S	2	22	mito:14.0, extr:11.0, cyto_nucl:3.0, nucl:2.5, cyto:2.5	mito	no	12.87	12.87	o4-23i	1	[4-23]	no	no	Pr83086	0.017	40.3101	Ps140204	2e-08	72.8682				YES
PITG_16518	0.975	27	0.214	28	N	0.385	28	Y	0.957	14	Y	0.725	Y	0.555	Y	S	0.601	28	Y	0.965	Y	MNPSALIQMVNVLSLTLAQLAGSLVQA	27	0.017	0.898	0.122	S	2	27	extr:26.0, mito:3.0	extr	YES	1.04	0.67	o	0		no	YES	Pr95285	1e-58	86.6242	Ps158551	2e-58	80.2548				YES
PITG_16483	0.994	19	0.734	20	Y	0.609	20	Y	0.981	1	Y	0.628	Y	0.619	Y	S	0.961	20	Y	0.992	Y	MRYCWLLLHIAVATNVGDA	19	0.044	0.886	0.186	S	2	19	extr:26.0, cyto:3.5, cyto_nucl:3.0	extr	YES	0	0	o	0		no	YES	Pr79034	6e-85	87.6221	Ps135919	1e-159	98.3713	PITG_16483 Pr79034 Ps135919	Pr79034	Ps135919	no
PITG_16473	0.994	21	0.238	22	N	0.424	25	Y	0.996	13	Y	0.904	Y	0.664	Y	S	0.298	22	N	0.995	Y			0.018	0.958	0.066	S	1	24	extr:20.0, E.R.:6.0, pero:3.0	extr	YES	18.45	18.22	i7-29o	1	[7-29]	no	YES	Pr79030	0	88.1607	Ps135920	0	92.6004	PITG_16473 Pr79030 Ps135920	Pr79030	Ps135920	no
PITG_16402	0.991	16	0.282	23	N	0.403	23	Y	0.958	7	Y	0.72	Y	0.561	Y	S	0.622	23	Y	0.989	Y	MLLAAAIVFLHIPASTMPAAEA	22	0.047	0.876	0.12	S	2	22	extr:20.0, E.R.:6.0, cyto:2.0, mito:2.0	extr	YES	0.1	0.1	o	0		no	YES	Pr80531	0.0003	100	Ps140204	2e-08	53.7815				YES
PITG_16400	0.999	19	0.882	20	Y	0.853	20	Y	0.997	13	Y	0.953	Y	0.903	Y	S	0.698	20	Y	0.999	Y	MKFHAFLVAMMTVVGAVAA	19	0.024	0.962	0.067	S	1	19	extr:30.0	extr	YES	50.02	13.64	i52-74o101-123i	2	[101-123]	YES	no	Pr75860	4e-12	100	Ps141393	2e-12	100				YES
PITG_16519	0.975	27	0.214	28	N	0.384	28	Y	0.958	14	Y	0.723	Y	0.554	Y	S	0.601	28	Y	0.965	Y	MNPSALIQMVNVLSLTLAQLAGSLVQA	27	0.017	0.897	0.122	S	2	27	extr:17.0, lyso:8.0, nucl:5.0, cyto_nucl:4.0	extr	YES	0.39	0.2	o	0		no	YES	Pr95285	0	94.42	Ps158551	0	95.8884				YES
PITG_16520	0.975	27	0.214	28	N	0.385	28	Y	0.957	14	Y	0.725	Y	0.555	Y	S	0.601	28	Y	0.965	Y	MNPSALIQMVNVLSLTLAQLAGSLVQA	27	0.017	0.898	0.122	S	2	27	extr:26.0, mito:3.0	extr	YES	1.04	0.67	o	0		no	YES	Pr95285	1e-58	86.6242	Ps158551	2e-58	80.2548				YES
PITG_16427	1	22	0.504	23	Y	0.602	23	Y	0.992	13	Y	0.864	Y	0.733	Y	S	0.836	23	Y	1	Y			0.044	0.916	0.06	S	1	22	extr:27.0, mito:2.0	extr	YES	0.54	0.54	o	0		no	YES	Pr80530	0.098	60.1626	Ps140204	0.0001	100				YES
PITG_16529	0.999	17	0.6	20	Y	0.679	20	Y	0.992	13	Y	0.908	Y	0.794	Y	S	0.432	18	N	0.999	Y	MRSYILLVAIMIVCSSA	17	0.202	0.903	0.016	S	2	19	extr:28.0, E.R.:3.0	extr	YES	15.16	15.16	o	0		no	YES	Pr86463	7e-10	79.3548	Ps140750	9e-09	64.5161				YES
PITG_16474	0.998	21	0.819	22	Y	0.71	22	Y	0.967	4	Y	0.738	Y	0.724	Y	S	0.994	22	Y	0.999	Y	MFGGTLAAALLVYSLLPYVRS	21	0.649	0.491	0.017	M	5	39	extr:21.0, mito:7.0, pero:3.0	extr	no	5.59	5.58	o	0		no	no	No hit found	NA	0	Ps135921	2e-38	77.9661			Ps135921	no
PITG_23074	0.996	22	0.315	23	N	0.47	23	Y	0.976	7	Y	0.821	Y	0.645	Y	S	0.804	23	Y	0.996	Y	MLLAAAIVFLHIPALTMPAAEA	22	0.03	0.929	0.083	S	1	22	extr:15.0, E.R.:11.0, cyto:2.0, mito:2.0	extr	YES	0.51	0.5	o	0		no	YES	Pr80531	0.001	89.916	Ps140204	2e-08	53.7815				YES
PITG_23075	1	19	0.843	20	Y	0.832	20	Y	0.992	14	Y	0.963	Y	0.897	Y	S	0.988	20	Y	1	Y	MSCVHAFAILLALLFSTHA	19	0.033	0.94	0.05	S	1	19	extr:30.0	extr	YES	5	4.96	o	0		no	YES	Pr84273	4e-55	100	Ps141553	1e-52	99.2754				YES
PITG_16424	0.989	29	0.72	30	Y	0.579	23	Y	0.987	13	Y	0.831	Y	0.705	Y	S	0.449	23	N	0.993	Y	MRVLYITLISTTAALLYSHAFALTTKANA	29	0.105	0.836	0.032	S	2	22	mito:14.0, extr:11.0, cyto_nucl:3.0, nucl:2.5, cyto:2.5	mito	no	12.87	12.87	o4-23i	1	[4-23]	no	no	Pr83086	0.017	40.3101	Ps140204	2e-08	72.8682				YES
PITG_16515	0.997	17	0.751	18	Y	0.755	18	Y	0.981	13	Y	0.928	Y	0.841	Y	S	0.94	18	Y	0.997	Y	MRSYILLVAIMIVCSNA	17	0.167	0.884	0.03	S	2	17	extr:24.0, E.R.:5.0	extr	YES	18.08	18.08	i5-27o	1	[5-27]	no	YES	Pr86463	9e-08	79.3548	Ps140750	1e-06	68.3871				YES
PITG_16541	0.995	19	0.691	24	Y	0.682	24	Y	0.975	4	Y	0.795	Y	0.738	Y	S	0.628	24	Y	0.994	Y	MHAWYVCVMVATIILATSG	19	0.024	0.94	0.091	S	1	23	extr:30.0	extr	YES	10.19	10.19	o	0		no	YES	Pr80775	6e-05	81.9149	Ps139217	0.037	58.5106				YES
PITG_16521	0.975	27	0.214	28	N	0.384	28	Y	0.958	14	Y	0.723	Y	0.554	Y	S	0.601	28	Y	0.965	Y	MNPSALIQMVNVLSLTLAQLAGSLVQA	27	0.017	0.897	0.122	S	2	27	extr:17.0, lyso:8.0, nucl:5.0, cyto_nucl:4.0	extr	YES	0.4	0.2	o	0		no	YES	Pr95285	0	94.42	Ps158551	0	95.8884				YES
PITG_16432	1	18	0.525	19	Y	0.618	19	Y	0.998	13	Y	0.972	Y	0.795	Y	S	0.711	23	Y	1	Y	MTRSAVLLLCAWLHAAIAAIAA	22	0.041	0.972	0.018	S	1	22	extr:10.0, E.R.:10.0, lyso:7.0, golg:2.0	extr	YES	18.01	17.89	i5-27o	1	[5-27]	no	YES	Pr79003	1e-166	84.4156	Ps135889	0	100	PITG_16432 Pr79003 Ps135889	Pr79003	Ps135889	no
PITG_16523	0.941	27	0.214	28	N	0.381	28	Y	0.925	17	Y	0.678	Y	0.529	Y	S	0.576	28	Y	0.925	Y	MDPSALIQMVNVLSLTLAQLAGSLVQA	27	0.012	0.894	0.173	S	2	27	extr:14.0, lyso:6.0, nucl:5.5, cyto_nucl:5.0, cyto:3.5	extr	YES	0.36	0.18	o	0		no	YES	Pr95285	0	94.42	Ps158551	0	95.8884				YES
PITG_16488	0.962	22	0.143	25	N	0.279	25	N	0.997	13	Y	0.918	Y	0.599	Y	S	0.363	25	N	0.961	Y			0.006	0.99	0.07	S	1	161	plas:27.0, pero:2.0	plas	no	68.62	25.03	o10-32i59-76o134-156i	3	[134-156]	YES	no	Pr72863	0.65	19.4313	Ps140957	0.53	18.4834				YES
PITG_23077	0.986	21	0.57	22	Y	0.702	22	Y	0.994	13	Y	0.93	Y	0.816	Y	S	0.616	22	Y	0.99	Y	MKFKIHTFVALFGVVATAVTA	21	0.027	0.941	0.06	S	1	21	extr:30.0	extr	YES	14.87	14.87	i7-26o	1	[7-26]	no	YES	Pr43241	1e-09	82.4176	Ps111409	5e-14	81.3187				YES
PITG_16517	0.975	27	0.214	28	N	0.385	28	Y	0.957	14	Y	0.725	Y	0.555	Y	S	0.601	28	Y	0.965	Y	MNPSALIQMVNVLSLTLAQLAGSLVQA	27	0.017	0.898	0.122	S	2	27	extr:16.0, lyso:7.0, nucl:6.0, cyto_nucl:6.0	extr	YES	0.38	0.2	o	0		no	YES	Pr95285	0	94.42	Ps158551	0	95.8884				YES
PITG_23076	0.999	21	0.872	20	Y	0.823	20	Y	0.957	4	Y	0.899	Y	0.861	Y	S	0.877	22	Y	0.999	Y	MKFINAFVISLALIFSTRASA	21	0.082	0.854	0.056	S	2	21	extr:26.0, pero:2.0, lyso:2.0	extr	YES	1.01	0.96	o	0		no	YES	Pr84273	1e-60	98.1884	Ps141553	2e-58	99.2754				YES
PITG_16428	1	22	0.489	23	Y	0.634	23	Y	0.996	13	Y	0.929	Y	0.781	Y	S	0.591	25	Y	1	Y	MWRLFLALIAATAILVHSPASA	22	0.152	0.865	0.015	S	2	22	extr:31.0	extr	YES	9.92	9.61	o	0		no	YES	Pr82373	0.028	43.662	Ps140204	3e-05	59.1549				YES
PITG_16516	0.975	27	0.214	28	N	0.385	28	Y	0.957	14	Y	0.725	Y	0.555	Y	S	0.601	28	Y	0.965	Y	MNPSALIQMVNVLSLTLAQLAGSLVQA	27	0.017	0.898	0.122	S	2	27	extr:20.0, lyso:6.0, nucl:4.0, cyto_nucl:3.5	extr	YES	0.39	0.2	o	0		no	YES	Pr95285	0	99.3818	Ps158551	0	100				YES
PITG_23210	0.994	22	0.883	23	Y	0.857	23	Y	0.997	14	Y	0.956	Y	0.906	Y	S	0.802	23	Y	0.993	Y	MRSAMCQFAILVLLVAIAFSRG	22	0.088	0.919	0.022	S	1	22	extr:29.0	extr	YES	18.56	18.54	i7-29o	1	[7-29]	no	YES	Pr75845	2.3	51.4925	Ps155537	0.63	45.5224				YES
PITG_16323	0.951	27	0.461	31	Y	0.516	31	Y	0.981	12	Y	0.741	Y	0.628	Y	S	0.675	31	Y	0.956	Y	MTLSVRSTCTYLSFIAVLGALHSFIQASMS	30	0.107	0.917	0.022	S	1	30	extr:13.0, mito:12.0, lyso:4.0	extr	YES	58.89	12.94	i100-122o164-186i	2	[164-186]	YES	no	Pr95670	2e-52	72.9412	Ps136609	2e-46	38.4314				YES
PITG_23070	0.996	24	0.772	25	Y	0.758	25	Y	0.995	13	Y	0.858	Y	0.808	Y	S	0.821	25	Y	0.998	Y	MKLMACIVALIGAVTTIAVTPANA	24	0.029	0.946	0.07	S	1	24	extr:32.0	extr	YES	12.83	12.83	o	0		no	YES	Pr43241	2.4	71.4286	Ps111409	0.88	74.2857				YES
PITG_16382	0.999	19	0.809	20	Y	0.779	20	Y	0.987	13	Y	0.841	Y	0.81	Y	S	0.972	20	Y	1	Y	MIGAFIITSVALAASSVSA	19	0.044	0.922	0.083	S	1	19	plas:20.0, E.R.:7.0, extr:2.0	plas	no	50.2	1.89	o	0		no	no	Pr80340	0.003	3.87755	Ps142820	0.002	3.87755				YES
PITG_16317	0.943	20	0.63	21	Y	0.71	21	Y	0.994	13	Y	0.874	Y	0.792	Y	S	0.829	21	Y	0.959	Y	MTPNYRWFWPLMAVAGTATA	20	0.234	0.763	0.023	S	3	20	E.R.:13.0, extr:10.0, pero:2.0, lyso:2.0, golg:2.0	E.R.	no	63.6	21.01	o5-27i83-105o120-139i	3	[120-139]	YES	no	Pr80295	7e-148	100	Ps136613	1e-114	95.3545	PITG_16317 Pr80295 Ps136613	Pr80295	Ps136613	no
PITG_16315	0.999	24	0.749	25	Y	0.744	25	Y	0.994	14	Y	0.919	Y	0.831	Y	S	0.947	25	Y	0.998	Y	MRAAQLLLSILVQLCLYPTWLVLA	24	0.019	0.97	0.048	S	1	24	extr:32.0	extr	YES	12.4	11.29	o	0		no	YES	Pr80294	3e-112	93.4615	Ps134663	6e-25	72.6923				YES
PITG_16294	1	23	0.689	24	Y	0.735	24	Y	0.997	13	Y	0.933	Y	0.834	Y	S	0.843	24	Y	1	Y	MRVYAAFVVALVSLLATNSAVLA	23	0.046	0.951	0.036	S	1	23	extr:28.0, E.R.:4.0	extr	YES	20.52	20.52	i7-26o	1	[7-26]	no	YES	Pr74348	0.003	88.8889	Ps140097	0.5	32.6797				YES
PITG_16366	0.999	24	0.64	25	Y	0.71	25	Y	0.995	7	Y	0.965	Y	0.838	Y	S	0.758	25	Y	0.999	Y	MALSTRLLAACGALLLLLSLSVDA	24	0.037	0.979	0.018	S	1	24	extr:19.0, E.R.:8.0, lyso:2.0	extr	YES	80.55	15.99	i7-26o293-315i328-350o354-376i	4	[354-376]	YES	no	Pr80329	3e-176	100	Ps142830	3e-177	100	PITG_16366 Pr80329 Ps142830	Pr80329	Ps142830	no
PITG_23072	0.989	17	0.48	18	Y	0.529	18	Y	0.873	13	Y	0.639	Y	0.584	Y	S	0.874	18	Y	0.991	Y			0.061	0.711	0.384	S	4	17	extr:31.0	extr	YES	0.07	0.07	o	0		no	YES	Pr87875	5e-09	55.1724	Ps143819	8e-10	72.4138				YES
PITG_16376	0.961	25	0.166	24	N	0.301	24	N	0.919	11	Y	0.67	Y	0.485	Y	S	0.619	24	Y	0.919	Y			0.042	0.874	0.085	S	2	23	E.R.:22.0, extr:7.0	E.R.	no	0.65	0.64	o	0		no	no	Pr80333	0	100	Ps142826	0	96.3494	PITG_16376 Pr80333 Ps142826	Pr80333	Ps142826	no
PITG_16350	0.957	18	0.201	19	N	0.28	29	N	0.968	3	Y	0.774	Y	0.527	Y	S	0.329	29	N	0.942	Y			0.027	0.992	0.033	S	1	18	plas:28.0, E.R.:4.0	plas	no	147.57	28.98	i7-29o51-73i94-116o121-140i161-179o189-211i	6	[189-211]	YES	no	Pr80323	5e-33	77.931	Ps142836	7e-35	77.2414				YES
PITG_21739	0.995	21	0.177	22	N	0.356	22	Y	0.988	13	Y	0.874	Y	0.615	Y	S	0.466	22	N	0.993	Y			0.142	0.845	0.025	S	2	21	extr:17.0, mito:7.5, mito_pero:6.0, pero:3.5, nucl:2.0	extr	YES	20.48	20.48	i7-29o	1	[7-29]	no	YES	Pr78009	0.015	83.6538	Ps139045	0.004	84.6154				YES
PITG_21740	0.998	18	0.727	19	Y	0.684	19	Y	0.993	13	Y	0.893	Y	0.789	Y	S	0.674	19	Y	0.996	Y	MHAYSAAVLMGLLMVAEG	18	0.03	0.929	0.075	S	1	18	extr:17.0, cyto_pero:5.5, cyto:5.0, lyso:3.0, nucl:2.0	extr	YES	1.56	1.55	o	0		no	YES	Pr74233	4e-48	68.6883	Ps145414	1e-75	65.8674				YES
PITG_16871	1	19	0.573	20	Y	0.661	20	Y	0.992	13	Y	0.911	Y	0.786	Y	S	0.866	20	Y	1	Y	MKTFAALVCAAVAVSAVSA	19	0.023	0.943	0.081	S	1	19	extr:31.0	extr	YES	0.51	0.51	o	0		no	YES	Pr75424	2e-142	83.2524	Ps139316	6e-105	84.9515	PITG_16871 Pr75424 Ps139316	Pr75424	Ps139316	no
PITG_16827	1	19	0.667	20	Y	0.729	20	Y	0.981	1	Y	0.906	Y	0.817	Y	S	0.63	20	Y	1	Y	MKITFFFALLAVTISSSAG	19	0.066	0.943	0.047	S	1	19	extr:32.0	extr	YES	0.57	0.57	o	0		no	YES	Pr74673	4e-17	67.4157	Ps143590	2e-10	80.8989			Ps135136	no
PITG_16872	1	19	0.904	20	Y	0.801	20	Y	0.974	13	Y	0.883	Y	0.842	Y	S	0.879	20	Y	1	Y	MKSFVAAIAIAALASEASA	19	0.03	0.924	0.15	S	2	19	extr:32.0	extr	YES	5.92	5.92	o	0		no	YES	Pr75422	7e-21	73.0769	Ps139315	8e-18	74.359				YES
PITG_16845	1	20	0.763	20	Y	0.767	21	Y	0.997	13	Y	0.963	Y	0.865	Y	S	0.34	21	N	1	Y	MRRTFFAILILAAVLSAAA	19	0.523	0.731	0.004	S	4	20	extr:31.0	extr	YES	20.49	20.49	i5-25o	1	[5-25]	no	YES	Pr78053	3e-40	73.1392	Ps132305	1e-36	78.3172				YES
PITG_16907	1	18	0.679	19	Y	0.713	19	Y	0.988	13	Y	0.889	Y	0.801	Y	S	0.846	19	Y	1	Y	MKFAVIASAAALVAATNA	18	0.064	0.902	0.099	S	1	18	extr:30.0	extr	YES	0.81	0.8	o	0		no	YES	Pr71093	4e-28	24.2515	Ps108533	9e-26	23.9521				YES
PITG_16822	0.999	20	0.907	21	Y	0.848	21	Y	0.992	4	Y	0.899	Y	0.874	Y	S	0.985	21	Y	1	Y	MKLLSTAFAALALFAVTVNG	20	0.047	0.884	0.049	S	1	20	extr:29.0	extr	YES	2.6	2.5	o	0		no	YES	Pr72134	3e-143	100	Ps135143	2e-133	96.4072				YES
PITG_16844	1	20	0.763	20	Y	0.767	21	Y	0.997	13	Y	0.963	Y	0.865	Y	S	0.34	21	N	1	Y	MRRTFFAILILAAVLSAAA	19	0.523	0.731	0.004	S	4	20	extr:31.0	extr	YES	20.49	20.49	i5-25o	1	[5-25]	no	YES	Pr78053	3e-40	73.1392	Ps132305	1e-36	78.3172				YES
PITG_16873	1	19	0.904	20	Y	0.801	20	Y	0.974	13	Y	0.883	Y	0.842	Y	S	0.879	20	Y	1	Y	MKSFVAAIAIAALASEASA	19	0.026	0.943	0.139	S	1	19	extr:32.0	extr	YES	2.94	2.94	o	0		no	YES	Pr75422	3e-31	50.303	Ps139315	2e-29	50.9091	PITG_16873 Pr75423 Ps139315	Pr75423		no
PITG_23094	0.999	19	0.583	20	Y	0.682	20	Y	0.988	4	Y	0.889	Y	0.786	Y	S	0.822	20	Y	0.999	Y	MKLLALCTIALSCLVSVPA	19	0.023	0.929	0.113	S	1	19	extr:27.0, E.R.:3.0	extr	YES	0.05	0.02	o	0		no	YES	Pr72345	1e-58	100	Ps139330	2e-56	100				YES
PITG_16866	0.999	19	0.779	20	Y	0.688	20	Y	0.959	4	Y	0.75	Y	0.719	Y	S	0.989	20	Y	1	Y	MNILQLFASAAAALTVAHA	19	0.054	0.878	0.097	S	2	19	extr:28.0, mito:2.0	extr	YES	0.72	0.09	o	0		no	YES	Pr72385	3e-104	100	Ps109200	2e-87	77.3109	PITG_16866 Pr72385 Ps109200	Pr72385	Ps109200	no
PITG_16836	0.999	23	0.801	24	Y	0.67	24	Y	0.937	10	Y	0.706	Y	0.688	Y	S	0.732	24	Y	1	Y	MRVSSYLLVVAASFLASCDGVSA	23	0.142	0.861	0.038	S	2	23	extr:27.0, mito:3.0	extr	YES	1.03	1.03	o	0		no	YES	Pr86871	1e-07	58.7302	Ps135182	6e-09	97.8836				YES
PITG_16825	0.999	18	0.56	20	Y	0.594	20	Y	0.994	13	Y	0.945	Y	0.77	Y	S	0.4	20	N	0.999	Y	MKLLSTAFAALALFAATAG	19	0.052	0.943	0.043	S	1	19	extr:24.5, extr_plas:13.0, E.R.:3.0	extr	YES	12.64	12.39	o	0		no	YES	Pr72134	3e-135	95.3271	Ps135143	1e-139	90.3427				YES
PITG_16824	0.999	20	0.907	21	Y	0.844	21	Y	0.991	5	Y	0.891	Y	0.868	Y	S	0.985	21	Y	1	Y	MKLLSTAFAALALFAVTVNG	20	0.06	0.897	0.048	S	1	20	extr:28.0, E.R.:3.0	extr	YES	2.73	2.6	o	0		no	YES	Pr72134	2e-168	100	Ps135143	2e-153	93.8889	PITG_16824 Pr72134 Ps135143	Pr72134	Ps135143	no
PITG_23095	1	19	0.872	20	Y	0.805	20	Y	0.981	1	Y	0.896	Y	0.851	Y	S	0.647	19	Y	1	Y	MKLLLAIVTAAMLTKSTA	18	0.086	0.885	0.084	S	2	19	extr:32.0	extr	YES	0.09	0.09	o	0		no	YES	Pr75421	2e-34	100	Ps139313	6e-44	93.1298				YES
PITG_21324	0.995	25	0.748	26	Y	0.774	26	Y	0.97	6	Y	0.881	Y	0.828	Y	S	0.88	26	Y	0.995	Y	MMTTLKTSSATLLLVATAFIGISGA	25	0.181	0.763	0.023	S	3	25	extr:29.0	extr	YES	18.92	18.92	i7-26o	1	[7-26]	no	YES	Pr82082	3e-61	63.6364	Ps138347	9e-65	100	PITG_21324 Pr82082 Ps138347	Pr82082	Ps138347	no
PITG_22638	0.999	24	0.604	25	Y	0.652	25	Y	0.966	6	Y	0.824	Y	0.738	Y	S	0.774	25	Y	0.999	Y	MAKMPQVCAALALATAMLASSTMA	24	0.034	0.924	0.076	S	1	24	extr:29.0	extr	YES	16.13	5.64	o	0		no	YES	Pr75816	1e-43	97.7778	Ps131131	1.1	19.2593				YES
PITG_16958	0.993	26	0.7	27	Y	0.608	27	Y	0.894	13	Y	0.613	Y	0.611	Y	S	0.916	27	Y	0.994	Y	MVYSPSSYLICAAVAAVALQIQQASA	26	0.029	0.909	0.092	S	1	26	extr:24.0, nucl:3.5, lyso:3.0, cyto_nucl:2.5	extr	YES	3.58	3.57	o	0		no	YES	Pr83167	0	94.4541	Ps142753	0	95.1473				YES
PITG_17023	0.959	27	0.487	24	Y	0.507	24	Y	0.975	13	Y	0.739	Y	0.623	Y	S	0.414	24	N	0.952	Y			0.074	0.9	0.038	S	1	23	extr:15.5, E.R.:11.0, extr_plas:8.5, pero:4.0	extr	YES	19.89	19.68	i7-29o	1	[7-29]	no	YES	Pr53708	1e-111	54.0761	Ps130100	4e-11	57.337		Pr53708		no
PITG_16968	0.998	19	0.358	25	Y	0.462	23	Y	0.982	2	Y	0.765	Y	0.614	Y	S	0.683	23	Y	0.998	Y	MLRRLACLVTTMAALSMNATNA	22	0.307	0.648	0.062	S	4	22	mito:23.0, cyto_mito:13.3, extr:4.0, lyso:2.0	mito	no	0.39	0.35	o	0		no	no	Pr83156	0	100	Ps158856	0	100	PITG_16968 Pr83156 Ps158856	Pr83156	Ps158856	no
PITG_16956	0.994	26	0.689	27	Y	0.663	27	Y	0.926	6	Y	0.751	Y	0.707	Y	S	0.661	27	Y	0.996	Y	MVFSPSTYLVSAAVAVVALQMQHASA	26	0.087	0.849	0.05	S	2	26	extr:18.0, nucl:6.0, cyto_nucl:5.5, lyso:5.0	extr	YES	1.44	1.43	o	0		no	YES	Pr83168	0	80.163	Ps142753	0	77.8533		Pr83167	Ps142753	no
PITG_16991	0.998	16	0.705	17	Y	0.742	17	Y	0.984	13	Y	0.928	Y	0.835	Y	S	0.576	22	Y	0.998	Y	MKFTVVIATAATAVAA	16	0.04	0.913	0.089	S	1	16	extr:25.0, pero:3.0, E.R.:2.0	extr	YES	1.35	1.22	o	0		no	YES	Pr83139	2e-110	91.7695	Ps140300	1e-105	93.0041	PITG_16991 Pr83139 Ps140300	Pr83139	Ps140300	no
PITG_16953	0.985	26	0.503	27	Y	0.538	27	Y	0.979	13	Y	0.75	Y	0.644	Y	S	0.72	27	Y	0.987	Y			0.213	0.662	0.039	S	3	26	mito:10.0, cyto_mito:7.7, extr:7.0, nucl:6.0, lyso:6.0, cyto_nucl:5.7	mito	no	0.59	0.59	o	0		no	no	Pr83169	4e-168	50.2818	Ps142753	6e-149	52.8749		Pr83169		no
PITG_17037	1	18	0.7	19	Y	0.711	19	Y	0.985	13	Y	0.951	Y	0.831	Y	S	0.774	19	Y	1	Y	MTILSLGLLALGASAASA	18	0.032	0.984	0.026	S	1	18	extr:20.0, plas:5.0, lyso:3.0, cyto_pero:2.0, cyto:1.5	extr	YES	0.55	0.51	o	0		no	YES	Pr84763	0	92.2053	Ps140354	0	92.2053		Pr84763		no
PITG_16950	0.997	22	0.695	23	Y	0.723	23	Y	0.98	13	Y	0.841	Y	0.782	Y	S	0.947	23	Y	0.998	Y	MRAPVAFKLAVIASAMCSVATA	22	0.065	0.829	0.061	S	2	22	extr:18.0, E.R.:6.0, pero:4.0, lyso:2.0	extr	YES	10.84	10.82	o	0		no	YES	Pr83172	0	100	Ps142758	0	100	PITG_16950 Pr83172 Ps142758	Pr83172	Ps142758	no
PITG_16965	0.998	22	0.318	23	N	0.496	23	Y	0.981	13	Y	0.858	Y	0.677	Y	S	0.61	23	Y	0.998	Y			0.026	0.959	0.051	S	1	22	extr:28.0, lyso:3.0	extr	YES	0.77	0.75	o	0		no	YES	Pr83160	0	98.7923	Ps143990	0	99.0338	PITG_16965 Pr83160 Ps143990	Pr83160	Ps143990	no
PITG_17005	1	22	0.972	23	Y	0.9	23	Y	0.993	5	Y	0.915	Y	0.907	Y	S	0.947	23	Y	1	Y	MPFSRRCLALLAPLLLASATQA	22	0.134	0.84	0.021	S	2	22	extr:14.0, extr_plas:10.5, mito:7.5, plas:5.0, cyto_mito:5.0, lyso:4.0	extr	YES	22.7	0.06	o265-287i	1	[265-287]	YES	no	Pr83126	2e-152	94.429	Ps140317	3e-153	94.429	PITG_17005 Pr83126 Ps140317	Pr83126	Ps140317	no
PITG_17016	0.986	21	0.209	21	N	0.385	21	Y	0.935	13	Y	0.786	Y	0.585	Y	S	0.578	22	Y	0.989	Y			0.159	0.558	0.148	S	4	20	nucl:28.0, extr:1.0	nucl	no	1.51	1.51	o	0		no	no	Pr83114	0	99.5731	Ps140331	0	100	PITG_17016 Pr83114 Ps140331	Pr83114	Ps140331	no
PITG_16967	0.997	33	0.496	34	Y	0.646	34	Y	0.98	25	Y	0.733	Y	0.689	Y	S	0.64	34	Y	0.997	Y	MGTGFRQTLLAGTPRNLAVLALLFASVVATSQA	33	0.305	0.711	0.023	S	3	33	plas:30.0	plas	no	125.34	7.98	o213-235i258-280o473-495i508-530o737-759i	5	[737-759]	YES	no	Pr83158	0	100	Ps143995	0	100	PITG_16967 Pr83158 Ps143995	Pr83158	Ps143995	no
PITG_17035	0.952	25	0.074	31	N	0.16	26	N	0.72	4	N	0.525	Y	0.342	N	S	0.655	35	Y	0.935	Y			0.907	0.031	0.102	M	1	19	mito:24.0, cyto_mito:13.5, nucl:6.0	mito	no	2.24	0	o	0		no	no	Pr84760	0	100	Ps140349	0	94.6869	PITG_17035 Pr84760 Ps140349	Pr84760	Ps140349	no
PITG_17001	0.999	20	0.761	21	Y	0.763	21	Y	0.978	7	Y	0.858	Y	0.811	Y	S	0.887	21	Y	0.999	Y	MKTSTIATMAAALLASTATA	20	0.064	0.892	0.054	S	1	20	extr:27.0, mito:4.0	extr	YES	22.36	0.47	i150-172o	1	[150-172]	YES	no	Pr83135	1e-42	83.7563	Ps140309	3e-43	84.7716	PITG_17001 Pr83135 Ps140309	Pr83135	Ps140309	no
PITG_23101	0.995	27	0.153	28	N	0.23	28	N	0.842	7	N	0.635	Y	0.432	Y	S	0.304	43	N	0.993	Y			0.275	0.872	0.02	S	3	27	extr:18.0, mito:11.0	extr	no	3	2.99	o	0		no	no	Pr78125	2	27.6074	Ps142196	2.2	28.8344				YES
PITG_16959	0.993	26	0.479	27	Y	0.483	27	Y	0.935	6	Y	0.674	Y	0.578	Y	S	0.78	27	Y	0.994	Y			0.073	0.887	0.059	S	1	26	extr:20.0, cyto:6.5, cyto_nucl:6.5, nucl:3.5	extr	YES	0.74	0.73	o	0		no	YES	Pr72084	0	100	Ps142751	0	100	PITG_16959 Pr72084 Ps142751	Pr72084	Ps142751	no
PITG_17055	0.999	19	0.729	20	Y	0.741	20	Y	0.961	7	Y	0.848	Y	0.795	Y	S	0.894	20	Y	0.999	Y	MNAVIALALGASSLAVAVA	19	0.05	0.896	0.104	S	2	19	extr:17.0, E.R.:6.0, plas:3.0, lyso:3.0	extr	YES	0.7	0.69	o	0		no	YES	Pr85409	3e-164	88.5417	Ps140368	1e-171	87.2396			Ps140368	no
PITG_16992	0.999	19	0.454	20	Y	0.565	20	Y	0.984	4	Y	0.805	Y	0.685	Y	S	0.802	20	Y	0.999	Y	MKLAVALATVAFVAASVKS	19	0.044	0.887	0.146	S	2	19	extr:27.0, pero:3.0	extr	YES	0.34	0.04	o	0		no	YES	Pr83139	2e-86	92.4686	Ps140301	2e-103	92.887			Ps140301	no
PITG_16999	0.996	22	0.182	23	N	0.339	23	Y	0.964	13	Y	0.764	Y	0.552	Y	S	0.512	23	Y	0.996	Y			0.04	0.84	0.107	S	2	22	extr:30.0	extr	YES	0.38	0.38	o	0		no	YES	Pr83136	3e-48	55.4945	Ps140308	7e-49	54.3956	PITG_16999 Pr83136 Ps140308	Pr83136	Ps140308	no
PITG_17040	0.998	20	0.914	21	Y	0.875	21	Y	0.978	5	Y	0.933	Y	0.904	Y	S	0.919	21	Y	0.999	Y	MVSAASTVGLLSILTAIVNA	20	0.023	0.908	0.119	S	2	20	extr:27.0, lyso:2.0	extr	YES	0.36	0.36	o	0		no	YES	Pr43253	8e-80	50.6098	Ps140355	1e-61	35.3659	PITG_17040 Pr43253 Ps140355	Pr43253	Ps140355	no
PITG_17054	1	19	0.735	20	Y	0.738	20	Y	0.97	2	Y	0.84	Y	0.789	Y	S	0.845	20	Y	1	Y	MNAFIALVLGASVLASAFG	19	0.052	0.905	0.09	S	1	19	extr:23.0, E.R.:6.0	extr	YES	0.94	0.94	o	0		no	YES	Pr85409	4e-154	94.9861	Ps140369	5e-176	94.7075			Ps140369	no
PITG_17063	1	21	0.483	22	Y	0.643	22	Y	0.996	13	Y	0.961	Y	0.802	Y	S	0.389	22	N	1	Y	MRLLLWVLISMLSIALSSCAA	21	0.133	0.894	0.014	S	2	21	extr:31.0	extr	YES	10.69	10.69	o	0		no	YES	Pr81908	3e-11	67.5	Ps139445	0.002	73.75				YES
PITG_16981	1	25	0.863	26	Y	0.84	26	Y	0.995	5	Y	0.919	Y	0.88	Y	S	0.937	26	Y	0.999	Y	MLLHPTRLALLALALVVAISPGAVA	25	0.032	0.954	0.031	S	1	25	extr:27.0, extr_plas:15.0	extr	YES	4.45	4.45	o	0		no	YES	Pr83148	0	99.0429	Ps140277	0	98.3354	PITG_16981 Pr83148 Ps140277	Pr83148	Ps140277	no
PITG_21551	0.999	18	0.627	19	Y	0.669	19	Y	0.954	3	Y	0.797	Y	0.733	Y	S	0.851	19	Y	1	Y	MTVKTLLLAATLTAAASA	18	0.301	0.846	0.017	S	3	18	extr:16.0, mito:8.0, cyto_mito:6.0, cyto:2.0, E.R.:2.0, pero:2.0	extr	YES	0.06	0	o	0		no	YES	Pr82344	2e-140	92.6036	Ps136752	3e-142	97.3373				YES
PITG_21552	1	16	0.978	17	Y	0.886	17	Y	0.995	13	Y	0.972	Y	0.929	Y	S	0.953	17	Y	1	Y	MSWTLAFLLLLPTTSA	16	0.1	0.924	0.038	S	1	16	extr:30.0	extr	YES	21.46	0.21	o415-437i	1	[415-437]	YES	no	Pr82343	0	100	Ps136753	0	100				YES
PITG_16613	0.962	17	0.266	18	N	0.347	18	Y	0.801	13	N	0.498	Y	0.423	N	S	0.855	18	Y	0.97	Y			0.075	0.666	0.417	S	4	17	extr:15.0, cyto:6.0, cyto_nucl:5.7, E.R.:5.0, cyto_pero:4.7, nucl:3.0	extr	no	0	0	o	0		no	no	Pr50500	3e-100	100	Ps128172	5e-38	100				YES
PITG_16612	0.955	35	0.176	37	N	0.294	37	N	0.834	32	N	0.279	N	0.287	N	S	0.48	36	N	0.971	Y			0.169	0.138	0.476	_	4	-	mito:26.0, mito_nucl:15.5, extr:3.0	mito	no	0.83	0.4	i	0		no	no	Pr85797	0.19	16.1677	Ps137451	0.008	17.3653				YES
PITG_16627	0.962	17	0.266	18	N	0.347	18	Y	0.801	13	N	0.498	Y	0.423	N	S	0.855	18	Y	0.97	Y			0.075	0.666	0.417	S	4	17	extr:16.0, cyto:6.0, cyto_nucl:5.7, cyto_pero:4.7, E.R.:4.0, nucl:3.0	extr	no	0	0	o	0		no	no	Pr50500	6e-102	100	Ps128172	1e-38	100				YES
PITG_16619	0.934	16	0.069	16	N	0.193	16	N	0.82	3	N	0.589	Y	0.391	N	S	0.873	16	Y	0.923	Y			0.081	0.686	0.44	S	4	15	extr:23.0, nucl:3.0, E.R.:2.0, cyto:1.5, cyto_pero:1.5	extr	no	0.01	0.01	o	0		no	no	Pr50500	2e-122	100	Ps143952	5e-44	27.9343				YES
PITG_16609	0.935	13	0.137	14	N	0.285	14	N	0.871	5	Y	0.631	Y	0.458	Y	S	0.468	18	N	0.945	Y			0.113	0.595	0.483	S	5	13	extr:28.0, E.R.:2.0	extr	no	0.1	0.1	o	0		no	no	Pr75879	3e-43	100	Ps143952	7e-39	71.7391				YES
PITG_16614	0.92	20	0.068	16	N	0.193	16	N	0.823	3	N	0.601	Y	0.397	N	S	0.855	16	Y	0.905	Y			0.07	0.697	0.453	S	4	15	extr:20.0, nucl:5.0, cyto:2.5, E.R.:2.0, cyto_pero:2.0	extr	no	0.01	0.01	o	0		no	no	Pr50500	1e-122	100	Ps143952	3e-43	27.9343				YES
PITG_16622	0.935	13	0.137	14	N	0.285	14	N	0.871	5	Y	0.631	Y	0.458	Y	S	0.468	18	N	0.945	Y			0.113	0.595	0.483	S	5	13	extr:17.0, E.R.:14.0	extr	no	0.08	0.08	o	0		no	no	Pr50500	7e-122	100	Ps124172	2e-40	100				YES
PITG_16598	0.962	17	0.266	18	N	0.347	18	Y	0.801	13	N	0.498	Y	0.423	N	S	0.855	18	Y	0.97	Y			0.075	0.666	0.417	S	4	17	extr:15.0, cyto:6.0, cyto_nucl:5.7, E.R.:5.0, cyto_pero:4.7, nucl:3.0	extr	no	0	0	o	0		no	no	Pr50500	3e-100	100	Ps128172	5e-38	100				YES
PITG_23083	0.906	17	0.906	18	Y	0.41	18	Y	0.629	16	N	0.281	N	0.345	N	S	0.817	18	Y	0.888	Y			0.066	0.416	0.351	S	5	17	extr:22.0, cyto_nucl:6.5, nucl:6.0, cyto:3.0	extr	no	0.04	0.03	o	0		no	no	Pr84114	0.001	98.9796	Ps145522	2	65.3061				YES
PITG_16603	0.902	17	0.256	18	N	0.336	18	Y	0.874	5	Y	0.513	Y	0.424	N	S	0.656	16	Y	0.929	Y			0.084	0.714	0.43	S	4	17	plas:16.0, E.R.:9.0, pero:4.0	plas	no	1.01	0.2	o	0		no	no	Pr75879	8e-65	51.506	Ps143367	4e-35	33.2831				YES
PITG_16584	0.934	16	0.069	16	N	0.193	16	N	0.82	3	N	0.589	Y	0.391	N	S	0.873	16	Y	0.923	Y			0.081	0.686	0.44	S	4	15	extr:23.0, nucl:3.0, E.R.:2.0, cyto:1.5, cyto_pero:1.5	extr	no	0.01	0.01	o	0		no	no	Pr50500	1e-122	100	Ps143952	5e-44	27.9343				YES
PITG_23088	0.94	17	0.235	18	N	0.288	18	N	0.749	5	N	0.411	N	0.349	N	S	0.676	16	Y	0.957	Y			0.084	0.637	0.513	S	5	17	extr:10.0, mito:9.0, cyto:4.5, nucl:4.0, cyto_pero:3.0, E.R.:2.0	extr	no	0.11	0.11	o	0		no	no	Pr50500	1e-120	100	Ps124172	4e-41	100				YES
PITG_16575	0.902	17	0.256	18	N	0.331	18	Y	0.863	5	N	0.5	Y	0.416	N	S	0.656	16	Y	0.929	Y			0.088	0.691	0.431	S	4	17	extr:11.0, E.R.:8.0, pero:4.5, cyto_pero:4.0, nucl:3.0, cyto:2.5	extr	no	0.18	0.18	o	0		no	no	Pr50500	3e-125	100	Ps124172	1e-43	100				YES
PITG_23086	0.936	13	0.137	14	N	0.282	14	N	0.861	5	N	0.623	Y	0.453	Y	S	0.465	18	N	0.945	Y			0.116	0.583	0.478	S	5	13	extr:29.0	extr	no	0.11	0.11	o	0		no	no	Pr80840	2e-38	75	Ps143952	1e-40	74.375				YES
PITG_16626	0.907	17	0.906	18	Y	0.409	18	Y	0.628	16	N	0.277	N	0.343	N	S	0.817	18	Y	0.888	Y			0.046	0.433	0.459	_	5	-	extr:26.0, cyto_nucl:3.5, nucl:3.0	extr	no	4	0.03	o	0		no	no	Pr84114	1e-22	100	Ps133337	1e-06	50.4854				YES
PITG_16597	0.962	17	0.266	18	N	0.347	18	Y	0.801	13	N	0.498	Y	0.423	N	S	0.855	18	Y	0.97	Y			0.075	0.666	0.417	S	4	17	extr:16.0, cyto:6.0, cyto_nucl:5.7, cyto_pero:4.7, E.R.:4.0, nucl:3.0	extr	no	0	0	o	0		no	no	Pr50500	3e-101	100	Ps128172	2e-38	100				YES
PITG_16594	0.962	17	0.266	18	N	0.347	18	Y	0.801	13	N	0.498	Y	0.423	N	S	0.855	18	Y	0.97	Y			0.075	0.666	0.417	S	4	17	extr:20.0, lyso:4.0, nucl:3.0, E.R.:3.0, cyto_nucl:3.0	extr	no	0	0	o	0		no	no	Pr82635	2e-24	60.0877	Ps127144	4e-32	67.5439				YES
PITG_23081	0.964	17	0.266	18	N	0.35	18	Y	0.806	13	N	0.506	Y	0.428	N	S	0.856	18	Y	0.971	Y			0.07	0.641	0.397	S	4	17	extr:25.0, lyso:3.0, cyto_nucl:2.5	extr	no	0.02	0.02	o	0		no	no	Pr82635	2e-20	95.3846	Ps127144	9e-25	95.3846				YES
PITG_16623	0.962	17	0.266	18	N	0.347	18	Y	0.801	13	N	0.498	Y	0.423	N	S	0.855	18	Y	0.97	Y			0.075	0.666	0.417	S	4	17	extr:16.0, nucl:7.5, cyto_nucl:5.0, plas:2.0, mito:2.0, lyso:2.0	extr	no	0.02	0	o	0		no	no	Pr54371	1e-24	18.8707	Ps127144	5e-32	18.2764				YES
PITG_16581	0.902	17	0.256	18	N	0.334	18	Y	0.87	5	N	0.508	Y	0.421	N	S	0.656	16	Y	0.929	Y			0.084	0.686	0.443	S	4	17	extr:10.0, E.R.:9.0, pero:4.5, cyto_pero:4.0, nucl:3.0, cyto:2.5	extr	no	0.18	0.18	o	0		no	no	Pr50500	3e-126	100	Ps124172	1e-44	100				YES
PITG_23087	0.962	17	0.266	18	N	0.347	18	Y	0.801	13	N	0.498	Y	0.423	N	S	0.855	18	Y	0.97	Y			0.075	0.666	0.417	S	4	17	extr:16.0, cyto:6.0, cyto_nucl:5.7, cyto_pero:4.7, E.R.:4.0, nucl:3.0	extr	no	0	0	o	0		no	no	Pr50500	2e-98	100	Ps128172	3e-37	100				YES
PITG_16615	0.902	17	0.256	18	N	0.334	18	Y	0.87	5	N	0.508	Y	0.421	N	S	0.656	16	Y	0.929	Y			0.086	0.679	0.439	S	4	17	extr:11.0, E.R.:8.0, pero:4.5, cyto_pero:4.0, nucl:3.0, cyto:2.5	extr	no	0.18	0.18	o	0		no	no	Pr50500	1e-125	100	Ps124172	6e-44	100				YES
PITG_16606	0.923	17	0.163	18	N	0.276	18	N	0.881	4	Y	0.684	Y	0.48	Y	S	0.265	23	N	0.903	Y			0.157	0.657	0.182	S	3	17	nucl:14.5, cyto_nucl:14.5, cyto:11.5, extr:6.0	nucl	no	4.35	3.82	o	0		no	no	Pr87138	4.9	10.1523	Ps143399	0.81	17.7665				YES
PITG_16592	0.902	17	0.256	18	N	0.314	18	N	0.805	5	N	0.448	N	0.381	N	S	0.656	16	Y	0.929	Y			0.084	0.684	0.48	S	4	17	extr:22.0, E.R.:5.0, cyto:3.0	extr	no	0.56	0.2	o	0		no	no	Pr75879	3e-48	99.6063	Ps143952	1e-38	51.9685				YES
PITG_16636	0.934	13	0.137	14	N	0.295	14	N	0.913	5	Y	0.678	Y	0.487	Y	S	0.468	18	N	0.945	Y			0.135	0.595	0.435	S	5	13	plas:11.0, pero:10.0, extr_plas:8.5, E.R.:7.0	plas	no	0.93	0.14	o	0		no	no	Pr84114	3e-67	100	Ps143367	3e-34	38.1032				YES
PITG_22648	1	21	0.401	22	Y	0.548	22	Y	0.964	4	Y	0.858	Y	0.703	Y	S	0.482	22	N	1	Y	MRSIFYFALAFAALTCSNASA	21	0.108	0.815	0.038	S	2	21	extr:28.0, pero:2.0	extr	YES	16.05	16.05	o	0		no	YES	Pr74899	0.17	71.6418	Ps134554	1.2	59.7015				YES
PITG_21778	1	20	0.439	23	Y	0.588	21	Y	0.972	14	Y	0.867	Y	0.728	Y	S	0.66	21	Y	1	Y	MRSSFLILAIAVNFLAASDA	20	0.05	0.926	0.048	S	1	20	extr:31.0	extr	YES	0.33	0.32	o	0		no	YES	Pr78800	0.012	71.9424	Ps139205	1.2	62.5899				YES
PITG_16815	0.964	15	0.172	23	N	0.224	14	N	0.971	1	Y	0.676	Y	0.45	Y	S	0.692	14	Y	0.885	Y			0.126	0.667	0.269	S	4	13	extr:27.0, pero:3.0	extr	no	0	0	o	0		no	no	Pr79010	5e-14	77.3481	Ps135899	2e-15	77.9006				YES
PITG_16794	0.997	23	0.628	23	Y	0.713	23	Y	0.975	13	Y	0.888	Y	0.801	Y	S	0.606	23	Y	0.996	Y			0.046	0.94	0.04	S	1	22	extr:26.0, pero:2.0, lyso:2.0	extr	YES	1.39	1.37	o	0		no	YES	Pr81952	4e-179	96.2871	Ps128819	9e-164	100	PITG_16794 Pr81952 Ps128819	Pr81952	Ps128819	no
PITG_21498	0.98	21	0.226	19	N	0.356	19	Y	0.972	12	Y	0.87	Y	0.613	Y	S	0.755	26	Y	0.976	Y			0.146	0.832	0.049	S	2	18	extr:26.0, cyto_nucl:4.0, nucl:2.5	extr	YES	2.56	2.56	o	0		no	YES	Pr85623	1e-09	76.3441	Ps145391	5e-09	41.9355				YES
PITG_21499	0.984	28	0.43	20	Y	0.452	20	Y	0.982	17	Y	0.941	Y	0.696	Y	S	0.305	35	N	0.988	Y			0.048	0.963	0.018	S	1	19	extr:29.0	extr	YES	17.95	17.92	i7-29o	1	[7-29]	no	YES	Pr85622	2e-94	96.6667	Ps141647	2e-92	97.5				YES
PITG_04165	0.995	18	0.316	19	N	0.489	19	Y	0.977	13	Y	0.83	Y	0.66	Y	S	0.41	20	N	0.995	Y	MRLSVILLLSESTALVAS	18	0.065	0.765	0.142	S	2	18	extr:31.0	extr	YES	0.18	0.18	o	0		no	YES	Pr82880	3e-12	100	Ps130530	2e-11	100				YES
PITG_04281	0.991	24	0.624	25	Y	0.539	25	Y	0.942	12	Y	0.616	Y	0.578	Y	S	0.801	25	Y	0.99	Y	MKASVVTLLATSTGCMMPSVSVQA	24	0.059	0.67	0.229	S	3	24	mito:22.0, extr_plas:3.5, extr:2.5, pero:2.0, lyso:2.0	mito	no	15.35	2.92	o	0		no	no	Pr74341	2e-64	100	Ps133927	6e-63	100		Pr74334	Ps133927	no
PITG_22724	0.999	20	0.368	24	Y	0.487	21	Y	0.967	5	Y	0.857	Y	0.672	Y	S	0.46	21	N	0.999	Y	MRLIAGVLAGFLIICEATSA	20	0.025	0.903	0.137	S	2	20	extr:22.0, E.R.:9.0	extr	YES	0.26	0.26	o	0		no	YES	Pr82188	0.13	47.7707	Ps141862	0.022	24.8408				YES
PITG_04405	0.982	19	0.32	21	Y	0.365	21	Y	0.927	1	Y	0.522	Y	0.444	Y	S	0.592	20	Y	0.981	Y			0.085	0.933	0.121	S	1	20	extr:12.0, cyto:7.5, cyto_pero:6.3, cyto_nucl:5.7, mito:5.0, pero:3.0, nucl:2.5	extr	YES	0.16	0.07	o	0		no	YES	Pr83498	3e-171	98.3471	Ps137730	6e-166	98.1405	PITG_04405 Pr83498 Ps137730	Pr83498	Ps137730	no
PITG_04354	0.996	20	0.156	21	N	0.336	21	Y	0.955	12	Y	0.815	Y	0.576	Y	S	0.27	22	N	0.994	Y			0.026	0.934	0.075	S	1	20	extr:25.5, extr_plas:14.5, plas:2.5	extr	YES	2.82	2.81	o	0		no	YES	Pr74075	0.0001	76.7123	Ps135133	4e-12	100				YES
PITG_04141	0.992	20	0.691	21	Y	0.551	21	Y	0.923	2	Y	0.596	Y	0.573	Y	S	0.904	21	Y	0.994	Y	MKFATAFTVATAVAFSSTDA	20	0.105	0.64	0.302	S	4	20	extr:17.0, mito:7.0, cyto_nucl:3.5, cyto:3.0, pero:3.0	extr	YES	0.29	0.01	o	0		no	YES	Pr74267	6e-114	87.6254	Ps131095	7e-126	93.9799			Ps131095	no
PITG_04396	1	19	0.695	20	Y	0.757	20	Y	0.997	13	Y	0.956	Y	0.856	Y	S	0.632	20	Y	1	Y	MKFFQVLVIAALAVAGVSG	19	0.03	0.947	0.049	S	1	19	extr:30.0	extr	YES	2.65	2.58	o	0		no	YES	No hit found	NA	0			0				YES
PITG_22738	0.999	25	0.816	26	Y	0.793	26	Y	0.995	12	Y	0.876	Y	0.834	Y	S	0.748	26	Y	0.999	Y	MKFLPSFAAILAFVVAISTPTQALA	25	0.084	0.921	0.027	S	1	25	extr:32.0	extr	YES	20.5	20.5	o4-26i	1	[4-26]	no	YES	Pr82632	2.5	36.9863	Ps135079	7.7	38.3562				YES
PITG_04420	0.997	22	0.903	23	Y	0.732	23	Y	0.941	5	Y	0.716	Y	0.724	Y	S	0.839	23	Y	0.999	Y	MLAGAAFSSALVFGAFITRAEA	22	0.174	0.452	0.286	S	5	22	extr:27.0, E.R.:3.0	extr	YES	0.37	0.37	o	0		no	YES	Pr77971	2e-19	67.1642	Ps133780	9e-13	67.1642				YES
PITG_04074	0.999	25	0.749	26	Y	0.729	26	Y	0.985	13	Y	0.82	Y	0.774	Y	S	0.902	26	Y	1	Y	MTKLNVILSFVAAALALATFDGVDA	25	0.026	0.931	0.073	S	1	25	extr:31.0	extr	YES	9.19	9.19	o	0		no	YES	Pr74234	2e-18	100	Ps131169	3e-22	90.9091				YES
PITG_04158	0.994	20	0.743	21	Y	0.543	21	Y	0.897	2	Y	0.548	Y	0.546	Y	S	0.948	21	Y	0.995	Y			0.088	0.614	0.375	S	4	20	extr:17.0, mito:6.0, cyto_nucl:5.0, nucl:3.0, cyto:3.0	extr	YES	0.09	0	o	0		no	YES	Pr74267	1e-126	93.9597	Ps131095	2e-116	100		Pr74267		no
PITG_04126	0.995	23	0.484	24	Y	0.634	24	Y	0.992	13	Y	0.917	Y	0.776	Y	S	0.685	24	Y	0.995	Y	MVCTSYMTVVAVLAVLATDAVDA	23	0.012	0.978	0.063	S	1	23	extr:23.0, E.R.:3.0, pero:2.0, lyso:2.0	extr	YES	1.46	1.43	o	0		no	YES	Pr74257	8e-135	77.6596	Ps131139	2e-131	75.266			Ps131139	no
PITG_22729	0.999	17	0.396	18	Y	0.535	18	Y	0.962	6	Y	0.88	Y	0.708	Y	S	0.598	22	Y	0.999	Y	MRVVSTILLAVSASVLA	17	0.053	0.909	0.054	S	1	17	extr:30.0	extr	YES	0.33	0.33	o	0		no	YES	Pr77765	0.034	86.4516	Ps140196	0.52	63.871				YES
PITG_04326	0.999	21	0.86	22	Y	0.863	22	Y	0.996	13	Y	0.958	Y	0.911	Y	S	0.772	22	Y	0.999	Y	MRWLTWTILSTLILISTTTEAATA	24	0.014	0.939	0.082	S	1	21	extr:24.0, mito:5.0	extr	YES	2.28	2.27	o	0		no	YES	Pr83643	0.47	48.8889	Ps143254	1e-06	82.963				YES
PITG_04089	1	21	0.44	23	Y	0.569	23	Y	0.961	4	Y	0.834	Y	0.702	Y	S	0.443	23	N	1	Y	MRSIFYFALAFAALTCSNASA	21	0.092	0.855	0.039	S	2	22	extr:25.0, mito:4.0	extr	YES	4.91	4.91	o	0		no	YES	Pr74899	0.098	50.9804	Ps127966	1.2	66.6667				YES
PITG_04097	1	22	0.874	23	Y	0.77	23	Y	0.967	2	Y	0.786	Y	0.778	Y	S	0.842	23	Y	1	Y	MRSIFYVALAFAVLARSSSVEA	22	0.31	0.664	0.024	S	4	22	extr:28.0, mito:2.0	extr	YES	0.22	0.22	o	0		no	YES	Pr87584	0.5	56.0748	Ps141756	0.063	34.5794				YES
PITG_04139	1	23	0.53	26	Y	0.633	26	Y	0.984	14	Y	0.848	Y	0.741	Y	S	0.563	23	Y	1	Y	MRSTYALLFTATILLACSDVLS	22	0.017	0.942	0.089	S	1	25	extr:22.5, extr_plas:13.0, pero:4.0, plas:2.5	extr	YES	10.77	10.77	o	0		no	YES	Pr76339	6e-08	100	Ps140204	0.005	92.3611				YES
PITG_04052	0.998	22	0.8	23	Y	0.769	23	Y	0.984	13	Y	0.806	Y	0.788	Y	S	0.799	23	Y	0.998	Y	MRHVAFLLAGLVHLRSLDVASA	22	0.271	0.6	0.046	S	4	22	extr:18.0, mito:8.0, cyto:2.5, E.R.:2.0	extr	YES	0.03	0.03	o	0		no	YES	Pr78053	1e-39	81.3505	Ps139201	8e-53	70.7395				YES
PITG_04050	0.998	20	0.647	26	Y	0.692	26	Y	0.977	5	Y	0.852	Y	0.772	Y	S	0.565	21	Y	0.999	Y	MLCHYVTLLVTAIFLAGLNAQVATA	25	0.024	0.958	0.051	S	1	25	extr:32.0	extr	YES	18.66	18.66	i2-24o	1	[2-24]	no	YES	Pr86033	0.009	59.4059	Ps135611	2	33.6634				YES
PITG_04099	1	22	0.605	23	Y	0.714	23	Y	0.974	8	Y	0.919	Y	0.817	Y	S	0.656	22	Y	1	Y	MRLPYVLLLAVSIAIFSCTAAA	22	0.027	0.94	0.041	S	1	22	extr:30.0	extr	YES	5.5	5.5	o	0		no	YES	Pr87336	3e-07	50.9901	Ps129558	9e-06	100				YES
PITG_04085	1	19	0.687	23	Y	0.738	23	Y	0.98	14	Y	0.879	Y	0.808	Y	S	0.785	23	Y	1	Y	MRSILYAVLAFAVLARSSAVAA	22	0.29	0.779	0.01	S	3	22	extr:29.0	extr	YES	10.59	10.59	o	0		no	YES	Pr83806	2.4	41	Ps143795	2	47				YES
PITG_04200	0.999	19	0.905	20	Y	0.876	20	Y	0.993	4	Y	0.951	Y	0.913	Y	S	0.999	20	Y	1	Y	MTLMSFSFAIIAALVVVHA	19	0.023	0.96	0.053	S	1	19	extr:31.0	extr	YES	4.74	4.67	o	0		no	YES	Pr74356	1e-104	99.5951	Ps131046	8e-79	85.4251				YES
PITG_22731	0.995	27	0.153	28	N	0.23	28	N	0.842	7	N	0.635	Y	0.432	Y	S	0.304	43	N	0.993	Y			0.275	0.872	0.02	S	3	27	extr:18.0, mito:11.0	extr	no	3	2.99	o	0		no	no	Pr78125	2	27.6074	Ps142196	2.2	28.8344				YES
PITG_04047	0.991	22	0.627	27	Y	0.565	23	Y	0.912	21	Y	0.683	Y	0.624	Y	S	0.695	23	Y	0.99	Y	MSIDAPIFSSFLTILVCPFSAA	22	0.043	0.804	0.094	S	2	22	extr:32.0	extr	YES	8.71	8.71	o	0		no	YES	No hit found	NA	0			0				YES
PITG_22727	0.999	21	0.404	23	Y	0.523	23	Y	0.986	14	Y	0.817	Y	0.67	Y	S	0.701	23	Y	0.999	Y	MRSIFYAVLAIAVVARSSTVAA	22	0.312	0.698	0.016	S	4	22	extr:29.5, extr_plas:15.5	extr	YES	19.33	19.33	o4-26i	1	[4-26]	no	YES	Pr72787	9.2	97.1429	Ps141756	0.18	85.7143				YES
PITG_22736	0.993	25	0.681	26	Y	0.656	26	Y	0.992	12	Y	0.787	Y	0.721	Y	S	0.584	26	Y	0.996	Y	MKFLTSFAAKLAFVVAISTPTQALA	25	0.165	0.838	0.03	S	2	25	extr:32.0	extr	YES	5.18	5.18	o	0		no	YES	Pr43241	0.23	95.8904	Ps142957	5.9	83.5616				YES
PITG_04373	0.999	23	0.445	22	Y	0.55	22	Y	0.991	13	Y	0.955	Y	0.752	Y	S	0.436	24	N	0.999	Y	MRVSPILLVGVALTLLTAGSA	21	0.029	0.96	0.03	S	1	21	extr:31.0	extr	YES	17.81	17.81	i5-27o	1	[5-27]	no	YES	Pr86523	0.24	43.9716	Ps109677	1.6	34.7518				YES
PITG_04262	0.999	22	0.86	23	Y	0.718	23	Y	0.917	12	Y	0.754	Y	0.736	Y	S	0.834	23	Y	0.999	Y	MSSRRLVPVAVLALQLFSRANG	22	0.619	0.426	0.014	M	5	28	extr:12.5, extr_plas:11.0, plas:6.5, lyso:4.0, golg:3.0, mito:2.0	extr	no	22.15	0.02	o420-442i	1	[420-442]	YES	no	Pr74317	0	100	Ps131019	0	100	PITG_04262 Pr74317 Ps131019	Pr74317	Ps131019	no
PITG_04208	0.996	19	0.867	20	Y	0.767	20	Y	0.959	4	Y	0.767	Y	0.767	Y	S	0.958	20	Y	0.997	Y	MNLRAFLIAAVASITVANA	19	0.191	0.762	0.044	S	3	19	extr:23.0, mito:4.5, mito_pero:4.0, pero:2.5	extr	YES	0.09	0.09	o	0		no	YES	Pr52440	1e-113	99.1837	Ps131024	4e-94	100				YES
PITG_04440	1	17	0.703	18	Y	0.691	18	Y	0.992	13	Y	0.96	Y	0.826	Y	S	0.609	27	Y	1	Y	MLLYQLLLAAIVALVAS	17	0.027	0.862	0.089	S	2	17	extr:31.0	extr	YES	2.13	2.07	o	0		no	YES	Pr79136	7e-06	42.2222	Ps141843	5.8	12.7778				YES
PITG_04055	0.997	21	0.778	22	Y	0.814	22	Y	0.995	14	Y	0.943	Y	0.879	Y	S	0.9	22	Y	0.998	Y	MRSRFLLLLGISLTYFLSTSA	21	0.122	0.902	0.015	S	2	21	mito:16.0, extr:11.0, E.R.:2.0	mito	no	3.02	3.02	o	0		no	no	Pr82366	5e-07	37.1585	Ps137455	2e-15	77.3224				YES
PITG_04490	0.998	19	0.459	20	Y	0.563	20	Y	0.967	13	Y	0.796	Y	0.679	Y	S	0.297	20	N	0.997	Y	MVRFTPFVALAICSASA	17	0.146	0.792	0.041	S	2	19	extr:26.0, mito:6.0	extr	YES	0.02	0.02	o	0		no	YES	Pr79090	1e-89	100	Ps137658	5e-91	91.791			Ps137658	no
PITG_04145	1	22	0.429	27	Y	0.555	23	Y	0.995	14	Y	0.934	Y	0.744	Y	S	0.447	23	N	1	Y	MRSAFYIFLVVAVLARCSVVAA	22	0.082	0.897	0.021	S	1	22	extr:32.0	extr	YES	16.82	16.82	o	0		no	YES	Pr76315	0.91	44.5312	Ps141756	0.01	43.75				YES
PITG_04290	1	22	0.389	27	Y	0.506	27	Y	0.994	14	Y	0.807	Y	0.656	Y	S	0.429	22	N	1	Y	MRSAFYIVLVVAVLARCSVVAA	22	0.077	0.921	0.027	S	1	26	extr:30.0	extr	YES	38.63	17.83	i5-24o69-91i	2	[69-91]	YES	no	Pr78651	0.47	18.9542	Ps141756	0.0002	37.2549				YES
PITG_04266	0.949	20	0.423	21	Y	0.499	21	Y	0.897	10	Y	0.71	Y	0.604	Y	S	0.805	21	Y	0.939	Y	MRVQYIALVAAIAYLSSIDG	20	0.062	0.846	0.109	S	2	20	extr:20.0, mito:6.5, mito_nucl:5.0, nucl:2.5	extr	YES	10.86	10.86	o	0		no	YES	Pr86191	0.034	26.2821	Ps135621	8e-18	51.9231				YES
PITG_04351	0.998	27	0.92	28	Y	0.887	28	Y	0.986	5	Y	0.943	Y	0.915	Y	S	0.861	28	Y	0.998	Y	MVAVPRLRYTLLLVALAFFTSVVTTSA	27	0.224	0.96	0.004	S	2	27	extr:29.0	extr	YES	18.96	18.96	i9-28o	1	[9-28]	no	YES	Pr94468	1.5	34.2857	Ps127087	7.7	72.381				YES
PITG_04355	0.995	20	0.273	20	N	0.394	20	Y	0.921	9	Y	0.738	Y	0.566	Y	S	0.254	20	N	0.995	Y			0.175	0.719	0.044	S	3	19	extr:27.5, extr_plas:14.5	extr	YES	5.34	5.34	o	0		no	YES	Pr85155	0.15	82.8767	Ps135133	1e-06	94.5205				YES
PITG_04153	0.999	22	0.429	27	Y	0.533	27	Y	0.994	14	Y	0.807	Y	0.67	Y	S	0.452	23	N	0.999	Y	MRSTFYIVLVVAVLARCSVVAA	22	0.081	0.913	0.019	S	1	26	extr:27.0, mito:4.0	extr	YES	18.43	18.43	i5-24o	1	[5-24]	no	YES	Pr74178	0.001	82.0225	Ps141756	4e-08	78.6517				YES
PITG_22737	0.999	25	0.816	26	Y	0.799	26	Y	0.995	13	Y	0.891	Y	0.845	Y	S	0.681	26	Y	1	Y	MKFLTSFAAILAFVVAISTPTQALA	25	0.076	0.934	0.025	S	1	25	extr:32.0	extr	YES	21.27	21.27	o4-26i	1	[4-26]	no	YES	Pr43241	1.5	95.8904	Ps128122	0.53	32.8767				YES
PITG_04086	1	19	0.687	23	Y	0.738	23	Y	0.98	14	Y	0.879	Y	0.808	Y	S	0.785	23	Y	1	Y	MRSILYAVLAFAVLARSSAVAA	22	0.29	0.779	0.01	S	3	22	extr:29.0	extr	YES	10.59	10.59	o	0		no	YES	Pr83806	2.4	41	Ps143795	2	47				YES
PITG_04075	0.996	23	0.729	24	Y	0.711	24	Y	0.983	13	Y	0.811	Y	0.761	Y	S	0.903	24	Y	0.997	Y	MFKRMVVLVFVATAGVIFSHVDA	23	0.133	0.901	0.023	S	2	23	extr:32.0	extr	YES	9.87	9.87	o	0		no	YES	Pr84302	1.1	17.2662	Ps131168	1e-14	100				YES
PITG_04178	1	23	0.611	20	Y	0.69	20	Y	0.992	13	Y	0.932	Y	0.811	Y	S	0.435	24	N	1	Y	MRFTLLLLFTASSALLAWG	19	0.065	0.942	0.026	S	1	19	extr:28.0, pero:2.0	extr	YES	4.12	4.12	o	0		no	YES	Pr82880	0.012	70.7865	Ps157499	2	50.5618				YES
PITG_04071	1	24	0.813	25	Y	0.73	25	Y	0.971	5	Y	0.793	Y	0.762	Y	S	0.714	25	Y	1	Y	MVKVLTVLAAAALVSCTLSSSVSA	24	0.106	0.88	0.032	S	2	24	E.R.:10.5, plas:8.5, extr_plas:8.5, extr:7.5, E.R._golg:6.0, pero:2.0	E.R.	no	8.18	2.02	o	0		no	no	Pr83986	2e-116	98.9362	Ps133860	5e-95	83.7766		Pr83986		no
PITG_22730	0.999	17	0.396	18	Y	0.535	18	Y	0.962	6	Y	0.88	Y	0.708	Y	S	0.598	22	Y	0.999	Y	MRVVSTILLAVSASVLA	17	0.053	0.909	0.054	S	1	17	extr:30.0	extr	YES	0.33	0.33	o	0		no	YES	Pr77765	0.012	92.2581	Ps140196	0.52	63.871				YES
PITG_04386	1	19	0.538	20	Y	0.642	20	Y	0.987	4	Y	0.907	Y	0.774	Y	S	0.51	20	Y	0.999	Y	MKFVQVLVIAAIAIAAANG	19	0.052	0.902	0.079	S	1	19	extr:32.0	extr	YES	23.7	8.59	o	0		no	YES	Pr79432	6.5	9.41176	Ps137667	1	8.82353				YES
PITG_04385	1	19	0.588	20	Y	0.637	20	Y	0.989	13	Y	0.864	Y	0.751	Y	S	0.188	59	N	1	Y	MKVFQLLAIAALAVAAVNG	19	0.146	0.822	0.04	S	2	19	extr:31.0	extr	YES	7.13	3.05	o	0		no	YES	No hit found	NA	0			0				YES
PITG_04329	1	21	0.864	22	Y	0.872	22	Y	0.997	13	Y	0.962	Y	0.917	Y	S	0.811	22	Y	1	Y	MRWLTWAILSTLILISATTEA	21	0.018	0.959	0.06	S	1	21	extr:29.0	extr	YES	4.09	4.08	o	0		no	YES	Pr81911	0.012	97.0874	Ps143254	2e-07	100				YES
PITG_04248	0.997	19	0.814	20	Y	0.821	20	Y	0.98	4	Y	0.91	Y	0.866	Y	S	0.997	20	Y	0.998	Y	MNLRAFVIATIATLVVVHA	19	0.043	0.928	0.05	S	1	19	extr:29.0	extr	YES	8.53	8.24	o	0		no	YES	Pr74356	4e-107	100	Ps131046	1e-78	85.7143		Pr74356	Ps131046	no
PITG_04379	0.998	19	0.439	20	Y	0.448	20	Y	0.976	12	Y	0.737	Y	0.592	Y	S	0.626	20	Y	0.998	Y			0.044	0.877	0.127	S	2	19	extr:16.0, mito:10.0, extr_plas:10.0, plas:2.0	extr	YES	10.2	0.57	o	0		no	YES	Pr83472	0.011	20.3046	Ps133825	0.21	20.3046				YES
PITG_04081	1	21	0.409	22	Y	0.577	22	Y	0.972	14	Y	0.891	Y	0.734	Y	S	0.513	22	Y	1	Y	MRSIFYVALAFAILCRSSASA	21	0.181	0.812	0.02	S	2	21	extr:31.0	extr	YES	2.41	2.41	o	0		no	YES	Pr83196	0.86	28.5714	Ps141756	0.0005	49.5238				YES
PITG_04077	0.99	23	0.948	24	Y	0.731	24	Y	0.946	13	Y	0.658	Y	0.694	Y	S	0.964	24	Y	0.992	Y	MTKADTLIAVAVVALIATHNVNA	23	0.029	0.87	0.136	S	2	23	extr:32.0	extr	YES	13.66	13.53	i7-26o	1	[7-26]	no	YES	Pr74236	4e-69	95.2586	Ps131166	2e-65	74.1379	PITG_04077 Pr74236 Ps131166	Pr74236	Ps131166	no
PITG_04124	0.999	22	0.841	23	Y	0.804	23	Y	0.988	5	Y	0.936	Y	0.87	Y	S	0.723	23	Y	0.999	Y	MVFSSSLCVAVAMATLVVGADA	22	0.021	0.968	0.056	S	1	22	extr:27.0, lyso:3.0	extr	YES	12.64	11.91	o	0		no	YES	Pr74256	1e-112	98.8679	Ps131140	1e-106	94.717				YES
PITG_04063	0.996	22	0.893	23	Y	0.802	23	Y	0.971	1	Y	0.812	Y	0.807	Y	S	0.864	23	Y	0.996	Y	MRHVAFLLAVLAYLKNLDVASA	22	0.047	0.855	0.097	S	2	22	extr:21.0, mito:4.0, cyto:3.5, E.R.:3.0	extr	YES	0.31	0.31	o	0		no	YES	Pr78053	5e-37	81.3505	Ps139201	2e-49	70.7395				YES
PITG_04196	0.999	23	0.57	25	Y	0.682	25	Y	0.996	13	Y	0.907	Y	0.794	Y	S	0.855	24	Y	0.999	Y	MRWLIWTAVSTLVMLLAMTEVSAS	24	0.042	0.91	0.043	S	1	24	extr:31.0	extr	YES	11.99	11.99	o	0		no	YES	Pr81911	0.012	100	Ps143254	9e-15	100				YES
PITG_22741	0.998	17	0.671	18	Y	0.693	18	Y	0.946	2	Y	0.814	Y	0.754	Y	S	0.949	18	Y	0.999	Y	MKSTAIVAVALVATTNA	17	0.049	0.92	0.146	S	2	17	extr:31.0	extr	YES	0.3	0.29	o	0		no	YES	Pr71093	4e-23	54.7945	Ps108533	9e-23	69.1781				YES
PITG_22723	0.986	28	0.555	29	Y	0.673	29	Y	0.964	25	Y	0.816	Y	0.744	Y	S	0.873	29	Y	0.984	Y	MPSPIQIPRSCYPVLLVTAILLFRSASA	28	0.029	0.916	0.053	S	1	28	extr:29.5, extr_plas:15.5	extr	YES	2.48	2.48	o	0		no	YES	Pr79307	0.24	46.4865	Ps136877	0.0007	50.2703				YES
PITG_04324	0.998	28	0.897	29	Y	0.787	29	Y	0.954	11	Y	0.802	Y	0.794	Y	S	0.982	29	Y	0.998	Y	MARIKRKSFFFSSLVTVFNCLLFSTTHG	28	0.25	0.767	0.012	S	3	28	extr:15.0, mito:10.0, cyto_mito:7.3, cyto_nucl:3.7, nucl:3.5	extr	YES	6.97	6.96	o	0		no	YES	Pr74374	0	100	Ps133889	6e-161	100	PITG_04324 Pr74374 Ps133889	Pr74374	Ps133889	no
PITG_04321	1	21	0.661	22	Y	0.665	22	Y	0.985	3	Y	0.808	Y	0.736	Y	S	0.926	22	Y	1	Y	MAKFFAFAAAIAATAFGSSNA	21	0.066	0.827	0.108	S	2	21	extr:26.0, mito:3.0	extr	YES	4.22	3.86	o	0		no	YES	Pr83002	2e-128	92.691	Ps155486	1e-129	92.691	PITG_04321 Pr83002 Ps155486	Pr83002	Ps155486	no
PITG_22742	0.998	20	0.318	21	N	0.459	21	Y	0.986	1	Y	0.807	Y	0.633	Y	S	0.654	21	Y	0.998	Y			0.106	0.831	0.052	S	2	20	extr:25.0, golg:5.0	extr	YES	12.23	12.17	o	0		no	YES	No hit found	NA	0			0				YES
PITG_22725	0.998	19	0.564	21	Y	0.648	21	Y	0.927	12	Y	0.795	Y	0.722	Y	S	0.372	22	N	0.998	Y	MRSTFYVALAFAIVTRSSAS	20	0.14	0.788	0.04	S	2	20	extr:23.0, mito:7.0	extr	YES	0.07	0.07	o	0		no	YES	Pr79792	2.5	40	Ps141756	0.006	57.7778				YES
PITG_04255	1	22	0.763	23	Y	0.795	23	Y	0.991	13	Y	0.929	Y	0.862	Y	S	0.821	23	Y	1	Y	MLGPFTLSALVGLLLASQEAFA	22	0.077	0.889	0.035	S	1	22	extr:26.0, lyso:4.0	extr	YES	0.05	0.05	o	0		no	YES	Pr52439	0	97.5926	Ps108522	0	100				YES
PITG_04202	1	19	0.923	20	Y	0.859	20	Y	0.989	2	Y	0.938	Y	0.899	Y	S	0.714	20	Y	1	Y	MKVLIVFAAVATLLMPVQC	19	0.027	0.954	0.067	S	1	19	extr:31.0	extr	YES	16.49	16.49	o	0		no	YES	Pr83868	2.5	78.7234	Ps128038	3e-23	100				YES
PITG_04114	1	20	0.946	21	Y	0.907	21	Y	0.992	2	Y	0.953	Y	0.93	Y	S	0.985	21	Y	1	Y	MTSLRLLVVLFLLAVTKIQA	20	0.189	0.768	0.02	S	3	20	extr:31.0	extr	YES	0.24	0.24	o	0		no	YES	Pr74242	8e-24	40.7692	Ps131160	2e-20	40.7692	PITG_04114 Pr74242 Ps131160	Pr74242	Ps131160	no
PITG_04164	0.995	18	0.316	19	N	0.489	19	Y	0.977	13	Y	0.83	Y	0.66	Y	S	0.41	20	N	0.995	Y	MRLSVILLLSESTALVAS	18	0.065	0.765	0.142	S	2	18	extr:31.0	extr	YES	0.18	0.18	o	0		no	YES	Pr82880	3e-12	100	Ps130530	2e-11	100				YES
PITG_22735	0.993	25	0.681	26	Y	0.656	26	Y	0.992	12	Y	0.787	Y	0.721	Y	S	0.584	26	Y	0.996	Y	MKFLTSFAAKLAFVVAISTPTQALA	25	0.165	0.838	0.03	S	2	25	extr:32.0	extr	YES	5.18	5.18	o	0		no	YES	Pr43241	0.23	95.8904	Ps142957	5.9	83.5616				YES
PITG_04331	1	24	0.838	25	Y	0.73	25	Y	0.988	2	Y	0.787	Y	0.759	Y	S	0.76	25	Y	1	Y	MLVFRFLLLAVTAAFSSSSGAVQA	24	0.36	0.786	0.011	S	3	24	extr:30.0	extr	YES	0.51	0.5	o	0		no	YES	Pr74393	5e-11	86.9281	Ps130914	0.17	77.1242				YES
PITG_04213	1	22	0.873	20	Y	0.787	20	Y	0.991	13	Y	0.947	Y	0.867	Y	S	0.944	20	Y	0.999	Y	MKVLIVFAAVATLLMPVHG	19	0.042	0.933	0.05	S	1	19	extr:32.0	extr	YES	10.04	10.04	o	0		no	YES	Pr72651	0.026	98.9899	Ps128038	9e-25	100			Ps128038	no
PITG_04263	1	19	0.947	20	Y	0.873	20	Y	0.991	5	Y	0.936	Y	0.905	Y	S	0.771	20	Y	1	Y	MLRLFTFFVFLAIYARAVA	19	0.063	0.943	0.03	S	1	19	extr:18.5, extr_plas:10.0, lyso:5.0, E.R.:3.0, golg:3.0	extr	YES	3.11	3.05	o	0		no	YES	Pr76527	8e-90	89.9838	Ps137887	5e-83	89.8223				YES
PITG_04314	1	22	0.826	23	Y	0.819	23	Y	0.985	13	Y	0.892	Y	0.856	Y	S	0.896	23	Y	1	Y	MHSSLLWLGAVVALLAVNNVTA	22	0.029	0.935	0.067	S	1	22	extr:30.0	extr	YES	11.45	11.45	o	0		no	YES	Pr80081	1.8	25.974	Ps127875	0.06	80.5195				YES
PITG_04449	0.999	19	0.84	20	Y	0.72	20	Y	0.878	6	Y	0.689	Y	0.704	Y	S	0.785	20	Y	0.999	Y	MNPLTVATIALATVATAAA	19	0.052	0.903	0.094	S	1	19	extr:30.0	extr	YES	10.62	0.13	o	0		no	YES	Pr79131	4e-33	33.7838	Ps137720	5e-37	34.6847	PITG_04449 Pr79131 Ps137720	Pr79131	Ps137720	no
PITG_22740	0.999	29	0.95	30	Y	0.904	30	Y	0.986	21	Y	0.902	Y	0.903	Y	S	0.962	30	Y	0.999	Y	MASKFVPIRFAHYGLLLAAVALLITVSRA	29	0.15	0.86	0.016	S	2	29	extr:15.0, E.R.:10.0, golg:4.0	extr	YES	18.74	18.71	i5-27o	1	[5-27]	no	YES	Pr85872	2e-89	83.8261	Ps140196	6e-80	97.0435				YES
PITG_22722	0.995	22	0.904	23	Y	0.762	23	Y	0.969	1	Y	0.745	Y	0.753	Y	S	0.929	23	Y	0.993	Y	MRHVAFLLVTLAYLKNVDVASA	22	0.069	0.809	0.108	S	2	22	extr:15.0, cyto:9.5, mito:6.0, cyto_nucl:5.5	extr	YES	0.21	0.21	o	0		no	YES	Pr74231	2e-35	100	Ps139201	9e-49	70.7395				YES
PITG_04194	0.999	22	0.659	23	Y	0.644	23	Y	0.936	14	Y	0.721	Y	0.683	Y	S	0.676	23	Y	0.999	Y	MRSIFYVALAVAVSARSSVVAA	22	0.439	0.628	0.019	S	5	22	extr:25.5, extr_plas:13.5, mito:4.0	extr	YES	1.03	1.03	o	0		no	YES	Pr74650	5.5	26.1682	Ps156523	3.4	25.2336				YES
PITG_04203	0.998	18	0.175	20	N	0.342	20	Y	0.969	2	Y	0.803	Y	0.572	Y	S	0.508	25	Y	0.998	Y			0.159	0.8	0.076	S	2	19	extr:25.0, mito:4.0	extr	YES	3.68	3.68	o	0		no	YES	Pr87092	0.002	91.7197	Ps128394	3e-08	77.707				YES
PITG_22734	0.999	19	0.752	20	Y	0.765	20	Y	0.97	4	Y	0.855	Y	0.81	Y	S	0.953	20	Y	0.999	Y	MNLRAFLIAAVASLAVANA	19	0.188	0.824	0.031	S	2	19	extr:32.0	extr	YES	0.18	0.17	o	0		no	YES	Pr52440	3e-72	100	Ps131024	2e-66	88.0952				YES
PITG_04350	0.998	21	0.838	22	Y	0.785	22	Y	0.995	13	Y	0.922	Y	0.853	Y	S	0.847	22	Y	0.999	Y	MRLGILSVATILASVVGVSLA	21	0.112	0.882	0.019	S	2	21	extr:22.0, E.R.:7.0	extr	YES	3.54	3.54	o	0		no	YES	Pr82368	2e-36	80.5732	Ps139216	3e-26	70.0637		Pr82368		no
PITG_04123	1	19	0.74	20	Y	0.753	20	Y	0.989	13	Y	0.918	Y	0.836	Y	S	0.972	20	Y	1	Y	MVWRVCTLAAAVAVSVAHA	19	0.077	0.94	0.032	S	1	19	extr:25.0, pero:3.0, E.R.:2.0	extr	YES	2.26	1.47	o	0		no	YES	Pr74255	3e-137	90.7801	Ps131141	2e-139	84.87	PITG_04123 Pr74255 Ps131141	Pr74255	Ps131141	no
PITG_04135	0.998	22	0.843	23	Y	0.72	23	Y	0.983	5	Y	0.77	Y	0.745	Y	S	0.76	23	Y	0.998	Y	MVAWQSLAVIAAASTLAIGADA	22	0.069	0.901	0.103	S	2	22	extr:26.0, lyso:3.0, cyto:1.5	extr	YES	5.25	0.53	o	0		no	YES	Pr74264	2e-143	98.9547	Ps131083	2e-150	100	PITG_04135 Pr74264 Ps131083	Pr74264	Ps131083	no
PITG_04282	0.998	21	0.879	22	Y	0.883	22	Y	0.986	13	Y	0.915	Y	0.899	Y	S	0.933	22	Y	0.997	Y	MHQRNLLVFLVVAFAACVAVA	21	0.024	0.914	0.075	S	1	21	extr:32.0	extr	YES	5.62	5.62	o	0		no	YES	Pr74342	0.029	74.3902	Ps133926	2e-10	82.3171				YES
PITG_04353	0.999	21	0.557	22	Y	0.66	22	Y	0.99	13	Y	0.932	Y	0.796	Y	S	0.712	22	Y	0.999	Y	MRLVILSVATILASVVGVSLA	21	0.113	0.895	0.016	S	2	21	extr:19.0, E.R.:10.0	extr	YES	6.16	6.16	o	0		no	YES	Pr82368	5e-38	82.3718	Ps139205	2e-28	87.1795				YES
PITG_04148	1	23	0.53	26	Y	0.633	26	Y	0.984	14	Y	0.848	Y	0.741	Y	S	0.563	23	Y	1	Y	MRSTYALLFTATILLACSDVLS	22	0.018	0.938	0.091	S	1	25	extr:22.5, extr_plas:13.0, pero:4.0, plas:2.5	extr	YES	15.3	15.3	o	0		no	YES	Pr76339	0.0001	100	Ps138575	0.2	35.4167				YES
PITG_04388	1	17	0.415	24	Y	0.537	18	Y	0.968	4	Y	0.918	Y	0.727	Y	S	0.3	24	N	0.999	Y			0.12	0.791	0.042	S	2	17	extr:28.0, E.R.:3.0	extr	YES	0.21	0.21	o	0		no	YES	Pr86544	2e-28	78.3607	Ps133810	3e-50	87.541				YES
PITG_04049	0.998	23	0.521	24	Y	0.556	24	Y	0.972	1	Y	0.744	Y	0.65	Y	S	0.472	20	N	0.997	Y			0.026	0.826	0.19	S	2	23	extr:31.0	extr	YES	0.28	0.27	o	0		no	YES	Pr81509	0.009	77.0701	Ps141862	0.007	40.7643				YES
PITG_04339	0.999	23	0.515	24	Y	0.646	24	Y	0.987	13	Y	0.901	Y	0.774	Y	S	0.6	24	Y	0.999	Y	MRCHYFVLLAVAAFLAGANVAVA	23	0.068	0.922	0.027	S	1	23	extr:31.0	extr	YES	20.62	20.62	i5-27o	1	[5-27]	no	YES	Pr82367	1e-09	50	Ps133875	1e-10	88.3333				YES
PITG_04125	0.985	23	0.607	24	Y	0.645	24	Y	0.943	14	Y	0.781	Y	0.713	Y	S	0.772	24	Y	0.99	Y	MVCATYKTTFAMMAALAISSADA	23	0.04	0.896	0.079	S	1	23	extr:17.0, mito:5.0, pero:4.0, cyto:2.5, cyto_nucl:2.5, lyso:2.0	extr	YES	1.32	1.32	o	0		no	YES	Pr74257	5e-139	100	Ps131139	2e-140	100		Pr74257		no
PITG_04279	0.966	27	0.752	28	Y	0.48	28	Y	0.925	12	Y	0.555	Y	0.518	Y	S	0.585	28	Y	0.928	Y	MRFSYITSVTAVVFLTSGEFVAPSVNA	27	0.049	0.886	0.076	S	1	27	extr:25.0, mito:3.0, cyto_nucl:2.0	extr	YES	1.87	1.87	o	0		no	YES	Pr84626	1e-09	100	Ps136207	0.11	100				YES
PITG_04300	1	20	0.595	21	Y	0.686	21	Y	0.994	13	Y	0.94	Y	0.813	Y	S	0.436	21	N	1	Y			0.093	0.849	0.027	S	2	20	extr:26.0, E.R.:4.0	extr	YES	22.63	22.58	i5-27o	1	[5-27]	no	YES	Pr82367	6e-13	54.6667	Ps139215	2e-12	67.1111				YES
PITG_22739	1	23	0.758	24	Y	0.743	24	Y	0.985	13	Y	0.849	Y	0.796	Y	S	0.517	22	Y	1	Y	MKLAAFLVTASLVTLGAWARAEA	23	0.233	0.872	0.016	S	2	23	extr:32.0	extr	YES	7.76	7.76	o	0		no	YES	Pr44966	7e-05	54.321	Ps135181	6e-05	70.3704				YES
PITG_04169	0.997	19	0.602	20	Y	0.699	20	Y	0.981	13	Y	0.918	Y	0.808	Y	S	0.709	20	Y	0.995	Y	MRLTYFLLFIASTAFLASG	19	0.233	0.825	0.015	S	3	19	extr:26.5, extr_plas:14.0, mito:4.0	extr	YES	16.12	16.11	o	0		no	YES	Pr82880	4e-12	92.5	Ps130530	1e-10	100				YES
PITG_04367	0.971	20	0.877	21	Y	0.83	21	Y	0.925	10	Y	0.823	Y	0.826	Y	S	0.856	21	Y	0.969	Y	MPNSAFVVFVILDFLNVLTA	20	0.028	0.914	0.085	S	1	20	E.R.:18.0, extr:8.0, plas:2.0, pero:2.0	E.R.	no	35.94	14.87	o5-24i159-181o	2	[159-181]	YES	no	Pr83465	5e-15	54.8913	Ps140592	3e-11	60.3261				YES
PITG_04090	1	19	0.626	23	Y	0.693	23	Y	0.983	12	Y	0.849	Y	0.771	Y	S	0.787	23	Y	1	Y	MRSFLYGVLAFAVLARSSAVAA	22	0.374	0.702	0.01	S	4	22	extr:22.0, mito:4.5, mito_pero:4.0, pero:2.5	extr	YES	7.24	7.24	o	0		no	YES	Pr79133	1.1	67	Ps142748	1.5	71				YES
PITG_04253	1	19	0.729	20	Y	0.758	20	Y	0.99	4	Y	0.953	Y	0.856	Y	S	0.959	20	Y	1	Y	MTLCLLFFGVFLLMVPVHS	19	0.021	0.953	0.056	S	1	19	extr:32.0	extr	YES	12.49	12.44	o	0		no	YES	Pr74343	3e-49	84.6154	Ps131034	1e-49	77.9487				YES
PITG_04381	0.999	22	0.335	23	Y	0.495	23	Y	0.993	2	Y	0.838	Y	0.666	Y	S	0.696	23	Y	0.999	Y			0.069	0.92	0.053	S	1	22	extr:27.0, plas:4.0	extr	YES	20.18	10.09	o	0		no	YES	Pr83473	4e-59	93.0348	Ps133822	4e-59	94.0299	PITG_04381 Pr83473 Ps133822	Pr83473	Ps133822	no
PITG_04450	0.998	24	0.831	25	Y	0.837	25	Y	0.993	16	Y	0.955	Y	0.896	Y	S	0.92	25	Y	0.998	Y	MPPPFRAFIAFSLVTLAILLPATA	24	0.036	0.96	0.023	S	1	24	plas:27.0, E.R.:5.0	plas	no	156.37	5.97	o262-284i291-308o328-350i423-445o484-506i513-530o545-567i	7	[545-567]	YES	no	Pr79130	0	100	Ps137719	0	100	PITG_04450 Pr79130 Ps137719	Pr79130	Ps137719	no
PITG_04182	0.976	19	0.205	24	N	0.318	24	N	0.973	12	Y	0.709	Y	0.513	Y	S	0.652	24	Y	0.979	Y			0.123	0.765	0.121	S	2	23	extr:16.0, cyto_nucl:6.5, cyto:5.0, nucl:4.0, pero:4.0	extr	no	2.25	2.25	o	0		no	no	Pr78050	2e-05	73.7288	Ps145414	2e-07	85.5932				YES
PITG_04404	0.997	22	0.355	23	Y	0.489	23	Y	0.988	5	Y	0.852	Y	0.671	Y	S	0.561	23	Y	0.998	Y	MLTGAAFASAATLLAFALRIYA	22	0.241	0.762	0.033	S	3	22	extr:29.0	extr	YES	5.72	5.72	o	0		no	YES	Pr85794	4e-71	81.2207	Ps133780	1e-37	61.5023		Pr85794	Ps133812	no
PITG_04474	0.981	18	0.688	19	Y	0.573	19	Y	0.899	12	Y	0.606	Y	0.589	Y	S	0.89	19	Y	0.981	Y	MSGVCSLVATFVVPGVGG	18	0.032	0.847	0.26	S	3	18	extr:10.0, plas:5.0, E.R._mito:4.8, nucl:4.0, E.R.:4.0, mito_pero:3.7, mito:3.5, pero:2.5	extr	YES	17.03	17.03	o	0		no	YES	Pr79124	1e-129	100	Ps137694	2e-130	100				YES
PITG_04325	1	19	0.902	20	Y	0.857	20	Y	0.978	3	Y	0.907	Y	0.882	Y	S	0.523	20	Y	1	Y	MKLFLPFVALVAVSTLSAA	19	0.03	0.939	0.074	S	1	19	extr:28.0, E.R.:3.0	extr	YES	0.13	0.12	o	0		no	YES	Pr74392	1e-154	91.7143	Ps133883	2e-158	92.5714	PITG_04325 Pr74392 Ps133883	Pr74392	Ps133883	no
PITG_22726	0.988	23	0.675	24	Y	0.694	24	Y	0.943	12	Y	0.807	Y	0.751	Y	S	0.771	24	Y	0.986	Y	MRVNARGYLLIACVMAMYSVSNA	23	0.13	0.761	0.045	S	2	23	extr:30.0	extr	YES	5.05	5.05	o	0		no	YES	Pr80585	0.5	92	Ps111409	1.5	80				YES
PITG_23102	0.975	25	0.403	24	Y	0.467	24	Y	0.915	12	Y	0.662	Y	0.565	Y	S	0.366	25	N	0.971	Y			0.114	0.583	0.11	S	3	23	extr:21.0, plas:9.0	extr	YES	44.96	2.15	i99-121o131-153i	2	[131-153]	YES	no	Pr85300	3.4	27.1889	Ps133121	3.6	10.1382				YES
PITG_17162	0.997	16	0.715	17	Y	0.586	17	Y	0.988	13	Y	0.932	Y	0.759	Y	S	0.886	17	Y	0.998	Y	MLLATVVVGLIGSSLA	16	0.025	0.971	0.096	S	1	16	extr:19.5, extr_plas:12.5, plas:4.5, cyto:2.5, cyto_pero:2.5, E.R.:2.0	extr	YES	12.18	11.68	o	0		no	YES	No hit found	NA	0	Ps127817	0	79.1629			Ps127817	no
PITG_17199	0.97	15	0.339	23	Y	0.317	23	N	0.851	13	N	0.468	N	0.393	N	S	0.484	16	N	0.977	Y			0.086	0.685	0.378	S	4	22	E.R.:12.0, plas:8.0, pero:7.0, extr:5.0	E.R.	no	0.22	0.18	o	0		no	no	Pr45799	3e-111	84.0263	Ps108741	2e-122	100			Ps108883	no
PITG_17172	0.902	28	0.235	29	N	0.21	29	N	0.795	12	N	0.362	N	0.286	N	S	0.454	29	N	0.875	Y			0.358	0.147	0.293	M	5	7	mito:18.0, cyto:12.0, cyto_nucl:7.5	mito	no	0.09	0.07	o	0		no	no	Pr71455	1e-130	99.6403	Ps108938	7e-122	100	PITG_17172 Pr71455 Ps108938	Pr71455	Ps108938	no
PITG_17189	0.97	15	0.339	23	Y	0.326	23	N	0.862	2	N	0.503	Y	0.414	N	S	0.484	16	N	0.977	Y			0.079	0.675	0.418	S	4	22	extr:21.0, E.R.:9.0	extr	no	0.18	0.17	o	0		no	no	Pr87812	1e-31	97.3545	Ps145439	3e-28	75.6614			Ps134605	no
PITG_17217	1	21	0.929	22	Y	0.899	22	Y	0.984	3	Y	0.938	Y	0.919	Y	S	0.958	22	Y	1	Y	MRVLLWVLIATLAIFVSSCEA	21	0.05	0.891	0.041	S	1	21	extr:31.0	extr	YES	17.11	17.11	o	0		no	YES	Pr81911	0.0001	96.6667	Ps139437	0.0009	95.5556				YES
PITG_17185	0.97	15	0.339	23	Y	0.323	23	N	0.857	13	N	0.493	Y	0.408	N	S	0.484	16	N	0.977	Y			0.08	0.674	0.418	S	4	22	E.R.:21.0, extr:5.0, plas:2.0, cyto:1.0	E.R.	no	0.19	0.19	o	0		no	no	Pr82635	1e-123	91.4216	Ps144670	6e-49	99.2647				YES
PITG_17176	0.97	15	0.339	23	Y	0.318	23	N	0.855	13	N	0.479	N	0.399	N	S	0.484	16	N	0.977	Y			0.082	0.691	0.423	S	4	22	E.R.:18.0, extr:7.0, lyso:3.0, plas:2.0	E.R.	no	4.33	0.21	o	0		no	no	Pr85672	3e-22	20.5128	Ps143716	4e-87	44.6154				YES
PITG_17207	0.999	23	0.416	22	Y	0.55	22	Y	0.978	12	Y	0.92	Y	0.735	Y	S	0.357	22	N	0.999	Y			0.07	0.892	0.032	S	1	21	extr:24.0, pero:2.5, mito_pero:2.0, golg:1.5, E.R._golg:1.5	extr	YES	3.43	3.43	o	0		no	YES	Pr87411	0	100	Ps142501	2e-124	49.177				YES
PITG_17214	1	21	0.929	22	Y	0.9	22	Y	0.984	3	Y	0.939	Y	0.919	Y	S	0.958	22	Y	1	Y	MRVLLWVLIATLAIFVSSCEA	21	0.056	0.82	0.045	S	2	21	extr:31.0	extr	YES	15.33	15.33	o	0		no	YES	Pr81911	6e-05	80.8917	Ps139437	0.0003	64.9682				YES
PITG_17141	0.978	29	0.546	30	Y	0.631	30	Y	0.993	12	Y	0.901	Y	0.766	Y	S	0.704	30	Y	0.984	Y	MALSPLQLRRSCSLLAGVLLMLGVGSTYA	29	0.325	0.83	0.006	S	3	29	plas:29.0	plas	no	261.57	36.12	i13-35o45-67i74-96o106-128i140-162o172-194i235-257o267-286i299-319o324-346i359-381o403-425i	12	[403-425]	YES	no	Pr76853	0	100	Ps136318	0	98.1859		Pr76853		no
PITG_17073	0.979	19	0.318	20	N	0.407	20	Y	0.982	13	Y	0.933	Y	0.67	Y	S	0.605	27	Y	0.962	Y			0.035	0.967	0.027	S	1	19	E.R.:10.5, extr:10.0, E.R._golg:8.0, lyso:7.0, golg:4.5	E.R.	no	16.9	15.45	i7-29o	1	[7-29]	no	no	Pr79820	1e-107	59.2965	Ps155638	1e-153	54.2714	PITG_17073 Pr79820 Ps155638	Pr79820	Ps155638	no
PITG_17218	0.994	22	0.813	23	Y	0.742	23	Y	0.956	1	Y	0.768	Y	0.755	Y	S	0.728	23	Y	0.993	Y	MRHVAFLLAALVHLKNLDVASA	22	0.065	0.784	0.105	S	2	22	extr:20.0, cyto:5.5, mito:5.0, cyto_nucl:3.5	extr	YES	0.04	0.04	o	0		no	YES	Pr78053	7e-40	81.3505	Ps139201	5e-53	70.7395				YES
PITG_17142	0.942	28	0.515	30	Y	0.595	30	Y	0.929	25	Y	0.7	Y	0.647	Y	S	0.379	30	N	0.917	Y	MTPASCSWDQCRRLASVLAGLLLMGSVGSNHS	32	0.298	0.617	0.047	S	4	29	plas:29.0	plas	no	259.73	33.71	i13-35o50-72i79-101o111-133i145-164o174-195i261-283o298-320i327-346o351-373i386-408o428-450i	12	[428-450]	YES	no	Pr76853	0	99.7821	Ps136318	0	98.9107			Ps136318	no
PITG_16663	0.999	22	0.809	25	Y	0.813	25	Y	0.992	13	Y	0.897	Y	0.855	Y	S	0.533	25	Y	1	Y	MGLMHRVLLLATFALLCMHAKA	22	0.083	0.915	0.024	S	1	24	extr:28.0, E.R.:3.0	extr	YES	0.83	0.83	o	0		no	YES	Pr77945	1e-11	75.4808	Ps133675	4e-12	65.3846				YES
PITG_16737	1	24	0.753	25	Y	0.801	25	Y	0.997	15	Y	0.953	Y	0.877	Y	S	0.925	25	Y	0.999	Y	MMKSLYAVNLVLLLLLAFFAPAPA	24	0.036	0.917	0.043	S	1	24	extr:32.0	extr	YES	19.19	19.12	i5-24o	1	[5-24]	no	YES	Pr76309	2e-51	79.7521	Ps131119	1e-41	78.9256				YES
PITG_16694	0.917	14	0.211	23	N	0.347	20	Y	0.968	13	Y	0.726	Y	0.536	Y	S	0.33	18	N	0.899	Y			0.023	0.934	0.139	S	2	19	extr:25.0, lyso:5.0	extr	YES	0.07	0.06	o	0		no	YES	Pr79357	0	100	Ps129615	0	100	PITG_16694 Pr49991 Ps142626	Pr49991		no
PITG_16685	0.973	25	0.407	26	Y	0.532	25	Y	0.989	1	Y	0.858	Y	0.695	Y	S	0.631	26	Y	0.844	Y	MPVALLMVAIVLYFFRFIYE	20	0.013	0.962	0.069	S	1	24	plas:29.0	plas	no	224.79	36.19	o4-26i45-67o77-99i106-128o148-170i194-216o248-270i291-308o318-337i349-371o376-395i	11	[376-395]	YES	no	Pr86495	0	100	Ps158388	0	100				YES
PITG_16664	0.999	31	0.77	32	Y	0.812	32	Y	0.998	18	Y	0.914	Y	0.863	Y	S	0.934	32	Y	0.999	Y	MSPTQKKCVVALRVWLLLAWAVVISLSSVQA	31	0.024	0.988	0.016	S	1	31	extr:31.0	extr	YES	27.54	26.58	i9-31o46-63i	2	[46-63]	YES	no	Pr81224	1e-23	63.2653	Ps143539	5e-23	63.2653	PITG_16664 Pr81224 Ps143539	Pr81224	Ps143539	no
PITG_16752	0.997	23	0.505	24	Y	0.594	24	Y	0.982	13	Y	0.755	Y	0.675	Y	S	0.699	24	Y	0.998	Y	MHSKFVAIVGLCVAASILHATDA	23	0.085	0.828	0.057	S	2	23	extr:31.0	extr	YES	11.46	11.45	o	0		no	YES	Pr78103	8e-08	30.9013	Ps130870	4e-07	33.0472				YES
PITG_23091	1	19	0.622	20	Y	0.684	20	Y	0.981	7	Y	0.878	Y	0.781	Y	S	0.865	20	Y	1	Y	MALRTLGFFAAALTSAALA	19	0.31	0.611	0.028	S	4	19	extr:13.5, extr_plas:12.0, plas:7.5, lyso:3.0, cyto_mito:3.0, cyto:2.5, mito:2.5	extr	YES	0.36	0.32	o	0		no	YES	Pr81213	2e-167	97.723	Ps141738	5e-160	95.0664				YES
PITG_16708	0.987	22	0.713	23	Y	0.69	23	Y	0.907	4	Y	0.749	Y	0.72	Y	S	0.582	23	Y	0.985	Y	MHIMYLTAVAFTVSILSSDASA	22	0.083	0.83	0.073	S	2	22	extr:29.0	extr	YES	0.47	0.47	o	0		no	YES	Pr85942	4e-20	63.0303	Ps141437	1e-19	98.7879				YES
PITG_16718	0.976	19	0.45	20	Y	0.612	20	Y	0.978	3	Y	0.928	Y	0.77	Y	S	0.603	19	Y	0.982	Y	MASWVPWTLMLALLPTSAT	19	0.012	0.986	0.062	S	1	19	extr:25.0, nucl:3.0, lyso:2.0	extr	YES	26.06	9.78	o56-78i	1	[56-78]	YES	no	Pr93949	1e-42	94.5312	Ps156986	6e-41	93.75				YES
PITG_16705	0.998	20	0.621	24	Y	0.653	24	Y	0.966	3	Y	0.8	Y	0.727	Y	S	0.616	21	Y	0.998	Y	MHLFFLTAVAFVITSVSVDASVA	23	0.029	0.93	0.092	S	1	23	extr:20.0, E.R.:9.0	extr	YES	0.67	0.66	o	0		no	YES	Pr85942	2e-123	89.528	Ps141437	5e-118	90.2655	PITG_16705 Pr85942 Ps141437	Pr85942	Ps141437	no
PITG_23090	1	23	0.798	24	Y	0.822	24	Y	0.999	13	Y	0.948	Y	0.885	Y	S	0.922	24	Y	1	Y	MRFLTAWISLLLLATLKFARVAA	23	0.124	0.937	0.011	S	1	23	extr:15.0, lyso:6.0, E.R.:4.0, golg:4.0	extr	YES	0.32	0.28	o	0		no	YES	Pr81229	6e-151	43.6963	Ps135334	5e-106	42.6934				YES
PITG_16738	0.992	23	0.775	24	Y	0.809	24	Y	0.995	14	Y	0.932	Y	0.871	Y	S	0.932	24	Y	0.992	Y	MKYPYAVCLVFLLLFAYFAPVPA	23	0.043	0.893	0.042	S	1	23	extr:27.0, lyso:3.0	extr	YES	19.39	18.96	i5-24o	1	[5-24]	no	YES	Pr86600	5e-60	100	Ps131119	1e-46	96.281				YES
PITG_16726	0.998	23	0.71	24	Y	0.711	24	Y	0.969	5	Y	0.813	Y	0.762	Y	S	0.623	24	Y	0.999	Y	MHLFSLTAVAFVIASLSVDASVA	23	0.03	0.914	0.102	S	1	23	extr:20.0, E.R.:8.0, pero:2.0	extr	YES	0.37	0.37	o	0		no	YES	Pr85942	5e-80	86.0236	Ps141437	2e-76	87.4016				YES
PITG_23092	1	19	0.64	26	Y	0.67	20	Y	0.971	7	Y	0.894	Y	0.782	Y	S	0.41	22	N	1	Y	MRPISLVLLAASISAICSA	19	0.036	0.946	0.053	S	1	19	extr:29.0	extr	YES	1.79	1.79	o	0		no	YES	Pr81182	0.27	54.6512	Ps141038	0.28	43.6047				YES
PITG_23106	0.987	19	0.223	20	N	0.352	20	Y	0.905	13	Y	0.649	Y	0.501	Y	S	0.958	20	Y	0.984	Y	MVNVLSLTLAQLAGSLVQA	19	0.048	0.903	0.173	S	2	19	extr:18.0, nucl:6.5, cyto_nucl:6.0, lyso:5.0	extr	YES	0.12	0.04	o	0		no	YES	Pr95285	0	89.5628	Ps158551	0	87.7292				YES
PITG_17226	0.975	27	0.214	28	N	0.385	28	Y	0.957	14	Y	0.725	Y	0.555	Y	S	0.601	28	Y	0.965	Y	MNPSALIQMVNVLSLTLAQLAGSLVQA	27	0.017	0.898	0.122	S	2	27	extr:18.0, lyso:7.0, nucl:5.0, cyto_nucl:4.0	extr	YES	0.39	0.2	o	0		no	YES	Pr95285	0	94.0594	Ps158551	0	91.0891				YES
PITG_17223	0.941	27	0.214	28	N	0.382	28	Y	0.924	17	Y	0.68	Y	0.531	Y	S	0.576	28	Y	0.925	Y	MDPSALIQMVNVLSLTLAQLAGSLVQA	27	0.013	0.895	0.173	S	2	27	extr:20.0, mito:4.0, nucl:3.0, lyso:3.0	extr	YES	0.49	0.3	o	0		no	YES	Pr95285	1e-91	88.5813	Ps158551	1e-101	84.083				YES
PITG_17222	0.941	27	0.214	28	N	0.383	28	Y	0.927	17	Y	0.687	Y	0.535	Y	S	0.576	28	Y	0.925	Y	MDPSALIQMVNVLSLTLAQLAGSLVQA	27	0.012	0.895	0.167	S	2	27	extr:14.0, lyso:6.0, nucl:5.5, cyto_nucl:5.0, cyto:3.5	extr	YES	0.19	0.14	o	0		no	YES	Pr95285	0	94.42	Ps158551	0	95.8884				YES
PITG_17225	0.975	27	0.214	28	N	0.385	28	Y	0.957	14	Y	0.725	Y	0.555	Y	S	0.601	28	Y	0.965	Y	MNPSALIQMVNVLSLTLAQLAGSLVQA	27	0.017	0.898	0.122	S	2	27	extr:17.0, lyso:7.0, nucl:5.5, cyto_nucl:5.0	extr	YES	0.39	0.2	o	0		no	YES	Pr95285	0	96.2349	Ps158551	0	96.8373				YES
PITG_17227	0.941	27	0.214	28	N	0.382	28	Y	0.924	17	Y	0.68	Y	0.531	Y	S	0.576	28	Y	0.925	Y	MDPSALIQMVNVLSLTLAQLAGSLVQA	27	0.012	0.89	0.175	S	2	27	extr:14.0, mito:6.0, nucl:5.0, cyto:4.0	extr	YES	0.32	0.27	o	0		no	YES	Pr95285	2e-93	93.2624	Ps158551	6e-103	88.6525				YES
PITG_17302	1	19	0.886	20	Y	0.832	20	Y	0.988	2	Y	0.906	Y	0.869	Y	S	0.824	20	Y	1	Y	MGLLSTLGLLLLGAAQASA	19	0.124	0.935	0.02	S	1	19	extr:15.0, mito:8.0, lyso:5.0, pero:3.0	extr	YES	0.07	0.04	o	0		no	YES	Pr80027	0	97.7586	Ps137984	0	97.7586	PITG_17302 Pr80027 Ps137984	Pr80027	Ps137984	no
PITG_17285	0.999	26	0.556	27	Y	0.667	27	Y	0.993	13	Y	0.886	Y	0.777	Y	S	0.72	27	Y	0.999	Y	MVFSSTTCILGVAALASAYLAAPAAA	26	0.029	0.936	0.056	S	1	26	extr:19.0, plas:6.0, pero:5.0	extr	YES	8.28	8.11	o	0		no	YES	Pr84053	3e-90	90.3226	Ps127306	5e-102	100				YES
PITG_17257	1	19	0.82	20	Y	0.842	20	Y	0.989	14	Y	0.961	Y	0.902	Y	S	0.929	20	Y	1	Y	MRCMRLLLLAAVALAAVQA	19	0.062	0.935	0.025	S	1	19	extr:17.0, lyso:6.0, golg:6.0	extr	YES	1.68	1.67	o	0		no	YES	Pr94872	0	59.2593	Ps142894	0	57.6296	PITG_17257 Pr94872 Ps142894	Pr94872	Ps142894	no
PITG_17316	0.951	30	0.394	31	Y	0.548	31	Y	0.993	12	Y	0.893	Y	0.721	Y	S	0.777	31	Y	0.954	Y	MITFKRLSSARWGALLTSIAVLFFLAITKGADA	33	0.139	0.803	0.031	S	2	30	extr:22.0, E.R.:7.0	extr	YES	18.93	18.92	i7-26o	1	[7-26]	no	YES	Pr79110	4e-40	88.5387	Ps144030	1e-33	81.9484				YES
PITG_17362	0.99	20	0.855	21	Y	0.771	21	Y	0.992	12	Y	0.809	Y	0.79	Y	S	0.93	21	Y	0.988	Y	MKFFAPIFAGIAMFAAQVKA	20	0.023	0.919	0.17	S	2	20	extr:19.0, mito:5.0, cyto_nucl:4.5, cyto:3.0	extr	YES	0.72	0.36	o	0		no	YES	Pr80072	4e-100	100	Ps138038	3e-105	99.6441	PITG_17362 Pr80072 Ps138038	Pr80072	Ps138038	no
PITG_17251	1	25	0.432	26	Y	0.584	26	Y	0.999	15	Y	0.961	Y	0.772	Y	S	0.487	26	N	1	Y	MSLAGASAALLLLLLMALTVPSCST	25	0.011	0.987	0.045	S	1	25	extr:27.0, lyso:3.0	extr	YES	44.99	21.03	o5-27i207-229o	2	[207-229]	YES	no	Pr77669	0	98.1197	Ps142895	3e-144	96.9231		Pr77669		no
PITG_17325	0.991	23	0.704	24	Y	0.646	24	Y	0.992	12	Y	0.967	Y	0.806	Y	S	0.772	24	Y	0.994	Y	MWSASAALFAFVALVSFLSACIA	23	0.02	0.98	0.034	S	1	23	E.R.:16.0, extr:10.0, plas:4.0	E.R.	no	28.96	22.95	i7-29o	1	[7-29]	no	no	Pr80036	8e-158	94.7945	Ps137994	3e-159	94.7945	PITG_17325 Pr80036 Ps137994	Pr80036	Ps137994	no
PITG_17315	0.996	29	0.888	30	Y	0.832	30	Y	0.997	22	Y	0.916	Y	0.874	Y	S	0.976	30	Y	0.996	Y	MATNSRPAWRWASLRLVSLLVLLVALVVA	29	0.052	0.978	0.018	S	1	29	plas:29.0, E.R.:2.5	plas	no	171.86	20.53	i13-32o61-83i96-118o145-167i280-302o306-324i424-446o466-488i	8	[466-488]	YES	no	Pr80031	0	93.375	Ps137985	0	93.5	PITG_17315 Pr80031 Ps137985	Pr80031	Ps137985	no
PITG_17332	0.998	18	0.572	19	Y	0.62	19	Y	0.994	14	Y	0.969	Y	0.794	Y	S	0.362	26	N	0.998	Y	MGSARRLLLVAVLGLAIAADA	21	0.241	0.897	0.008	S	2	18	extr:21.0, E.R.:6.5, E.R._golg:5.0, golg:2.5	extr	YES	32.56	11.13	o174-196i	1	[174-196]	YES	no	Pr80042	6e-36	87.931	Ps138002	9e-30	58.2759	PITG_17332 Pr80042 Ps138002	Pr80042	Ps138002	no
PITG_17323	0.998	23	0.657	24	Y	0.683	24	Y	0.972	5	Y	0.841	Y	0.762	Y	S	0.887	24	Y	0.998	Y	MGLARVTAVASALLALQIESSVA	23	0.046	0.897	0.059	S	1	23	extr:12.0, mito:6.0, pero:5.0, lyso:4.0, E.R.:3.0	extr	YES	0.09	0.04	o	0		no	YES	Pr80035	0	99.8214	Ps137990	0	99.2857	PITG_17323 Pr80035 Ps137990	Pr80035	Ps137990	no
PITG_17290	0.999	23	0.741	24	Y	0.747	24	Y	0.98	13	Y	0.853	Y	0.8	Y	S	0.898	24	Y	0.999	Y	MNSTICFAVIFAAVATSFAPASA	23	0.051	0.928	0.048	S	1	23	extr:31.0	extr	YES	7.96	7.96	o	0		no	YES	Pr77476	0.84	27.7108	Ps111409	0.14	84.3373				YES
PITG_17314	1	17	0.825	18	Y	0.829	18	Y	0.964	2	Y	0.927	Y	0.878	Y	S	0.789	18	Y	1	Y	MNTALLLLLASVAATDA	17	0.03	0.944	0.075	S	1	17	extr:29.0	extr	YES	2.12	2.12	o	0		no	YES	Pr80032	8e-139	100	Ps119048	2e-88	61.4679	PITG_17314 Pr80032 Ps119048	Pr80032	Ps119048	no
PITG_17252	1	19	0.794	20	Y	0.779	20	Y	0.991	5	Y	0.936	Y	0.857	Y	S	0.94	20	Y	1	Y	MSWVRAVAVAPLLLAPSLA	19	0.106	0.909	0.027	S	1	19	extr_plas:12.0, extr:11.5, plas:9.5, pero:5.0, cyto:2.0	extr	YES	24.77	1.16	i204-226o	1	[204-226]	YES	no	Pr77670	0	96.5928	Ps142895	0	97.2743	PITG_17252 Pr77670 Ps142895	Pr77670	Ps142895	no
PITG_17306	1	19	0.822	20	Y	0.777	20	Y	0.998	13	Y	0.962	Y	0.87	Y	S	0.547	20	Y	1	Y	MQWSIVILLTAIALVGAIA	19	0.029	0.949	0.042	S	1	19	extr:23.0, E.R.:7.0	extr	YES	20.82	20.81	i5-27o	1	[5-27]	no	YES	Pr80030	0	98.1818	Ps137980	0	98.4091	PITG_17306 Pr80030 Ps137980	Pr80030	Ps137980	no
PITG_17309	0.951	30	0.394	31	Y	0.548	31	Y	0.993	12	Y	0.893	Y	0.721	Y	S	0.777	31	Y	0.954	Y	MITFKRLSSARWGALLTSIAVLFFLAITKGADA	33	0.139	0.803	0.031	S	2	30	extr:22.0, E.R.:7.0	extr	YES	18.93	18.92	i7-26o	1	[7-26]	no	YES	Pr79110	3e-40	88.5387	Ps144030	1e-33	81.9484				YES
PITG_23108	0.995	17	0.643	18	Y	0.616	18	Y	0.989	13	Y	0.889	Y	0.752	Y	S	0.706	18	Y	0.995	Y	MMKTVMVMLAILATAKA	17	0.052	0.966	0.085	S	1	17	extr:29.0	extr	YES	3.77	1.49	o	0		no	YES	Pr84776	3e-10	76.6129	Ps109414	3.4	57.2581				YES
PITG_17310	0.994	22	0.395	23	Y	0.488	23	Y	0.954	13	Y	0.719	Y	0.603	Y	S	0.728	23	Y	0.993	Y	MRLASMVFTPVIAISFASCSVA	22	0.126	0.824	0.037	S	2	22	extr:28.5, extr_plas:15.0	extr	YES	2.6	2.6	o	0		no	YES	Pr76977	4.2	21.1009	Ps137327	5.8	64.2202				YES
PITG_17411	0.994	21	0.698	22	Y	0.746	22	Y	0.977	12	Y	0.865	Y	0.806	Y	S	0.938	22	Y	0.996	Y	MKFFAPIVVGFIAFFSAQVDA	21	0.017	0.951	0.101	S	1	21	plas:14.0, extr:7.0, E.R.:4.0, pero:4.0	plas	no	21.49	0.78	o410-429i	1	[410-429]	YES	no	Pr81535	4e-141	60	Ps128616	4e-132	60.4348	PITG_17411 Pr81535 Ps128616	Pr81535	Ps128616	no
PITG_17380	0.923	23	0.388	25	Y	0.511	25	Y	0.984	12	Y	0.887	Y	0.699	Y	S	0.362	20	N	0.879	Y	MAFNKFAFGAIAMIIIATA	19	0.032	0.913	0.075	S	1	24	plas:17.0, extr:7.0, E.R.:3.0, golg:3.0	plas	no	90.66	22.51	i7-29o149-171i178-200o215-237i	4	[215-237]	YES	no	Pr82966	1e-109	100	Ps128585	6e-87	83.2117	PITG_17380 Pr82966 Ps128585	Pr82966	Ps128585	no
PITG_17383	0.964	23	0.583	24	Y	0.566	24	Y	0.993	17	Y	0.93	Y	0.748	Y	S	0.674	28	Y	0.971	Y	MSSGGVNVGSLLLLLSGIFAVFAALLA	27	0.047	0.963	0.025	S	1	23	extr:19.0, E.R.:7.0, lyso:3.0	extr	YES	24.92	22.38	i5-27o	1	[5-27]	no	YES	Pr53570	6e-180	90.6393	Ps155493	0	96.1187	PITG_17383 Pr53570 Ps155493	Pr53570	Ps155493	no
PITG_17389	0.995	29	0.464	25	Y	0.563	30	Y	0.994	8	Y	0.897	Y	0.73	Y	S	0.757	30	Y	0.995	Y	MTKTLAFSTAALLAIISFLLLNNAVDVVA	29	0.019	0.988	0.022	S	1	29	extr:32.0	extr	YES	26.85	24.86	i7-29o	1	[7-29]	no	YES	Pr85851	4e-31	100	Ps155486	6e-07	39.0977				YES
PITG_17392	0.988	23	0.67	24	Y	0.498	24	Y	0.703	13	N	0.421	N	0.459	Y	S	0.757	24	Y	0.989	Y	MTTSTTNFLASLLASSSTGGTTA	23	0.264	0.536	0.145	S	4	23	extr:20.0, mito:6.0, nucl:4.0, cyto_nucl:3.5	extr	YES	0.49	0.49	o	0		no	YES	Pr86791	5e-20	71.4286	Ps128590	4e-19	72.1429				YES
PITG_23110	0.991	18	0.402	19	Y	0.556	19	Y	0.972	5	Y	0.9	Y	0.728	Y	S	0.579	20	Y	0.985	Y	MLLRFLLPLTGLFIFASS	18	0.064	0.923	0.039	S	1	18	extr:27.0, lyso:2.0	extr	YES	6.77	6.77	o	0		no	YES	Pr76453	0.11	41.8803	Ps144397	0.77	25.641				YES
PITG_21645	0.999	21	0.408	22	Y	0.565	22	Y	0.99	2	Y	0.873	Y	0.719	Y	S	0.489	22	N	0.999	Y			0.067	0.911	0.055	S	1	21	extr:29.0	extr	YES	3.79	3.79	o	0		no	YES	Pr76324	6e-07	75.4386	Ps134429	0.0005	81.5789				YES
PITG_17792	0.97	25	0.444	25	Y	0.476	25	Y	0.961	12	Y	0.654	Y	0.565	Y	S	0.516	19	Y	0.969	Y			0.036	0.694	0.345	S	4	24	nucl:25.0, cyto_nucl:18.0, cyto:5.0	nucl	no	0	0	o	0		no	no	Pr76949	0.16	30.2026	Ps143419	2e-55	55.2486			Ps143419	no
PITG_17838	0.99	22	0.427	27	Y	0.495	27	Y	0.937	13	Y	0.733	Y	0.614	Y	S	0.513	23	Y	0.991	Y	MRLSCLYLVVATVTTIIASANAAAEA	26	0.041	0.863	0.06	S	1	26	extr:28.0, E.R.:3.0	extr	YES	12.71	12.71	o	0		no	YES	Pr77765	0.048	37.3239			0				YES
PITG_17832	0.994	25	0.886	26	Y	0.841	26	Y	0.973	12	Y	0.871	Y	0.856	Y	S	0.954	26	Y	0.992	Y	MALTPRRCSMLAVVAIVSFIYEALA	25	0.148	0.858	0.018	S	2	25	plas:24.5, extr_plas:14.0, extr:2.5, lyso:2.0	plas	no	23.81	1.24	o388-410i	1	[388-410]	YES	no	Pr76010	0	100	Ps132643	0	86.8318	PITG_17832 Pr76010 Ps132643	Pr76010	Ps132643	no
PITG_17842	0.993	20	0.717	21	Y	0.714	21	Y	0.968	5	Y	0.835	Y	0.775	Y	S	0.763	21	Y	0.995	Y			0.019	0.929	0.121	S	1	20	extr:19.5, extr_plas:10.5, pero:4.0, E.R.:3.0, golg:2.0	extr	YES	6.72	6.71	o	0		no	YES	Pr76003	7e-108	92.5651	Ps139559	2e-110	92.5651				YES
PITG_17837	0.996	23	0.298	24	N	0.423	24	Y	0.982	12	Y	0.763	Y	0.593	Y	S	0.602	24	Y	0.995	Y			0.027	0.922	0.139	S	2	23	extr:27.0, nucl:3.0	extr	YES	0.16	0.11	o	0		no	YES	Pr76009	1e-97	100	Ps132581	2e-67	100		Pr76009		no
PITG_17848	0.999	20	0.44	21	Y	0.532	21	Y	0.984	5	Y	0.812	Y	0.672	Y	S	0.641	21	Y	0.999	Y			0.029	0.916	0.126	S	2	20	extr:27.0, plas:2.0	extr	YES	2.27	2.26	o	0		no	YES	Pr76003	4e-114	92.5651	Ps139559	1e-110	100	PITG_17848 Pr76003 Ps139559	Pr76003	Ps139559	no
PITG_23117	0.973	18	0.379	19	Y	0.383	19	Y	0.746	3	N	0.452	N	0.417	N	S	0.646	19	Y	0.971	Y	MAATFLAIATSYIGAASS	18	0.317	0.352	0.199	S	5	18	extr:23.0, pero:4.0, plas:2.0	extr	no	19.14	0.98	o	0		no	no	Pr76363	2.5	84.6774	Ps132137	5e-05	79.8387				YES
PITG_17814	0.902	26	0.182	27	N	0.288	27	N	0.996	12	Y	0.741	Y	0.515	Y	S	0.34	27	N	0.9	Y			0.234	0.863	0.018	S	2	26	plas:26.0, E.R.:2.0, pero:2.0	plas	no	88.4	19.49	o4-23i78-100o115-137i166-188o	4	[166-188]	YES	no	Pr76018	3e-138	63.0037	Ps144577	3e-124	56.5934		Pr76018		no
PITG_17846	0.999	20	0.44	21	Y	0.533	21	Y	0.981	5	Y	0.801	Y	0.667	Y	S	0.643	21	Y	0.999	Y			0.037	0.896	0.104	S	2	20	extr:18.0, E.R.:7.0, pero:6.0	extr	YES	3.76	3.76	o	0		no	YES	Pr76003	3e-111	52.8384	Ps139559	4e-107	57.6419				YES
PITG_17828	0.998	20	0.867	21	Y	0.821	21	Y	0.983	4	Y	0.896	Y	0.859	Y	S	0.972	21	Y	0.999	Y	MKIITPSAFALVCLLANVSA	20	0.09	0.886	0.039	S	2	20	extr:26.0, E.R.:4.0	extr	YES	0.39	0.26	o	0		no	YES	Pr82839	1e-70	85.2201	Ps132646	8e-67	85.8491	PITG_17828 Pr82839 Ps132646	Pr82839	Ps132646	no
PITG_17507	0.992	21	0.767	22	Y	0.781	22	Y	0.953	10	Y	0.907	Y	0.844	Y	S	0.757	22	Y	0.991	Y	MQVIKPLNYVLALLAMQVVSA	21	0.029	0.935	0.054	S	1	21	extr:23.0, mito:5.0, pero:2.0	extr	YES	3.5	3.48	o	0		no	YES	Pr51757	0	99.2248	Ps130493	0	99.2248	PITG_17507 Pr51749 Ps130493	Pr51749	Ps130493	no
PITG_17477	0.979	23	0.312	19	N	0.445	19	Y	0.956	13	Y	0.827	Y	0.636	Y	S	0.602	24	Y	0.974	Y	MNLTKIIAHLAVIATAMGSLAEA	23	0.032	0.905	0.11	S	2	18	extr:21.0, lyso:5.0, nucl:4.5, cyto_nucl:3.0	extr	YES	11.67	1.1	o	0		no	YES	Pr75898	1e-07	29.4118	Ps133536	1e-07	24.0642				YES
PITG_17502	0.92	21	0.116	22	N	0.256	22	N	0.92	3	Y	0.716	Y	0.486	Y	S	0.429	22	N	0.89	Y			0.073	0.671	0.244	S	3	21	mito:13.5, mito_pero:8.5, cyto:8.0, extr:6.0, cyto_nucl:6.0	mito	no	3.18	2.5	o	0		no	no	Pr81639	3e-47	100	Ps130491	7e-46	95.4839				YES
PITG_17500	0.999	26	0.706	27	Y	0.582	27	Y	0.958	7	Y	0.702	Y	0.642	Y	S	0.899	27	Y	0.999	Y	MRAVGCIAVGAAVIGSLSFAPHPALA	26	0.211	0.557	0.139	S	4	26	extr:14.0, E.R.:10.0, lyso:4.0, pero:2.0	extr	YES	8.06	8.02	o	0		no	YES	Pr51732	0	89.9452	Ps130502	0	97.6234	PITG_17500 Pr51732 Ps130502	Pr51732	Ps130502	no
PITG_17506	0.998	18	0.38	26	Y	0.445	26	Y	0.986	13	Y	0.713	Y	0.579	Y	S	0.398	26	N	0.997	Y			0.233	0.815	0.024	S	3	25	extr:25.0, mito:3.5, mito_pero:3.0, pero:1.5	extr	YES	0.19	0.02	o	0		no	YES	Pr81642	2e-123	98.9399	Ps130494	3e-123	98.9399				YES
PITG_17498	1	18	0.847	19	Y	0.807	19	Y	0.962	3	Y	0.897	Y	0.852	Y	S	0.999	19	Y	1	Y	MKAFTFALSLGLFGSVHA	18	0.042	0.923	0.065	S	1	18	extr:19.0, cyto:4.5, cyto_nucl:4.5, mito:3.0, pero:2.0	extr	YES	0.11	0.11	o	0		no	YES	Pr51731	3e-100	90.6667	Ps112963	5e-83	80.4444	PITG_17498 Pr51731 Ps112963	Pr51731	Ps112963	no
PITG_17479	0.995	23	0.823	24	Y	0.768	24	Y	0.997	13	Y	0.97	Y	0.869	Y	S	0.919	24	Y	0.997	Y	MLILGVLLLVLVAVSLLIAFVAA	23	0.007	0.994	0.061	S	1	23	extr:23.0, extr_plas:13.0, E.R.:4.0	extr	YES	25.16	22.42	i2-24o	1	[2-24]	no	YES	Pr74650	9e-144	92.4157	Ps135941	8e-135	92.4157	PITG_17479 Pr74650 Ps135941	Pr74650	Ps135941	no
PITG_17482	0.955	16	0.487	17	Y	0.509	17	Y	0.944	1	Y	0.704	Y	0.607	Y	S	0.699	17	Y	0.964	Y			0.066	0.503	0.561	_	5	-	extr:19.0, nucl:5.5, cyto_nucl:5.5, cyto:4.5	extr	no	0.39	0.31	o	0		no	no	Pr74629	1e-38	78.2805	Ps136437	0.03	73.7557				YES
PITG_17494	0.999	16	0.569	27	Y	0.652	17	Y	0.974	1	Y	0.887	Y	0.769	Y	S	0.927	17	Y	1	Y	MRLLALVPLLMAPSRA	16	0.223	0.714	0.059	S	3	16	extr:27.0, mito:3.0	extr	YES	0.07	0.07	o	0		no	YES	Pr81631	5e-41	92.9825	Ps135323	0.0001	51.7544				YES
PITG_17501	1	23	0.675	24	Y	0.726	24	Y	0.986	13	Y	0.925	Y	0.826	Y	S	0.735	24	Y	1	Y	MKALSPVAIFASSLLLAPSAVSA	23	0.033	0.948	0.049	S	1	23	extr:11.0, E.R.:8.0, pero:6.0, lyso:3.0, plas:2.0	extr	YES	1.06	1.04	o	0		no	YES	Pr81640	0	94.8052	Ps130499	0	100			Ps130499	no
PITG_21869	0.993	25	0.882	26	Y	0.759	26	Y	0.986	6	Y	0.796	Y	0.777	Y	S	0.814	26	Y	0.994	Y	MVTIASSTMALAPLLLSMMSHNTEA	25	0.034	0.872	0.092	S	2	25	extr:27.0, mito:2.0	extr	YES	21.99	4.03	i193-215o	1	[193-215]	YES	no	Pr73972	4e-88	90.2778	Ps127590	3e-88	90.2778				YES
PITG_17676	0.996	18	0.392	19	Y	0.541	19	Y	0.953	2	Y	0.9	Y	0.72	Y	S	0.671	21	Y	0.997	Y			0.204	0.817	0.024	S	2	18	extr:31.0	extr	YES	0.08	0.08	o	0		no	YES	Pr85906	0.47	42.963	Ps141400	0.13	67.4074				YES
PITG_17661	0.905	30	0.336	31	Y	0.514	31	Y	0.996	24	Y	0.838	Y	0.676	Y	S	0.279	32	N	0.9	Y			0.161	0.908	0.02	S	2	30	mito:12.0, extr:7.0, E.R._golg:3.5, nucl:3.0, pero:3.0, golg:3.0, cyto:2.0	mito	no	19.66	19.58	i13-35o	1	[13-35]	no	no	Pr95021	0	79.288	Ps130863	0	80.2589	PITG_17661 Pr95021 Ps130863	Pr95021	Ps130863	no
PITG_17683	1	22	0.851	23	Y	0.787	23	Y	0.984	4	Y	0.84	Y	0.813	Y	S	0.813	23	Y	1	Y	MRVLALIAGVLVAFCATNLAEA	22	0.063	0.925	0.049	S	1	22	extr:27.0, E.R.:3.0	extr	YES	1.13	1.13	o	0		no	YES	Pr78097	0	100	Ps156758	5e-43	88.9571		Pr78097		no
PITG_17670	1	20	0.984	21	Y	0.878	21	Y	0.991	14	Y	0.949	Y	0.913	Y	S	0.849	21	Y	1	Y	MSHQRILVLLMAAFFAWVSA	20	0.082	0.919	0.015	S	1	20	extr:31.0	extr	YES	7.94	7.94	o	0		no	YES	Pr84992	2e-10	53.8732	Ps137436	1e-13	50.7042				YES
PITG_17664	0.988	15	0.395	16	Y	0.448	21	Y	0.991	9	Y	0.954	Y	0.701	Y	S	0.386	21	N	0.987	Y	MFAFFFLIVMSCALG	15	0.116	0.902	0.02	S	2	20	extr:16.0, E.R.:12.0, lyso:3.0	extr	YES	21.93	21.87	i2-24o	1	[2-24]	no	YES	Pr78112	0	100	Ps130862	0	100	PITG_17664 Pr78112 Ps130862	Pr78112	Ps130862	no
PITG_04799	0.99	17	0.322	18	Y	0.393	18	Y	0.893	5	Y	0.568	Y	0.481	Y	S	0.837	18	Y	0.992	Y			0.144	0.6	0.262	S	4	17	extr:11.0, E.R.:8.0, pero:7.0, lyso:5.0	extr	YES	0.02	0	o	0		no	YES	Pr85672	3e-27	19.5612	Ps137670	9e-27	19.5612				YES
PITG_04969	0.934	29	0.127	16	N	0.25	30	N	0.982	12	Y	0.764	Y	0.507	Y	S	0.462	18	N	0.905	Y			0.111	0.789	0.172	S	2	29	mito:21.0, extr:7.0, lyso:2.0	mito	no	2.6	2.59	o	0		no	no	Pr73571	0	100	Ps136070	0	100	PITG_04969 Pr73571 Ps136070	Pr73571	Ps136070	no
PITG_04574	0.982	32	0.716	24	Y	0.421	24	Y	0.987	17	Y	0.921	Y	0.671	Y	S	0.625	24	Y	0.983	Y	MYHWAVPTAILFILNIVFLEALALIILYAVYA	32	0.006	0.994	0.047	S	1	23	extr:28.0, E.R.:3.0	extr	YES	22.83	22.83	o10-32i	1	[10-32]	no	YES	Pr77484	9.4	32.2581	Ps156986	1e-12	83.0645				YES
PITG_04827	1	22	0.602	25	Y	0.674	25	Y	0.998	13	Y	0.913	Y	0.793	Y	S	0.562	23	Y	1	Y	MTRLLLVLTLALALVFCALTCA	22	0.053	0.952	0.022	S	1	24	plas:14.0, extr_plas:10.0, E.R.:8.0, extr:4.0, pero:3.0	plas	no	23.7	22.05	i5-27o	1	[5-27]	no	no	Pr75475	0	88.9474	Ps141105	0	88.5965	PITG_04827 Pr75475 Ps141105	Pr75475	Ps141105	no
PITG_04676	0.997	30	0.173	25	N	0.283	25	N	0.849	11	N	0.621	Y	0.452	Y	S	0.581	31	Y	0.997	Y			0.845	0.066	0.093	M	2	14	mito:27.0, cyto_mito:15.8, mito_pero:14.3	mito	no	0.01	0	o	0		no	no	Pr84939	2e-115	91.4634	Ps144652	2e-119	91.4634	PITG_04676 Pr84939 Ps144652	Pr84939	Ps144652	no
PITG_04948	0.997	23	0.717	24	Y	0.536	24	Y	0.943	5	Y	0.592	Y	0.564	Y	S	0.807	24	Y	0.998	Y	MVSATFFVAVASAFAMSANHVQA	23	0.094	0.837	0.091	S	2	23	extr:29.0	extr	YES	1.9	1.88	o	0		no	YES	Pr73583	3e-102	78.8793	Ps130033	5e-102	79.3103		Pr73583	Ps130033	no
PITG_05068	0.948	24	0.489	25	Y	0.405	25	Y	0.935	4	Y	0.555	Y	0.48	Y	S	0.619	25	Y	0.953	Y	MRVGYVCVVATSIILATNNAVSDA	24	0.062	0.763	0.22	S	3	24	extr:22.0, cyto_nucl:4.0, nucl:3.5, mito:3.0	extr	YES	0.88	0.88	o	0		no	YES	Pr84090	1e-05	40.4762	Ps131013	0.006	92.0635				YES
PITG_04729	0.986	14	0.144	29	N	0.163	15	N	0.772	12	N	0.598	Y	0.381	N	S	0.527	29	Y	0.987	Y			0.93	0.024	0.071	M	1	41	mito:23.5, cyto_mito:13.3, nucl:6.5, cyto_nucl:4.8	mito	no	0.48	0.48	o	0		no	no	Pr94164	0	89.6861	Ps158475	0	85.2018				YES
PITG_22754	0.928	26	0.574	27	Y	0.597	27	Y	0.9	11	Y	0.633	Y	0.615	Y	S	0.569	29	Y	0.927	Y	MNFGLRNHLRFCHKMLVFFCVIVGEADS	28	0.25	0.636	0.046	S	4	26	extr:23.0, golg:4.0, E.R.:2.0	extr	YES	0.71	0.25	o	0		no	YES	Pr74766	4e-17	28.8732	Ps125578	2e-22	30.7512				YES
PITG_04747	0.991	20	0.638	21	Y	0.539	21	Y	0.918	13	Y	0.569	Y	0.554	Y	S	0.544	35	Y	0.992	Y	MLSRLTMLRKLSARLAPAAA	20	0.887	0.038	0.084	M	1	47	mito:22.0, nucl:7.5, cyto_nucl:5.0	mito	no	0.88	0.87	o	0		no	no	Pr94164	0	88.4956	Ps158475	0	84.0708				YES
PITG_04824	1	20	0.808	21	Y	0.797	21	Y	0.946	7	Y	0.84	Y	0.818	Y	S	0.479	21	N	1	Y	MRPLHALLVSLAAVSAVTSA	20	0.102	0.892	0.028	S	2	20	extr:22.0, cyto:3.0, nucl:2.0, mito:2.0	extr	YES	0.02	0.02	o	0		no	YES	Pr75474	0	100	Ps144660	0	99.5548	PITG_04824 Pr75474 Ps144660	Pr75474	Ps144660	no
PITG_04900	0.979	32	0.561	33	Y	0.695	33	Y	0.971	12	Y	0.803	Y	0.749	Y	S	0.784	33	Y	0.982	Y	MGKATFTIQFPLQGIMLSVVAVSALVVSSVAA	32	0.016	0.971	0.077	S	1	32	extr:31.0	extr	YES	15.99	15.75	o	0		no	YES	Pr71319	8e-120	87.037	Ps109477	7e-95	82.5926	PITG_04900 Pr71319 Ps109477	Pr71319	Ps109477	no
PITG_04844	0.972	24	0.723	25	Y	0.553	25	Y	0.986	13	Y	0.763	Y	0.658	Y	S	0.691	25	Y	0.972	Y	MPLSLLALYFIHAFYMTFPMTAYG	24	0.04	0.954	0.053	S	1	24	plas:32.0	plas	no	184.36	39.94	i5-27o37-59i72-94o168-187i302-324o381-403i416-438o	7	[416-438]	YES	no	Pr75490	0	100	Ps141124	0	100	PITG_04844 Pr75490 Ps141124	Pr75490	Ps141124	no
PITG_04568	0.979	28	0.257	29	N	0.389	29	Y	0.974	12	Y	0.7	Y	0.545	Y	S	0.675	27	Y	0.971	Y	MRFADRLNALRAAALMTIVATRLANA	26	0.52	0.278	0.065	M	4	23	extr:12.0, lyso:7.0, golg:5.0, E.R.:4.0, nucl:2.0	extr	no	38.19	2.69	o287-309i	1	[287-309]	YES	no	Pr74902	0	95.8075	Ps134550	7e-165	52.0186	PITG_04568 Pr74902 Ps134550	Pr74902	Ps134550	no
PITG_04949	0.985	23	0.838	24	Y	0.569	24	Y	0.932	5	Y	0.587	Y	0.578	Y	S	0.883	24	Y	0.992	Y	MVSTTSILAIAAAVATTIDYVQA	23	0.069	0.859	0.164	S	2	23	extr:26.0, lyso:3.0, nucl:2.5	extr	YES	3.69	3.48	o	0		no	YES	Pr73582	5e-116	94.362	Ps130035	7e-122	95.2522	PITG_04949 Pr73582 Ps130035	Pr73582	Ps130035	no
PITG_22749	0.985	17	0.619	18	Y	0.649	18	Y	0.964	12	Y	0.84	Y	0.745	Y	S	0.917	18	Y	0.988	Y	MKTMILSILWHFLGTQA	17	0.091	0.872	0.094	S	2	17	extr:12.0, mito:11.0, cyto:5.0, pero:2.0	extr	YES	0.27	0.22	o	0		no	YES	Pr75369	5e-26	76.0234	Ps136108	4	7.79727				YES
PITG_04607	0.951	26	0.181	27	N	0.359	27	Y	0.989	13	Y	0.825	Y	0.592	Y	S	0.261	20	N	0.938	Y			0.032	0.983	0.03	S	1	26	plas:14.0, E.R._mito:8.5, E.R.:7.5, mito:6.5	plas	no	59.74	39.82	o4-21i42-61o65-84i	3	[65-84]	YES	no	Pr74876	1e-39	99.0566	Ps134587	3e-38	100	PITG_04607 Pr74876 Ps134587	Pr74876		no
PITG_04774	0.991	20	0.638	21	Y	0.539	21	Y	0.918	13	Y	0.569	Y	0.554	Y	S	0.544	35	Y	0.992	Y	MLSRLTMLRKLSARLAPAAA	20	0.887	0.038	0.084	M	1	47	mito:24.0, nucl:6.0	mito	no	0.91	0.9	o	0		no	no	Pr94164	0	87.1359	Ps158475	0	87.1359				YES
PITG_04668	1	18	0.634	19	Y	0.734	19	Y	0.987	13	Y	0.918	Y	0.826	Y	S	0.805	19	Y	1	Y	MKRLLALLVASCAFAAQA	18	0.051	0.891	0.062	S	1	18	extr:30.0	extr	YES	13.39	0.23	o	0		no	YES	Pr84933	2e-124	99.6587	Ps132101	3e-42	77.1331		Pr84933		no
PITG_04977	0.989	19	0.433	20	Y	0.58	20	Y	0.985	13	Y	0.907	Y	0.743	Y	S	0.664	20	Y	0.991	Y	MKVYTTILLAAMAMQAVLG	19	0.026	0.947	0.072	S	1	19	extr:13.0, nucl:6.0, cyto:5.5, lyso:4.0, cyto_pero:3.5	extr	YES	14.66	14.66	o	0		no	YES	Pr73563	3e-47	17.1128	Ps136077	1e-42	17.6864	PITG_04977 Pr73563 Ps136077	Pr73563	Ps136077	no
PITG_22747	0.993	16	0.815	17	Y	0.701	17	Y	0.892	6	Y	0.675	Y	0.688	Y	S	0.738	17	Y	0.995	Y	MKLTFVVLCAIGYAES	16	0.102	0.656	0.383	S	4	16	nucl:9.0, cyto:9.0, extr:8.0, mito:2.0, golg:2.0	nucl	no	0.33	0.02	o	0		no	no	Pr86046	9e-50	30.8314	Ps158568	1e-08	14.2032				YES
PITG_04549	0.936	15	0.32	27	N	0.346	27	Y	0.994	13	Y	0.675	Y	0.511	Y	S	0.318	24	N	0.943	Y			0.011	0.95	0.101	S	1	26	plas:32.0	plas	no	201.53	17.34	i2-21o70-92i111-133o143-165i302-321o341-363i372-394o399-416i436-458o468-487i	10	[468-487]	YES	no	Pr74912	0	96.875	Ps134540	0	100	PITG_04549 Pr74912 Ps134540	Pr74912	Ps134540	no
PITG_05043	0.97	15	0.339	23	Y	0.312	23	N	0.85	13	N	0.467	N	0.39	N	S	0.484	16	N	0.977	Y			0.081	0.67	0.419	S	4	22	extr:29.0	extr	no	0.17	0.17	o	0		no	no	Pr85672	2e-11	42.5197	Ps142071	2e-14	86.6142				YES
PITG_04849	0.991	21	0.735	22	Y	0.728	22	Y	0.977	12	Y	0.882	Y	0.805	Y	S	0.746	22	Y	0.991	Y	MGNLVLRVSCCIIALIPTTEA	21	0.031	0.918	0.142	S	2	21	extr:31.5, extr_plas:16.5	extr	YES	5.27	0.94	o	0		no	YES	Pr96524	7e-78	99.7895	Ps158132	3e-73	99.5789				YES
PITG_04856	0.955	17	0.243	18	N	0.354	16	Y	0.819	2	N	0.576	Y	0.465	Y	S	0.676	16	Y	0.971	Y			0.082	0.625	0.478	S	5	15	extr:16.0, cyto:5.5, cyto_nucl:5.2, cyto_pero:4.3, nucl:3.5, plas:2.0	extr	YES	0.22	0	o	0		no	YES	Pr50500	6e-15	14.4391	Ps132509	4e-71	84.3675				YES
PITG_04749	0.99	17	0.322	18	Y	0.393	18	Y	0.893	5	Y	0.568	Y	0.481	Y	S	0.837	18	Y	0.992	Y			0.146	0.598	0.258	S	4	17	plas:22.0, pero:3.0, mito:2.0, E.R.:2.0	plas	no	0.27	0	o	0		no	no	Pr85672	4e-27	14.4399	Ps137670	1e-26	14.4399				YES
PITG_05049	0.97	15	0.339	23	Y	0.317	23	N	0.851	13	N	0.468	N	0.393	N	S	0.484	16	N	0.977	Y			0.088	0.685	0.373	S	4	22	E.R.:12.0, plas:8.0, pero:7.0, extr:5.0	E.R.	no	0.22	0.18	o	0		no	no	Pr45799	4e-111	84.0263	Ps108741	2e-122	100				YES
PITG_04610	0.997	28	0.526	19	Y	0.576	29	Y	0.993	4	Y	0.888	Y	0.732	Y	S	0.88	29	Y	0.998	Y	MALLTTHVLLAICVLSFAIRLFPVVTWG	28	0.018	0.966	0.044	S	1	28	plas:31.0	plas	no	231.48	22.46	i9-31o73-95i102-121o158-175i187-209o224-246i285-307o344-366i373-395o	9	[373-395]	YES	no	Pr38947	0	99.8632	Ps116260	0	100	PITG_04610 Pr38947 Ps116260	Pr38947	Ps116260	no
PITG_04980	0.996	19	0.693	20	Y	0.565	20	Y	0.804	2	N	0.598	Y	0.581	Y							MRHLLTAALGAIHIAYADG	19	0.065	0.682	0.321	S	4	19	plas:31.0	plas	no	3.25	0.05	o	0		no	no	Pr73333	0	100	Ps137074	0	100	PITG_04980 Pr73333 Ps137074	Pr73333	Ps137074	no
PITG_04589	0.921	22	0.308	25	N	0.386	25	Y	0.818	20	N	0.513	Y	0.45	Y	S	0.384	25	N	0.923	Y			0.471	0.144	0.125	M	4	100	mito:14.0, extr:13.0, nucl:2.5, cyto_nucl:2.0	mito	no	0.36	0.05	o	0		no	no	Pr74891	2e-83	60.114	Ps134562	1e-104	65.812	PITG_04589 Pr74891 Ps134562	Pr74891	Ps134562	no
PITG_04572	0.976	19	0.45	20	Y	0.612	20	Y	0.978	3	Y	0.928	Y	0.77	Y	S	0.603	19	Y	0.982	Y	MASWVPWTLMLALLPTSAT	19	0.012	0.986	0.062	S	1	19	plas:19.0, pero:5.0, extr:3.0, E.R.:3.0	plas	no	50.86	7.83	o56-78i274-296o	2	[274-296]	YES	no	Pr93949	8e-56	39.6907	Ps156986	4e-128	95.1031			Ps156986	no
PITG_04724	0.999	23	0.608	24	Y	0.64	24	Y	0.992	14	Y	0.862	Y	0.751	Y	S	0.379	33	N	0.999	Y	MHPQAWSLLLVTILARCCMLSGG	23	0.025	0.924	0.089	S	1	23	extr:25.0, lyso:5.0	extr	YES	1.96	1.04	o	0		no	YES	Pr94159	0	100	Ps158479	2e-170	100	PITG_04724 Pr94159 Ps158479	Pr94159	Ps158479	no
PITG_04891	0.995	20	0.6	21	Y	0.692	21	Y	0.989	13	Y	0.937	Y	0.815	Y	S	0.911	21	Y	0.997	Y	MKVELLVIALLTQLILHCLA	20	0.02	0.98	0.044	S	1	20	extr:16.5, extr_plas:10.5, E.R.:9.0, plas:3.5	extr	YES	0.64	0.64	o	0		no	YES	Pr75520	0	96.0986	Ps142478	0	93.8398	PITG_04891 Pr75520 Ps142478	Pr75520	Ps142478	no
PITG_04570	0.976	19	0.45	20	Y	0.612	20	Y	0.978	3	Y	0.928	Y	0.77	Y	S	0.603	19	Y	0.982	Y	MASWVPWTLMLALLPTSAT	19	0.012	0.986	0.062	S	1	19	plas:16.0, E.R.:6.0, pero:6.0, extr:4.0	plas	no	50.86	7.83	o56-78i274-296o	2	[274-296]	YES	no	Pr93949	4e-56	39.6907	Ps156986	4e-128	95.1031		Pr93949		no
PITG_05045	0.97	15	0.339	23	Y	0.326	23	N	0.862	2	N	0.503	Y	0.414	N	S	0.484	16	N	0.977	Y			0.079	0.67	0.425	S	4	22	extr:22.0, E.R.:8.0	extr	no	0.18	0.17	o	0		no	no	Pr87812	8e-32	97.8836	Ps145439	5e-27	75.6614				YES
PITG_04864	0.996	17	0.462	18	Y	0.58	18	Y	0.959	2	Y	0.798	Y	0.689	Y	S	0.529	18	Y	0.989	Y			0.059	0.843	0.246	S	3	17	plas:16.0, extr:6.0, pero:5.0, E.R.:4.0	plas	no	84.41	0.01	o107-129i142-164o174-193i224-246o	4	[224-246]	YES	no	Pr94183	8e-74	64.4	Ps158296	1e-58	46.4				YES
PITG_17585	0.999	17	0.474	18	Y	0.6	18	Y	0.951	4	Y	0.831	Y	0.716	Y	S	0.972	18	Y	0.999	Y	MRVSGLLSILAATLTTA	17	0.165	0.837	0.067	S	2	17	extr:17.0, extr_plas:13.0, plas:7.0, lyso:4.0	extr	YES	16.44	0.09	o291-310i	1	[291-310]	YES	no	Pr84559	0	94.0458	Ps136680	0	93.5878				YES
PITG_17593	0.999	28	0.512	29	Y	0.596	29	Y	0.997	13	Y	0.842	Y	0.719	Y	S	0.68	23	Y	0.999	Y	MARGTMCLLALLATLLVVASWS	22	0.033	0.965	0.03	S	1	28	extr_plas:10.0, plas:9.5, extr:9.5, E.R.:9.5, E.R._golg:5.5	extr	YES	103.26	17.93	o5-24i207-226o241-263i288-310o320-337i	5	[320-337]	YES	no	Pr84566	8e-177	100	Ps136692	3e-180	94.6779	PITG_17593 Pr84566 Ps136692	Pr84566	Ps136692	no
PITG_17624	0.902	17	0.256	18	N	0.336	18	Y	0.874	5	Y	0.513	Y	0.424	N	S	0.656	16	Y	0.929	Y			0.082	0.678	0.468	S	4	17	extr:12.0, cyto:6.0, E.R.:4.0, pero:4.0, nucl:3.0	extr	no	0.19	0.18	o	0		no	no	Pr50500	4e-87	100	Ps143952	9e-39	37.2308				YES
PITG_17603	0.907	23	0.216	24	N	0.343	24	Y	0.872	12	Y	0.631	Y	0.487	Y	S	0.455	28	N	0.915	Y			0.067	0.494	0.367	S	5	23	plas:25.0, nucl:3.0, mito:2.0	plas	no	0.04	0	o	0		no	no	Pr85563	0	48.6318	Ps142736	5e-130	22.2756				YES
PITG_17575	1	23	0.958	24	Y	0.866	24	Y	0.973	8	Y	0.902	Y	0.884	Y	S	0.654	24	Y	1	Y	MKRTRKLIKVLASLLLLVQFCHS	23	0.075	0.955	0.018	S	1	23	plas:24.0, extr_plas:14.5, E.R.:4.0	plas	no	71.17	0.76	i365-387o486-508i	2	[486-508]	YES	no	Pr84546	7e-116	49.8737	Ps142743	1e-94	30.303		Pr84546		no
PITG_17576	0.985	15	0.487	20	Y	0.537	20	Y	0.963	13	Y	0.706	Y	0.621	Y	S	0.487	18	N	0.984	Y			0.817	0.226	0.035	M	3	93	plas:9.5, extr_plas:9.0, extr:7.5, pero:7.0, mito:3.5, lyso:3.0	plas	no	24.92	0	o284-306i	1	[284-306]	YES	no	Pr84551	0	94.2511	Ps142741	0	98.3359				YES
PITG_17889	0.974	16	0.207	17	N	0.279	17	N	0.76	4	N	0.439	N	0.359	N	S	0.87	17	Y	0.979	Y			0.089	0.592	0.449	S	5	16	extr:10.0, cyto_nucl:7.5, nucl:6.5, cyto:5.5, mito:4.0, plas:2.0, golg:1.5	extr	no	0.03	0	o	0		no	no	Pr82635	3e-25	14.7023	Ps127144	1e-26	14.5808				YES
PITG_17872	1	19	0.88	20	Y	0.833	20	Y	0.987	13	Y	0.86	Y	0.847	Y	S	0.892	20	Y	1	Y	MKTVSALLPALLLAHSAQA	19	0.037	0.94	0.076	S	1	19	extr:26.0, lyso:3.0	extr	YES	0.3	0	o	0		no	YES	Pr73528	0	95.8057	Ps136132	3e-180	96.0265	PITG_17872 Pr73528 Ps136132	Pr73528	Ps136132	no
PITG_17862	0.967	28	0.312	19	N	0.4	19	Y	0.99	13	Y	0.92	Y	0.66	Y	S	0.264	27	N	0.958	Y			0.02	0.983	0.028	S	1	18	plas:27.0, E.R.:4.0	plas	no	111.32	40.15	o5-27i40-62o66-88i108-130o145-164i	5	[145-164]	YES	no	Pr96921	8e-78	99.1304	Ps157368	3e-75	96.5217			Ps157368	no
PITG_17871	0.981	25	0.876	26	Y	0.811	26	Y	0.986	20	Y	0.783	Y	0.797	Y	S	0.66	26	Y	0.974	Y	MNPRANQSYHAVVLTLVALLVCVSA	25	0.062	0.844	0.039	S	2	25	extr:27.0, lyso:4.0	extr	YES	19.99	19.99	i7-29o	1	[7-29]	no	YES	Pr79110	5e-69	95.3125	Ps140196	1e-51	84.5703				YES
PITG_17866	0.986	16	0.31	17	N	0.413	17	Y	0.993	13	Y	0.878	Y	0.645	Y	S	0.642	17	Y	0.984	Y			0.061	0.97	0.017	S	1	16	plas:29.0	plas	no	145.48	32.65	o5-27i40-62o67-89i102-121o136-158i165-187o192-214i	7	[192-214]	YES	no	Pr73516	3e-125	100	Ps136148	7e-113	100	PITG_17866 Pr73516 Ps136148	Pr73516	Ps136148	no
PITG_18450	0.999	27	0.412	28	Y	0.487	28	Y	0.963	12	Y	0.754	Y	0.62	Y	S	0.735	28	Y	0.999	Y			0.029	0.937	0.081	S	1	27	extr:31.0	extr	YES	1.2	1.2	o	0		no	YES	Pr81106	2e-73	89.6552	Ps127377	8e-66	88.67		Pr81106	Ps127377	no
PITG_18453	1	20	0.794	21	Y	0.748	21	Y	0.974	6	Y	0.824	Y	0.786	Y	S	0.979	21	Y	1	Y	MSFRAVLIAATASLAAGVLG	20	0.19	0.786	0.027	S	3	20	extr:29.0	extr	YES	12.13	11.98	o	0		no	YES	Pr81102	4e-112	92.0635	Ps110084	2e-114	91.2698	PITG_18453 Pr72504 Ps110084	Pr72504	Ps110084	no
PITG_21884	0.998	23	0.811	24	Y	0.723	24	Y	0.971	5	Y	0.794	Y	0.758	Y	S	0.836	24	Y	0.999	Y	MFSSSKIAAVCLAVVALTNSAYA	23	0.034	0.905	0.084	S	1	23	extr:27.0, E.R.:2.0	extr	YES	97.13	24.73	o	0		no	YES	Pr87603	2e-05	10.7639	Ps138849	2e-06	10.7639				YES
PITG_18148	0.977	17	0.306	18	N	0.387	18	Y	0.839	5	N	0.556	Y	0.471	Y	S	0.95	18	Y	0.983	Y			0.055	0.795	0.286	S	3	17	extr:18.0, pero:7.5, cyto_pero:4.5, plas:3.0	extr	YES	0.5	0	o	0		no	YES	Pr80840	3e-36	29.1667	Ps137868	2e-47	99.5098				YES
PITG_18118	0.999	20	0.448	23	Y	0.604	23	Y	0.996	13	Y	0.892	Y	0.748	Y	S	0.484	23	N	0.999	Y	MLNTKLLVLTVGVLA	15	0.016	0.951	0.11	S	1	22	extr:31.0	extr	YES	0.16	0.16	o	0		no	YES	Pr81557	4e-39	72.4138	Ps140695	8e-75	74.3295				YES
PITG_18133	0.976	17	0.306	18	N	0.389	18	Y	0.862	5	N	0.57	Y	0.48	Y	S	0.952	18	Y	0.983	Y			0.071	0.735	0.31	S	3	17	extr:14.0, E.R.:12.0, lyso:3.0	extr	YES	0	0	o	0		no	YES	Pr50500	2e-34	34.2995	Ps137868	3e-49	98.0676				YES
PITG_18153	0.994	23	0.84	24	Y	0.856	24	Y	0.997	13	Y	0.949	Y	0.903	Y	S	0.568	24	Y	0.992	Y	MRLVYYVGLFVLIVAHVLTSCGA	23	0.034	0.962	0.034	S	1	23	extr:31.0	extr	YES	21.79	21.79	i5-27o	1	[5-27]	no	YES	Pr81911	0.015	100	Ps139461	0.006	100				YES
PITG_18119	1	20	0.524	21	Y	0.678	21	Y	0.996	13	Y	0.952	Y	0.815	Y	S	0.747	21	Y	1	Y	MLSAKVLIFTVGVLAAVAEA	20	0.013	0.96	0.112	S	1	20	extr:28.0, lyso:4.0	extr	YES	0.29	0.29	o	0		no	YES	Pr73339	6e-144	50.2447	Ps140695	0	89.5595			Ps140695	no
PITG_18145	0.977	17	0.306	18	N	0.387	18	Y	0.839	5	N	0.556	Y	0.471	Y	S	0.95	18	Y	0.983	Y			0.055	0.795	0.286	S	3	17	extr:18.0, pero:7.5, cyto_pero:4.5, plas:3.0	extr	YES	0.5	0	o	0		no	YES	Pr80840	3e-36	29.1667	Ps137868	2e-47	99.5098				YES
PITG_23120	0.969	28	0.566	27	Y	0.647	27	Y	0.963	9	Y	0.843	Y	0.745	Y	S	0.576	27	Y	0.956	Y	MCLADYIRRPLVITLLVITICDTTSA	26	0.013	0.963	0.088	S	1	26	extr:24.0, E.R.:4.0, plas:2.0	extr	YES	0.97	0.96	o	0		no	YES	Pr78370	2.8	39.521	Ps108417	0.6	27.5449				YES
PITG_18144	0.976	17	0.316	18	N	0.328	18	N	0.724	2	N	0.413	N	0.37	N	S	0.836	18	Y	0.979	Y			0.078	0.69	0.339	S	4	17	extr:15.0, nucl:11.5, cyto_nucl:6.5, lyso:4.0	extr	no	0.49	0	o	0		no	no	Pr80840	2e-29	29.1667	Ps137868	2e-46	94.6078				YES
PITG_18163	0.994	23	0.84	24	Y	0.855	24	Y	0.997	13	Y	0.947	Y	0.901	Y	S	0.594	24	Y	0.991	Y	MRLVYYVGLFVLIVAHVLTSCGA	23	0.037	0.956	0.037	S	1	23	extr:30.0	extr	YES	24.53	21.18	i5-27o	1	[5-27]	no	YES	Pr85058	0.023	43.5897	Ps139461	1e-30	100			Ps139461	no
PITG_18140	0.977	17	0.306	18	N	0.387	18	Y	0.839	5	N	0.556	Y	0.471	Y	S	0.95	18	Y	0.983	Y			0.055	0.795	0.286	S	3	17	extr:18.0, pero:7.5, cyto_pero:4.5, plas:3.0	extr	YES	0.5	0	o	0		no	YES	Pr80840	3e-36	29.1667	Ps137868	2e-47	99.5098				YES
PITG_18117	0.998	20	0.561	21	Y	0.647	21	Y	0.978	13	Y	0.915	Y	0.781	Y	S	0.721	21	Y	0.998	Y	MLTPSLLAIYVGVLAVVADA	20	0.016	0.965	0.077	S	1	20	extr:25.0, pero:4.0	extr	YES	1.22	1.22	o	0		no	YES	Pr81902	0	100	Ps134614	0	100				YES
PITG_18147	0.969	28	0.566	27	Y	0.647	27	Y	0.963	9	Y	0.843	Y	0.745	Y	S	0.576	27	Y	0.956	Y	MCLADYIRRPLVITLLVITICDTTSA	26	0.013	0.963	0.088	S	1	26	extr:24.0, E.R.:4.0, plas:2.0	extr	YES	0.97	0.96	o	0		no	YES	Pr78370	2.8	39.521	Ps108417	0.6	27.5449				YES
PITG_18156	0.958	25	0.657	20	Y	0.621	20	Y	0.949	10	Y	0.832	Y	0.727	Y	S	0.329	27	N	0.946	Y	MRLADYVDLLLVFTPLVLT	19	0.013	0.959	0.106	S	1	19	extr:14.0, E.R.:6.0, nucl:4.0, pero:4.0, cyto:3.0	extr	YES	1.93	1.77	o	0		no	YES	Pr81911	0.001	49.0476	Ps139461	1e-29	98.5714				YES
PITG_17955	0.982	19	0.592	20	Y	0.685	20	Y	0.997	13	Y	0.965	Y	0.825	Y	S	0.935	20	Y	0.986	Y	MITGAFIAIIALLYGTVLP	19	0.016	0.966	0.064	S	1	19	extr:31.0	extr	YES	36.3	18.58	i5-22o137-159i	2	[137-159]	YES	no	Pr75581	1e-73	98.7805	Ps142425	7e-73	98.7805				YES
PITG_17947	0.998	19	0.491	20	Y	0.612	20	Y	0.95	1	Y	0.863	Y	0.738	Y	S	0.454	21	N	0.998	Y			0.044	0.908	0.079	S	1	19	extr:30.0	extr	YES	0.24	0.21	o	0		no	YES	Pr71328	1e-109	90.1709	Ps142416	1e-107	91.0256	PITG_17947 Pr71328 Ps142416	Pr71328	Ps142416	no
PITG_17948	0.993	20	0.404	21	Y	0.546	21	Y	0.956	3	Y	0.847	Y	0.696	Y	S	0.903	21	Y	0.994	Y			0.146	0.793	0.044	S	2	20	mito:15.0, extr:8.0, cyto:3.5, pero:3.0, cyto_nucl:2.5	mito	no	0.39	0.38	o	0		no	no	Pr75575	7e-133	100	Ps142418	3e-128	100	PITG_17948 Pr75575 Ps142418	Pr75575	Ps142418	no
PITG_17962	0.999	24	0.854	25	Y	0.8	25	Y	0.959	17	Y	0.891	Y	0.845	Y	S	0.593	25	Y	0.999	Y	MELTLVSGSAFLLLLSSSVFGAFA	24	0.026	0.962	0.048	S	1	24	plas:29.0	plas	no	129.38	40.79	i5-24o39-56i68-90o132-149i169-191o211-230i	6	[211-230]	YES	no	Pr75591	1e-17	27.4194	Ps142432	9e-57	92.7419			Ps142432	no
PITG_23118	0.991	23	0.92	24	Y	0.684	24	Y	0.892	10	Y	0.556	Y	0.62	Y	S	0.799	24	Y	0.993	Y	MPRSKLPDLALVILSIAVNTATC	23	0.023	0.923	0.107	S	1	23	extr:18.0, pero:6.0, E.R.:3.0, lyso:3.0	extr	YES	0.23	0.23	o	0		no	YES	Pr79066	0.18	15.1125	Ps138380	0.001	32.1543				YES
PITG_17982	0.996	19	0.654	20	Y	0.712	20	Y	0.984	7	Y	0.928	Y	0.82	Y	S	0.804	20	Y	0.997	Y	MASSLWVLCSCVCVAIVAA	19	0.032	0.983	0.019	S	1	19	extr:20.0, E.R.:7.0, plas:2.0, pero:1.5	extr	YES	19.68	19.24	i5-24o	1	[5-24]	no	YES	Pr74404	3e-171	58.9041	Ps140093	3e-165	56.621	PITG_17982 Pr74404 Ps140093	Pr74404	Ps140093	no
PITG_18015	1	20	0.761	21	Y	0.728	21	Y	0.999	14	Y	0.977	Y	0.852	Y	S	0.432	23	N	1	Y	MSWRVPALVFLWLWLGLAAA	20	0.021	0.953	0.048	S	1	20	plas:18.0, E.R.:7.0, extr:4.0	plas	no	116.45	6.23	o340-362i383-400o410-432i453-475o479-501i	5	[479-501]	YES	no	Pr74432	0	100	Ps140071	0	95.3757	PITG_18015 Pr74432 Ps140071	Pr74432	Ps140071	no
PITG_23119	1	19	0.967	20	Y	0.901	20	Y	0.986	13	Y	0.921	Y	0.911	Y	S	0.96	20	Y	1	Y	MKFPVLLTLLAAAIATVQA	19	0.04	0.944	0.048	S	1	19	extr:31.0	extr	YES	0.12	0.12	o	0		no	YES	Pr48036	2e-15	63.0137	Ps129459	3e-14	95.2055				YES
PITG_18018	0.976	16	0.148	17	N	0.245	17	N	0.896	12	Y	0.611	Y	0.428	N	S	0.322	31	N	0.965	Y			0.972	0.005	0.084	M	1	46	mito:29.0, cyto_mito:17.0	mito	no	0.03	0.02	o	0		no	no	Pr74435	5e-82	94.9807	Ps140069	3e-86	94.9807	PITG_18018 Pr74435 Ps140069	Pr74435	Ps140069	no
PITG_18224	1	22	0.51	23	Y	0.605	23	Y	0.966	4	Y	0.83	Y	0.717	Y	S	0.776	23	Y	1	Y	MRVSCVLVAAAAIAVLTNSCGA	22	0.092	0.829	0.06	S	2	22	extr:32.0	extr	YES	5.36	5.36	o	0		no	YES	Pr77765	0.002	29.2308	Ps139228	3.9	21.5385				YES
PITG_18280	0.996	19	0.655	20	Y	0.738	20	Y	0.987	4	Y	0.908	Y	0.823	Y	S	0.769	20	Y	0.997	Y	MFISKLVVALSIPALVANA	19	0.041	0.918	0.097	S	1	19	extr:29.0	extr	YES	0.05	0.02	o	0		no	YES	Pr73609	2e-173	100	Ps130796	2e-167	100	PITG_18280 Pr73609 Ps130796	Pr73609	Ps130796	no
PITG_18215	0.999	22	0.573	23	Y	0.663	23	Y	0.994	13	Y	0.857	Y	0.76	Y	S	0.678	23	Y	0.999	Y	MRAYFVLLVAATAILTYGGATA	22	0.056	0.893	0.066	S	1	22	extr:30.0	extr	YES	20.81	20.81	i5-27o	1	[5-27]	no	YES	Pr78692	0.2	52.027	Ps131847	2e-10	95.9459				YES
PITG_18221	1	22	0.651	23	Y	0.722	23	Y	0.994	13	Y	0.882	Y	0.802	Y	S	0.685	23	Y	1	Y	MRAYFVLLVAAAALLTYGGATA	22	0.068	0.939	0.039	S	1	22	extr:31.0	extr	YES	21.02	21.02	i5-27o	1	[5-27]	no	YES	Pr95752	1.1	62.8571	Ps136847	0.14	41.9048				YES
PITG_18335	0.997	29	0.737	30	Y	0.73	30	Y	0.972	8	Y	0.824	Y	0.777	Y	S	0.968	30	Y	0.997	Y	MRTILHSRLAVTAVSCMALTLSSIGLSSA	29	0.189	0.82	0.035	S	2	29	extr:15.0, mito:7.0, lyso:6.0, cyto_mito:5.3, cyto_nucl:2.2	extr	YES	3.04	3.03	o	0		no	YES	Pr86772	5e-155	92.3251	Ps132586	1e-161	100	PITG_18335 Pr86772 Ps132586	Pr86772	Ps132586	no
PITG_23125	0.979	25	0.649	26	Y	0.597	26	Y	0.983	7	Y	0.745	Y	0.671	Y	S	0.362	20	N	0.978	Y	MRIRFGVLAVVFACIGSLCTTDCKA	25	0.085	0.851	0.061	S	2	25	extr:32.0	extr	YES	1.62	0.59	o	0		no	YES	Pr86250	2e-05	48.4848	Ps136184	2.4	27.2727				YES
PITG_18298	0.984	25	0.239	26	N	0.349	26	Y	0.928	12	Y	0.618	Y	0.483	Y	S	0.337	26	N	0.985	Y			0.375	0.52	0.05	S	5	25	mito:17.0, extr:6.0, pero:5.0, cyto:2.0	mito	no	0.57	0.56	o	0		no	no	Pr75996	0	99.5025	Ps132630	0	100	PITG_18298 Pr75996 Ps132630	Pr75996	Ps132630	no
PITG_18332	1	21	0.834	22	Y	0.815	22	Y	0.998	13	Y	0.958	Y	0.886	Y	S	0.879	22	Y	1	Y	MISMVLLFLVVLGWVSSVSRA	21	0.026	0.966	0.026	S	1	21	extr:22.0, lyso:4.0, E.R.:3.0	extr	YES	6.28	0.68	o	0		no	YES	Pr75973	2e-171	97.0027	Ps132598	1e-174	96.7302	PITG_18332 Pr75973 Ps132598	Pr75973	Ps132598	no
PITG_18325	0.995	22	0.41	23	Y	0.561	23	Y	0.975	14	Y	0.864	Y	0.713	Y	S	0.606	23	Y	0.994	Y	MRSIYYVVLAAALFARTTVVTA	22	0.163	0.788	0.022	S	2	22	extr:25.5, extr_plas:13.5, mito:5.0	extr	YES	15.21	15.21	o4-26i	1	[4-26]	no	YES	Pr80523	0.003	61.2403	Ps141756	3e-09	96.8992				YES
PITG_18333	1	19	0.912	20	Y	0.852	20	Y	0.995	13	Y	0.957	Y	0.904	Y	S	0.947	20	Y	1	Y	MLRSAAFLLALAATGLVQA	19	0.052	0.913	0.049	S	1	19	pero:14.0, extr:11.0, extr_plas:9.0, plas:5.0	pero	no	23.03	0.61	o398-420i	1	[398-420]	YES	no	Pr75973	2e-91	65.5172	Ps132597	7e-155	100			Ps132597	no
PITG_18356	0.996	20	0.517	21	Y	0.57	21	Y	0.943	6	Y	0.767	Y	0.668	Y	S	0.849	21	Y	0.997	Y	MHSALFSCSTLALITSLVSS	20	0.104	0.804	0.07	S	2	20	pero:18.0, extr:7.0, extr_plas:7.0, plas:5.0	pero	no	19.62	0.06	o526-544i	1	[526-544]	YES	no	Pr76301	6e-152	100	Ps134723	4e-164	95.5857	PITG_18356 Pr75961 Ps132573	Pr75961	Ps132573	no
PITG_18338	0.991	20	0.526	21	Y	0.578	21	Y	0.971	3	Y	0.816	Y	0.697	Y	S	0.518	21	Y	0.99	Y	MVQLLRSIAAVASLALGTSG	20	0.068	0.823	0.104	S	2	20	extr:23.0, mito:4.5, mito_pero:3.0, lyso:2.0	extr	YES	0.62	0.61	o	0		no	YES	Pr75969	3e-124	99.3399	Ps132586	1e-98	97.0297		Pr75969		no
PITG_23123	1	23	0.795	24	Y	0.827	24	Y	0.996	13	Y	0.962	Y	0.894	Y	S	0.881	24	Y	1	Y	MFKSSIILSFAVAVLLAFSSADA	23	0.024	0.958	0.042	S	1	23	extr:30.0	extr	YES	12.55	12.55	o	0		no	YES	Pr74243	0.84	60	Ps128333	2	76				YES
PITG_18318	1	22	0.324	23	Y	0.515	23	Y	0.987	14	Y	0.886	Y	0.701	Y	S	0.522	22	Y	1	Y	MRSLFYVALAVAVLARTHVVAA	22	0.307	0.713	0.017	S	3	22	extr:26.0, E.R.:3.0	extr	YES	4.41	4.41	o	0		no	YES	Pr76455	0.39	68.8	Ps141756	1e-05	83.2				YES
PITG_18284	0.999	20	0.44	21	Y	0.532	21	Y	0.984	5	Y	0.812	Y	0.672	Y	S	0.641	21	Y	0.999	Y			0.029	0.916	0.126	S	2	20	extr:27.0, plas:2.0	extr	YES	2.27	2.26	o	0		no	YES	Pr76003	4e-114	92.5651	Ps139559	1e-110	100				YES
PITG_18336	0.941	25	0.755	26	Y	0.45	26	Y	0.941	5	Y	0.509	Y	0.479	Y	S	0.808	26	Y	0.922	Y			0.038	0.677	0.415	S	4	25	nucl:20.0, cyto_nucl:16.8, cyto:7.5, cyto_pero:5.0	nucl	no	0	0	o	0		no	no	Pr75966	2e-163	78.9976	Ps132587	3e-161	78.9976	PITG_18336 Pr75966 Ps132587	Pr75966	Ps132587	no
PITG_18316	0.997	25	0.652	26	Y	0.64	26	Y	0.977	13	Y	0.858	Y	0.749	Y	S	0.923	26	Y	0.999	Y	MTHDGCLPLLVLALCSLSLHVGVQA	25	0.029	0.954	0.043	S	1	25	E.R.:16.0, extr:6.0, extr_plas:6.0, pero:5.0, plas:4.0	E.R.	no	27.15	16.13	o	0		no	no	Pr75983	3e-177	30.553	Ps132609	2e-180	30.553	PITG_18316 Pr75983 Ps132609	Pr75983	Ps132609	no
PITG_18109	0.909	19	0.3	23	N	0.336	23	Y	0.847	1	N	0.46	N	0.398	N	S	0.343	20	N	0.889	Y			0.52	0.2	0.159	M	4	108	mito:15.0, nucl:5.0, cyto:4.0, plas:3.0, golg:2.0	mito	no	12.74	0.08	o	0		no	no	Pr84351	0.37	21.7687	Ps128504	0.18	15.6463				YES
PITG_18083	0.999	20	0.368	21	Y	0.552	21	Y	0.978	5	Y	0.913	Y	0.733	Y	S	0.751	21	Y	0.999	Y			0.125	0.878	0.03	S	2	20	mito:14.0, cyto_mito:8.5, extr:8.0, pero:4.0, lyso:3.0	mito	no	0.36	0.35	o	0		no	no	Pr77845	0	95.8824	Ps137262	0	95.4902	PITG_18083 Pr77845 Ps137262	Pr77845	Ps137262	no
PITG_18078	0.992	20	0.465	21	Y	0.614	21	Y	0.971	5	Y	0.881	Y	0.748	Y	S	0.732	21	Y	0.993	Y	MASMCRAVALYATVATLASA	20	0.124	0.862	0.043	S	2	20	mito:20.5, cyto_mito:11.3, extr:5.0, lyso:3.0	mito	no	6.03	5.6	o	0		no	no	Pr77845	0	95.6947	Ps137262	0	95.3033				YES
PITG_18053	1	20	0.598	21	Y	0.692	21	Y	0.986	5	Y	0.888	Y	0.79	Y	S	0.96	21	Y	1	Y	MAMKCVLLLAAAMAMATVQG	20	0.056	0.935	0.055	S	1	20	extr_plas:11.5, extr:11.0, plas:10.0, E.R.:7.0	extr	YES	24.6	2.97	o436-458i	1	[436-458]	YES	no	Pr94954	0	96.5957	Ps157573	0	96.5957	PITG_18053 Pr94954 Ps157573	Pr94954	Ps157573	no
PITG_18097	0.961	19	0.408	30	Y	0.434	25	Y	0.947	9	Y	0.728	Y	0.581	Y	S	0.424	25	N	0.926	Y			0.096	0.839	0.043	S	2	24	extr:25.0, pero:4.0	extr	YES	3.12	3.12	o	0		no	YES	Pr95316	1e-09	100	Ps139092	5e-11	100				YES
PITG_18079	1	18	0.769	19	Y	0.776	19	Y	0.981	1	Y	0.93	Y	0.853	Y	S	0.905	19	Y	1	Y	MLLTVVCALLLLGTSVRG	18	0.217	0.913	0.013	S	2	18	extr:25.0, E.R.:3.0, lyso:2.0	extr	YES	0.51	0.19	o	0		no	YES	Pr77844	5e-112	94.3262	Ps137263	5e-101	93.617	PITG_18079 Pr77844 Ps137263	Pr77844	Ps137263	no
PITG_23129	0.943	16	0.161	22	N	0.219	17	N	0.829	2	N	0.452	N	0.336	N	S	0.552	16	Y	0.956	Y			0.137	0.412	0.508	_	5	-	cyto:17.0, cyto_nucl:10.5, extr:5.0, mito:5.0, nucl:2.0	cyto	no	0	0	o	0		no	no	Pr82880	0.02	71.8182	Ps138459	0.002	58.1818				YES
PITG_23131	0.983	24	0.425	26	Y	0.55	26	Y	0.986	12	Y	0.831	Y	0.691	Y	S	0.616	25	Y	0.983	Y			0.293	0.823	0.011	S	3	25	extr:27.0, mito:2.0	extr	YES	1.53	1.53	o	0		no	YES	Pr82880	0.008	66.3866	Ps138459	0.0002	53.7815				YES
PITG_18503	0.94	14	0.151	17	N	0.254	17	N	0.8	1	N	0.487	Y	0.37	N	S	0.506	18	Y	0.929	Y			0.126	0.591	0.398	S	5	16	extr:14.0, nucl:8.5, cyto_nucl:7.5, cyto:5.5, plas:2.0	extr	no	0	0	o	0		no	no	Pr72359	6e-116	100	Ps108741	5e-119	100	PITG_18503 Pr72359 Ps108741	Pr72359	Ps108741	no
PITG_23130	0.979	19	0.506	20	Y	0.436	20	Y	0.764	18	N	0.551	Y	0.493	Y	S	0.272	20	N	0.982	Y			0.165	0.763	0.08	S	3	19	extr:30.0	extr	YES	0.16	0.05	o	0		no	YES	Pr75747	2.4	19.5122	Ps136928	1.2	18.6992				YES
PITG_18554	0.97	15	0.339	23	Y	0.314	23	N	0.848	13	N	0.458	N	0.386	N	S	0.484	16	N	0.977	Y			0.086	0.685	0.399	S	4	22	E.R.:19.0, extr:7.0, plas:2.0, lyso:2.0	E.R.	no	4.35	0.24	o	0		no	no	Pr80840	3e-29	21.3311	Ps143716	3e-91	44.5392				YES
PITG_18487	1	21	0.939	22	Y	0.905	22	Y	0.986	3	Y	0.939	Y	0.922	Y	S	0.954	22	Y	1	Y	MRLLLWVLIATLAIFVSSCEA	21	0.056	0.817	0.045	S	2	21	extr:31.0	extr	YES	13.53	13.53	o	0		no	YES	Pr81911	3e-05	80.8917	Ps139437	0.0001	64.9682				YES
PITG_23132	0.999	22	0.406	25	Y	0.556	25	Y	0.99	14	Y	0.87	Y	0.713	Y	S	0.739	23	Y	1	Y			0.094	0.912	0.029	S	1	24	extr:31.0	extr	YES	19.94	19.94	o5-25i	1	[5-25]	no	YES	Pr77579	2.5	50	Ps140885	0.91	98.6842				YES
PITG_18497	0.94	14	0.151	17	N	0.247	17	N	0.768	1	N	0.461	N	0.354	N	S	0.506	18	Y	0.929	Y			0.121	0.567	0.426	S	5	16	pero:7.5, extr:7.0, cyto_pero:6.0, plas:5.0, E.R.:5.0, nucl:4.0	pero	no	0.08	0	o	0		no	no	Pr45799	3e-111	83.1797	Ps109220	3e-111	100				YES
PITG_18482	0.999	23	0.379	22	Y	0.522	22	Y	0.974	12	Y	0.903	Y	0.712	Y	S	0.343	24	N	0.999	Y			0.077	0.884	0.03	S	1	21	extr:23.0, pero:2.5, mito_pero:2.0, E.R._golg:2.0, E.R.:1.5, golg:1.5	extr	YES	2.26	2.26	o	0		no	YES	Pr87411	0	100	Ps142501	0	100				YES
PITG_18571	0.94	14	0.151	17	N	0.25	17	N	0.784	1	N	0.472	N	0.361	N	S	0.506	18	Y	0.929	Y			0.123	0.588	0.402	S	5	16	extr:14.0, nucl:8.5, cyto_nucl:8.0, cyto:6.5	extr	no	0	0	o	0		no	no	Pr45799	1e-113	83.1409	Ps108741	4e-116	100				YES
PITG_18510	1	21	0.722	22	Y	0.786	22	Y	0.996	13	Y	0.923	Y	0.855	Y	S	0.579	22	Y	1	Y	MRLILWALFATLVVFFSSGEA	21	0.053	0.913	0.038	S	1	21	extr:32.0	extr	YES	7.13	7.13	o	0		no	YES	Pr81908	5e-14	94.4134	Ps143254	1e-05	73.743				YES
PITG_05386	1	18	0.54	19	Y	0.672	19	Y	0.988	13	Y	0.921	Y	0.796	Y	S	0.894	19	Y	1	Y	MSSVTIALAVALLSSANA	18	0.025	0.945	0.096	S	1	18	plas:31.0	plas	no	164.47	0.03	o484-506i513-535o580-602i672-694o704-726i738-757o767-786i798-817o	8	[798-817]	YES	no	Pr83218	0	100	Ps129759	0	100		Pr83217	Ps129759	no
PITG_05609	1	20	0.859	21	Y	0.845	21	Y	0.998	13	Y	0.959	Y	0.902	Y	S	0.725	21	Y	1	Y	MPRILLVLVLALSCVASVAA	20	0.022	0.97	0.041	S	1	20	extr:30.0	extr	YES	12.32	12.32	o	0		no	YES	Pr73114	5e-164	89.5028	Ps129929	3e-165	91.7127	PITG_05609 Pr73114 Ps129929	Pr73114	Ps129929	no
PITG_05441	0.999	27	0.504	24	Y	0.534	24	Y	0.996	8	Y	0.961	Y	0.748	Y	S	0.784	28	Y	0.998	Y	MMSKLSFHLLHVLLALWLPWTISIIAA	27	0.02	0.984	0.02	S	1	23	extr:11.0, plas:8.0, lyso:7.0, E.R.:4.0	extr	YES	20.39	20.3	i5-27o	1	[5-27]	no	YES	Pr73232	5e-95	23.4358	Ps129801	0	46.4475	PITG_05441 Pr73232 Ps129801	Pr73232	Ps129801	no
[truncated: 713 more rows]
[truncated: 37 more columns]
