# Supplementary material for: Analyses of genome architecture and gene expression reveal novel candidate virulence factors in the secretome of Phytophthora infestans
Source: BMC Genomics. 2010 Nov 16;11:637. doi: 10.1186/1471-2164-11-637 (PMC3091767; doi:10.1186/1471-2164-11-637)
Supplement: Additional file 7 — Alignments used for 3D modeling of P. infestans berberine bridge enzymes and alpha carbonic anhydrase. [file 1471-2164-11-637-S7.TXT]

Additional file 7
############Alignement for modeling of PITG_02930 BBE###################


>P1;1zr6A
structureX:1zr6_fit.pdb:-4   :A:+479 :A:MOL_ID  1; MOLECULE  GLUCOOLIGOSACCHARIDE OXIDASE; CHAIN  A; FRAGMENT  RESIDUES 1-474; EC  1.1.3.-; ENGINEERED  YES:MOL_ID  1; ORGANISM_SCIENTIFIC  ACREMONIUM STRICTUM; ORGANISM_TAXID  5046; EXPRESSION_SYSTEM  PICHIA PASTORIS; EXPRESSION_SYSTEM_TAXID  4922; EXPRESSION_SYSTEM_STRAIN  KM71; EXPRESSION_SYSTEM_VECTOR_TYPE  PLASMID; EXPRESSION_SYSTEM_PLASMID  PPICZ: 1.00:-1.00
EAEFNSINACLAAADVE-FHEED----SEGWDMDGT--AFNLRVD----YDPAAIAIPRSTEDIAAAVQCGLDAG
VQISAKGGGHSYGSYGFGGEDGHLMLELDRMYRVSVD-DNNVATIQGGARLGYTALELLDQGN-RALSHGTCPAV
GVGGHVLGGGYGFATHTHGLTLDWLIGATVVLADASIVHVSETENADLFWALRGGGG-GFAIVSEFEFNTFEAP-
EIITTYQVTTTWNRK-QHVAGLKALQDWAQNTMPRELSMRLEINA----NALNWEGNFFGNAKDLKKILQPIMKK
AGGKSTIS--KLVETDWYGQINTYLYGA---DLNITYNYDVHEYFYANSLTAPRLSDEAIQAFVDYKFDNSSVRP
GRGWWIQWDFHGGKNSALAAVSNDETAYAHRD-QLWLWQFYDSIYDYENNTSPYPESGFEFMQGFVATIEDTLPE
DRKGKYFNYADTTLTK----------------EEAQKLYWRGNLEKLQAIKAKYDPEDVFGNVVSVEPIAY--*

>P1;3d2hA
structureX:3d2h_fit.pdb:26   :A:+498 :A:MOL_ID  1; MOLECULE  BERBERINE BRIDGE-FORMING ENZYME; CHAIN  A; SYNONYM  BBE; TETRAHYDROPROTOBERBERINE SYNTHASE; RETICULINE OXIDASE; EC  1.21.3.3; ENGINEERED  YES:MOL_ID  1; ORGANISM_SCIENTIFIC  ESCHSCHOLZIA CALIFORNICA; ORGANISM_COMMON  CALIFORNIA POPPY; ORGANISM_TAXID  3467; GENE  BBE1; EXPRESSION_SYSTEM  PICHIA PASTORIS; EXPRESSION_SYSTEM_TAXID  4922; EXPRESSION_SYSTEM_STRAIN  KM71H; EXPRESSION_SYSTEM_VECTOR_TYPE  PLASMID; EXPRESSION_SYSTEM_PLASMID  PPICZA: 1.00:-1.00
-----DLLSCLTFNGVRNHTVFSADS-DSDFNRFLHLSIQNPLFQNSLISKPSAIILPGSKEELSNTIRCIRKGS
WTIRLRSGGHSYEGLSYTSDTPFILIDLMNLNRVSIDLESETAWVESGSTLGELYYAITESSSKLGFTAGWCPTV
GTGGHISGGGFGMMSRKYGLAADNVVDAILIDANGAILDRQ-AMGEDVFWAIRGGGGGVWGAIYAWKIKLLPVP-
EKVTVFRVTKNVAID-EATSLLHKWQFVAE-ELEEDFTLSVLGGADEKQVWLTMLGFHFGLKTVAKSTFDLLFP-
---ELGLVEEDYLEMSWGESFAYLAGLETVSQLNNRFLKFDERAFKTKVDLTKEPLP--SKAFYGLLERLSKEP-
--NGFIALNGFG---GQMSKISSDFTPFPHRSGTRLMVEYIVAWN--QSEQKKK-TEFLDWLEKVYEFMKPFVSK
NPRLGYVNHIDLDLGGIDWGNKTVVNNAIEISRSWGESYFLSNYERLIRAKTLIDPNNVFNHPQSIPPMANFD*

>P1;PITG02930
sequence:PITG02930:     : :     : ::: 0.00: 0.00
FAAAGGGAVAGGASQADIGSCLDKAGVETSLPTTSTWAVDTEAWNSRVSPVPSVVAFPKTEEEVSATLKCAAKAG
LKVTTLGGNRSFSSMGFGRNDGALIVNLKGLKHLEYD-ESTQLLSYGGPVMISEAANFMWNKHQRTLPHGRCPDV
GMTG-VAASGFGTLSRSSGTVLDNIESVRVALANGSIVDADAKQNSALFWGVRGAAS-SLGVVLDFKIKTYEPPS
ERVTNYTIEFNSSYKPTQQDNVDALVGTQTWALGKDNNDLVSIRFSLK-TKSALQGFFYGGGAEAKTVLGSLMKN
LPSSMILTIEENDFWTSEDITTPGLFKETLTPRRYFYITSVTIPRKTPLNNATAWELFSNTAFSPKLPDASA---
--SGFVDIWGGK----YAKGVKADASAWKHDDNLHLVRWDMRSSAFNVSFADSTMTTMREGFYKFVDAYKA--SG
GVPGGFTTYRDEKWTV---------------PEMAEYLYGGGNFEKLQKIKTEYDPNEMFNTDPQAIPALS-A*


############Alignement for modeling of PITG_02935 BBE###################


>P1;1zr6A
structureX:1zr6_fit.pdb:-4   :A:+479 :A:MOL_ID  1; MOLECULE  GLUCOOLIGOSACCHARIDE OXIDASE; CHAIN  A; FRAGMENT  RESIDUES 1-474; EC  1.1.3.-; ENGINEERED  YES:MOL_ID  1; ORGANISM_SCIENTIFIC  ACREMONIUM STRICTUM; ORGANISM_TAXID  5046; EXPRESSION_SYSTEM  PICHIA PASTORIS; EXPRESSION_SYSTEM_TAXID  4922; EXPRESSION_SYSTEM_STRAIN  KM71; EXPRESSION_SYSTEM_VECTOR_TYPE  PLASMID; EXPRESSION_SYSTEM_PLASMID  PPICZ: 1.00:-1.00
--EAEFNSINACLAAADVE-FHEED---SEGWDMDGT--AFNLRVD----YDPAAIAIPRSTEDIAAAVQCGLDA
GVQISAKGGGHSYGSYGFGGEDGHLMLELDRMYRVSVD-DNNVATIQGGARLGYTALELLDQGN-RALSHGTCPA
VGVGGHVLGGGYGFATHTHGLTLDWLIGATVVLADASIVHVSETENADLFWALRGGGG-GFAIVSEFEFNTFEAP
-EIITTYQVTTTWNRK-QHVAGLKALQDWAQNTMPRELSMRLEINA----NALNWEGNFFGNAKDLKKILQPIMK
KAGGKSTIS--KLVETDWYGQINTYLYGA---DLNITYNYDVHEYFYANSLTAPRLSDEAIQAFVDYKFDNSSVR
PGRGWWIQWDFHGGKNSALAAVSNDETAYAHRD-QLWLWQFYDSIYDYENNTSPYPESGFEFMQGFVATIEDTLP
EDRKGKYFNYADTTLTK----------------EEAQKLYWRGNLEKLQAIKAKYDPEDVFGNVVSVEPIAY--*

>P1;3d2hA
structureX:3d2h_fit.pdb:26   :A:+498 :A:MOL_ID  1; MOLECULE  BERBERINE BRIDGE-FORMING ENZYME; CHAIN  A; SYNONYM  BBE; TETRAHYDROPROTOBERBERINE SYNTHASE; RETICULINE OXIDASE; EC  1.21.3.3; ENGINEERED  YES:MOL_ID  1; ORGANISM_SCIENTIFIC  ESCHSCHOLZIA CALIFORNICA; ORGANISM_COMMON  CALIFORNIA POPPY; ORGANISM_TAXID  3467; GENE  BBE1; EXPRESSION_SYSTEM  PICHIA PASTORIS; EXPRESSION_SYSTEM_TAXID  4922; EXPRESSION_SYSTEM_STRAIN  KM71H; EXPRESSION_SYSTEM_VECTOR_TYPE  PLASMID; EXPRESSION_SYSTEM_PLASMID  PPICZA: 1.00:-1.00
-------DLLSCLTFNGVRNHTVFSADSDSDFNRFLHLSIQNPLFQNSLISKPSAIILPGSKEELSNTIRCIRKG
SWTIRLRSGGHSYEGLSYTSDTPFILIDLMNLNRVSIDLESETAWVESGSTLGELYYAITESSSKLGFTAGWCPT
VGTGGHISGGGFGMMSRKYGLAADNVVDAILIDANGAILDRQ-AMGEDVFWAIRGGGGGVWGAIYAWKIKLLPVP
-EKVTVFRVTKNVAID-EATSLLHKWQFVAE-ELEEDFTLSVLGGADEKQVWLTMLGFHFGLKTVAKSTFDLLFP
----ELGLVEEDYLEMSWGESFAYLAGLETVSQLNNRFLKFDERAFKTKVDLTKEPLP--SKAFYGLLERLSKEP
---NGFIALNGFG---GQMSKISSDFTPFPHRSGTRLMVEYIVAWN--QSEQKKK-TEFLDWLEKVYEFMKPFVS
KNPRLGYVNHIDLDLGGIDWGNKTVVNNAIEISRSWGESYFLSNYERLIRAKTLIDPNNVFNHPQSIPPMANFD*

>P1;PITG02935
sequence:PITG02935:     : :     : ::: 0.00: 0.00
FAAAQAGDIGSCLTKAGVENSLPTT----STWAVDTE--AWNSRLS----PVPSAVAFPKTEEEVSAALKCAADA
GVKVTTLGGNRSFSSMGFGRNDGALIVNLKGLKHLEYD-ESTQLLSYGGPVMISEAANFMWNKHQRTLPHGRCPD
VGMTG-VAASGFGTLSRSSGTVLDNIESVRVALANGSIVDADAKQNSALFWGVRGAAS-SLGVVLDFKIKTYEPP
SERVTNYTIEFNSSYKPTQQDNVDALVGTQTWALGKDNNDLVSIRFSLK-TKSALQGFFYGGGAEAKTVLGSLMK
NLPSSMILTIEENDFWTSEDITTPGLFKETLTPRRYFYITSVTIPRKTPLNNATAWELFSNTAFSPKLPDASA--
---SGFVDIWGGK----YAKGVKADASAWKHDDNLHLVRWDMRSSAFNVSFADSTMTTMREGFYKFVDAYKA--S
GGVPGGFTTYRDEKWTV---------------PEMAEYLYGGGNFEKLQKIKTEYDPNEMFNTDPQAIPALS-A*


############Alignement for modeling of PITG_06585 BBE###################


>P1;1zr6A
structureX:1zr6_fit.pdb:-4   :A:+479 :A:MOL_ID  1; MOLECULE  GLUCOOLIGOSACCHARIDE OXIDASE; CHAIN  A; FRAGMENT  RESIDUES 1-474; EC  1.1.3.-; ENGINEERED  YES:MOL_ID  1; ORGANISM_SCIENTIFIC  ACREMONIUM STRICTUM; ORGANISM_TAXID  5046; EXPRESSION_SYSTEM  PICHIA PASTORIS; EXPRESSION_SYSTEM_TAXID  4922; EXPRESSION_SYSTEM_STRAIN  KM71; EXPRESSION_SYSTEM_VECTOR_TYPE  PLASMID; EXPRESSION_SYSTEM_PLASMID  PPICZ: 1.00:-1.00
EAEFNSINACLAAADVE-FHEED---SEGWDMDGT--AFNLRVD----YDPAAIAIPRSTEDIAAAVQCGLDAGV
QISAKGGGHSYGSYGFGGEDGHLMLELDRMYRVSVD-DNNVATIQGGARLGYTALELLDQGN-RALSHGTCPAVG
VGGHVLGGGYGFATHTHGLTLDWLIGATVVLADASIVHVSETENADLFWALRGGGG-GFAIVSEFEFNTFEAPEI
ITTYQVTTTWNRKQHVAGLKALQDWAQNTMPRELSMRLEINA----NALNWEGNFFGNAKDLKKILQPIMKKAGG
KSTIS--KLVETDWYGQINTYLYGA---DLNITYNYDVHEYFYANSLTAPRLSDEAIQAFVDYKFDNSSVRPGRG
WWIQWDFHGGKNSALAAVSNDETAYAHRD-QLWLWQFYDSIYDYENNTSPYPESGFEFMQGFVATIEDTLPEDRK
GKYFNYADTTLTK----------------EEAQKLYWRGNLEKLQAIKAKYDPEDVFGN-VVSVEPIAY--*

>P1;3d2hA
structureX:3d2h_fit.pdb:26   :A:+498 :A:MOL_ID  1; MOLECULE  BERBERINE BRIDGE-FORMING ENZYME; CHAIN  A; SYNONYM  BBE; TETRAHYDROPROTOBERBERINE SYNTHASE; RETICULINE OXIDASE; EC  1.21.3.3; ENGINEERED  YES:MOL_ID  1; ORGANISM_SCIENTIFIC  ESCHSCHOLZIA CALIFORNICA; ORGANISM_COMMON  CALIFORNIA POPPY; ORGANISM_TAXID  3467; GENE  BBE1; EXPRESSION_SYSTEM  PICHIA PASTORIS; EXPRESSION_SYSTEM_TAXID  4922; EXPRESSION_SYSTEM_STRAIN  KM71H; EXPRESSION_SYSTEM_VECTOR_TYPE  PLASMID; EXPRESSION_SYSTEM_PLASMID  PPICZA: 1.00:-1.00
-----DLLSCLTFNGVRNHTVFSADSDSDFNRFLHLSIQNPLFQNSLISKPSAIILPGSKEELSNTIRCIRKGSW
TIRLRSGGHSYEGLSYTSDTPFILIDLMNLNRVSIDLESETAWVESGSTLGELYYAITESSSKLGFTAGWCPTVG
TGGHISGGGFGMMSRKYGLAADNVVDAILIDANGAILDRQ-AMGEDVFWAIRGGGGGVWGAIYAWKIKLLPVPEK
VTVFRVTKNVAIDEATSLLHKWQFVAE-ELEEDFTLSVLGGADEKQVWLTMLGFHFGLKTVAKSTFDLLFP----
ELGLVEEDYLEMSWGESFAYLAGLETVSQLNNRFLKFDERAFKTKVDLTKEPLP--SKAFYGLLERLSKEP---N
GFIALNGFG---GQMSKISSDFTPFPHRSGTRLMVEYIVAWN--QSEQKKK-TEFLDWLEKVYEFMKPFVSKNPR
LGYVNHIDLDLGGIDWGNKTVVNNAIEISRSWGESYFLSNYERLIRAKTLIDPNNVFNH-PQSIPPMANFD*

>P1;PITG06585
sequence:PITG06585:     : :     : ::: 0.00: 0.00
FATGAGAHADVGSCLTKAGTENSVPTTTTWTMDIQ--PWNSRVN----PVPNAVAFPKTEKEVTAALKCAASAGV
KVTTLGGNRSFSSMGFGRNDGALLLSF------------------GGPVMISEGANFMWNKYKRTLPHGRCPDVG
MTG-VAASGFGTLSRASGTVLDNIESVRVALANGSIVNADANHNSHVYWGVRGAAS-SMGVVLDFKIKTLEPPSE
RVTNYTIA------FNSSYKPTQQDNVDALIGTQTWALSKDN------NDMVSIRFSLKT--KSALQGFFYRGGA
KSKAVLCSLMKTLPASMVL----------TTSENDFWTSENISTPGLQEETLSPRRFFYIASVTIPRSTPLDNAS
AWELFSGTAFAPKLPDALASGFVDIWGGAYAKTVKADASAW---------KHDDNLHLVRWDMPSWMLTRLRGVP
AGFTTYRDEKWTV---------------PEMAEYLYGGGNFKKLQQIKTEVDPSEMFNTDPQAIPALA---*


############Alignement for modeling of PITG_17842 alpha-CA###################


>P1;1fljA
structureX:1flj_fit.pdb:2    :A:+259 :A:MOL_ID  1; MOLECULE  CARBONIC ANHYDRASE III; CHAIN  A; SYNONYM  CARBONATE DEHYDRATASE III, CA-III; EC  4.2.1.1:MOL_ID  1; ORGANISM_SCIENTIFIC  RATTUS NORVEGICUS; ORGANISM_COMMON  NORWAY RAT; ORGANISM_TAXID  10116; ORGAN  LIVER: 1.00:-1.00
AKEWGYASHNGP----EHWHELYPIAKGDNQSPIELHTKDIRHDPSLQPWSVSYDPG---SAKTILNNGKTCRVV
FDDTFDRSMLRGGPLSGPYRLRQFHLHWGS-SDDHGSEHTVDGVKYAAELHLVHWNPK-YNTFGEALKQPDGIAV
VGIFLKIG-REKGEFQILLDALDKIKT---KGKEAPFNHFDPSCLFPA--CR-DYWTYHGSFTTPPCEECIVWLL
LKEPMTVSSDQMAKLRS-LFASAENE-PPVPLVGNWRPPQPIKGRVVRASFK*

>P1;1jd0A
structureX:1jd0_fit.pdb:4    :A:+260 :A:MOL_ID  1; MOLECULE  CARBONIC ANHYDRASE XII; CHAIN  A, B; FRAGMENT  EXTRACELLULAR DOMAIN; SYNONYM  CARBONATE DEHYDRATASE XII, CA-XII, TUMOR ANTIGEN HOM-RCC-3.1.3; EC  4.2.1.1; ENGINEERED  YES:MOL_ID  1; ORGANISM_SCIENTIFIC  HOMO SAPIENS; ORGANISM_COMMON  HUMAN; ORGANISM_TAXID  9606; EXPRESSION_SYSTEM  ESCHERICHIA COLI BL21(DE3); EXPRESSION_SYSTEM_TAXID  469008; EXPRESSION_SYSTEM_STRAIN  BL21(DE3); EXPRESSION_SYSTEM_VECTOR_TYPE  PLASMID; EXPRESSION_SYSTEM_PLASMID  PET-11D: 1.00:-1.00
--KWTYFGPDGE----NSWSKKYPSCGGLLQSPIDLHSDILQYDASLTPLEFQGYNLSANKQFLLTNNGHSVKLN
LPS---DMHIQG--LQSRYSATQLHLHWGNPNDPHGSEHTVSGQHFAAELHIVHYNSDLYPDASTASNKSEGLAV
LAVLIEMG-SFNPSYDKIFSHLQHVKY---KGQEAFVPGFNIEELLPE--RTAEYYRYRGSLTTPPCNPTVLWTV
FRNPVQISQEQLLALETALYCTHMDDPSPREMINNFRQVQKFDERLVYTSFS*

>P1;PITG17842
sequence:PITG17842:     : :     : ::: 0.00: 0.00
NTVWGYRANDDTMVNTNAWADKWAACGGKRQSPIDIVTSPKSGKGKKVPLSFTGRC----STYNLTEPHEPLEVD
VVGGNCAVSVND----VPYKMAQLHLHAP-------SEHTINGKSLDGEIHFVHK-----------AADGKALLV
LGIFLQVAPKSDPWVGPVLDALGNVNSDDQRSAAVIVQLKSYSSLIRKSIRAGGVYNYPGSLTTPGCDETADWWV
VQNPIKISSIDFGRLHQDLVEYH-----ITDKGNNARPVQPLNGRTV-TRYN*

############Alignement for modeling of PITG_18284 alpha-CA###################


>P1;1fljA
structureX:1flj_fit.pdb:2    :A:+259 :A:MOL_ID  1; MOLECULE  CARBONIC ANHYDRASE III; CHAIN  A; SYNONYM  CARBONATE DEHYDRATASE III, CA-III; EC  4.2.1.1:MOL_ID  1; ORGANISM_SCIENTIFIC  RATTUS NORVEGICUS; ORGANISM_COMMON  NORWAY RAT; ORGANISM_TAXID  10116; ORGAN  LIVER: 1.00:-1.00
AKEWGYASHNGP----EHWHELYPIAKGDNQSPIELHTKDIRHDPSLQPWSVSYDPG---SAKTILNNGKTCRVV
FDDTFDRSMLRGGPLSGPYRLRQFHLHWGS-SDDHGSEHTVDGVKYAAELHLVHWNPK-YNTFGEALKQPDGIAV
VGIFLKIG-REKGEFQILLDALDKIKTKGKEAPFNHFDPSCLFPA-----CR-DYWTYHGSFTTPPCEECIVWLL
LKEPMTVSSDQMAKLRS-LFASAENE-PPVPLVGNWRPPQPIKGRVVRASFK*

>P1;1jd0A
structureX:1jd0_fit.pdb:4    :A:+260 :A:MOL_ID  1; MOLECULE  CARBONIC ANHYDRASE XII; CHAIN  A, B; FRAGMENT  EXTRACELLULAR DOMAIN; SYNONYM  CARBONATE DEHYDRATASE XII, CA-XII, TUMOR ANTIGEN HOM-RCC-3.1.3; EC  4.2.1.1; ENGINEERED  YES:MOL_ID  1; ORGANISM_SCIENTIFIC  HOMO SAPIENS; ORGANISM_COMMON  HUMAN; ORGANISM_TAXID  9606; EXPRESSION_SYSTEM  ESCHERICHIA COLI BL21(DE3); EXPRESSION_SYSTEM_TAXID  469008; EXPRESSION_SYSTEM_STRAIN  BL21(DE3); EXPRESSION_SYSTEM_VECTOR_TYPE  PLASMID; EXPRESSION_SYSTEM_PLASMID  PET-11D: 1.00:-1.00
--KWTYFGPDGE----NSWSKKYPSCGGLLQSPIDLHSDILQYDASLTPLEFQGYNLSANKQFLLTNNGHSVKLN
LPS---DMHIQG--LQSRYSATQLHLHWGNPNDPHGSEHTVSGQHFAAELHIVHYNSDLYPDASTASNKSEGLAV
LAVLIEMG-SFNPSYDKIFSHLQHVKYKGQEAFVPGFNIEELLPE-----RTAEYYRYRGSLTTPPCNPTVLWTV
FRNPVQISQEQLLALETALYCTHMDDPSPREMINNFRQVQKFDERLVYTSFS*

>P1;PITG18284
sequence:PITG18284:     : :     : ::: 0.00: 0.00
GPVWGYCANDASMVNTDKWADSWSACGGKRQSPIDIVTSAKSGKGRANPLSFTGRC----PTYNLTAPAEPLEVD
VVGGNCAVSLND----ASYNLAQFHLHAP-------SEHTLNGKPLDGEIHFVH-----------ASADGKALLV
VGIFLEVGPKSDPWLGPVLDALEHVNSTDERSAAVVVQLKSYSTMVRQACRTGGIYNYPGSLTTPGCGENADWWV
VQNPIKISSVDFGRLHQDLVEYH-----ITDNGNNARPVQPLNSRRV-TRYN*
